# Supplementary material for: Genome-wide association studies meta-analysis uncovers NOJO and SGS3 novel genes involved in Arabidopsis thaliana primary root development and plasticity
Source: Mol Biol Rep. 2024 Jun 14;51(1):763. doi: 10.1007/s11033-024-09623-1 (PMC11178574; doi:10.1007/s11033-024-09623-1)
Supplement: Supplementary file 2 — Supplementary Material 2 [file 11033_2024_9623_MOESM2_ESM.xlsx]

## Sheet: PR length all studies
ID	Accession	A7	B8	C10	D1	D2	D3	D4	D5	D6	D7	E4	E5	F3	F4	F5	F6	F7	F8	F10	F13	G5	H6	I6	I7	I8	I9
1	ALL1-2	#N/A	3.44091	#N/A	#N/A	#N/A	#N/A	#N/A	#N/A	#N/A	#N/A	#N/A	#N/A	#N/A	#N/A	#N/A	#N/A	#N/A	#N/A	#N/A	#N/A	#N/A	#N/A	0.43	1.08	1.71	2.65
2	ALL1-3	#N/A	2.7973	#N/A	#N/A	#N/A	#N/A	#N/A	#N/A	#N/A	#N/A	#N/A	#N/A	#N/A	0.210727	0.250303	0.454191	0.663372	0.855774	1.28629	2.44387	#N/A	#N/A	0.47	1.1	1.85	2.73
6	ALL1-7	#N/A	#N/A	#N/A	#N/A	#N/A	#N/A	#N/A	#N/A	#N/A	#N/A	#N/A	#N/A	0.160985	0.317029	0.570063	0.761501	1.01517	1.27864	1.87106	2.87396	#N/A	#N/A	#N/A	#N/A	#N/A	#N/A
15	BUI	#N/A	3.40664	#N/A	#N/A	#N/A	#N/A	#N/A	#N/A	#N/A	#N/A	#N/A	#N/A	#N/A	#N/A	#N/A	#N/A	#N/A	#N/A	#N/A	#N/A	#N/A	#N/A	0.34	0.86	1.51	2.14
23	CAM-16	#N/A	4.85208	#N/A	#N/A	#N/A	#N/A	#N/A	#N/A	#N/A	#N/A	#N/A	#N/A	#N/A	#N/A	#N/A	#N/A	#N/A	#N/A	#N/A	#N/A	#N/A	#N/A	0.42	1.09	1.72	2.52
66	CAM-61	#N/A	4.74646	#N/A	#N/A	#N/A	#N/A	#N/A	#N/A	#N/A	#N/A	#N/A	#N/A	#N/A	#N/A	#N/A	#N/A	#N/A	#N/A	#N/A	#N/A	#N/A	#N/A	0.39	1	1.79	2.58
78	CLE-6	#N/A	4.30201	#N/A	#N/A	#N/A	#N/A	#N/A	#N/A	#N/A	#N/A	#N/A	#N/A	#N/A	#N/A	#N/A	#N/A	#N/A	#N/A	#N/A	#N/A	#N/A	#N/A	0.44	1.18	1.94	2.81
81	CUR-3	#N/A	3.86347	#N/A	#N/A	#N/A	#N/A	#N/A	#N/A	#N/A	#N/A	#N/A	#N/A	#N/A	#N/A	#N/A	#N/A	#N/A	#N/A	#N/A	#N/A	#N/A	#N/A	0.42	1.14	2.11	2.93
86	CUR-8	#N/A	#N/A	#N/A	0.259955	0.389484	0.650284	0.968422	1.30659	1.41808	1.61725	#N/A	#N/A	#N/A	#N/A	#N/A	#N/A	#N/A	#N/A	#N/A	#N/A	1.49875	#N/A	#N/A	#N/A	#N/A	#N/A
91	JEA	#N/A	3.44308	#N/A	#N/A	#N/A	#N/A	#N/A	#N/A	#N/A	#N/A	#N/A	#N/A	#N/A	#N/A	#N/A	#N/A	#N/A	#N/A	#N/A	#N/A	#N/A	#N/A	0.43	1.1	1.61	2.42
94	LAC-3	#N/A	3.97286	#N/A	#N/A	#N/A	#N/A	#N/A	#N/A	#N/A	#N/A	#N/A	#N/A	#N/A	#N/A	#N/A	#N/A	#N/A	#N/A	#N/A	#N/A	#N/A	#N/A	#N/A	#N/A	#N/A	#N/A
96	LAC-5	#N/A	4.09127	2.63966	0.191457	0.476382	0.793353	1.08803	1.42938	1.85273	2.10193	0.667839	1.46119	#N/A	#N/A	#N/A	#N/A	#N/A	#N/A	#N/A	#N/A	1.30038	#N/A	0.48	1.14	1.77	2.83
104	LDV-14	#N/A	3.55708	#N/A	#N/A	#N/A	#N/A	#N/A	#N/A	#N/A	#N/A	#N/A	#N/A	#N/A	#N/A	#N/A	#N/A	#N/A	#N/A	#N/A	#N/A	#N/A	#N/A	0.56	1.27	2.21	3.11
116	LDV-25	#N/A	3.46728	#N/A	#N/A	#N/A	#N/A	#N/A	#N/A	#N/A	#N/A	#N/A	#N/A	#N/A	#N/A	#N/A	#N/A	#N/A	#N/A	#N/A	#N/A	#N/A	#N/A	0.61	1.45	2.34	3.28
121	LDV-3	#N/A	#N/A	#N/A	#N/A	#N/A	#N/A	#N/A	#N/A	#N/A	#N/A	#N/A	#N/A	0.20105	0.404573	0.713888	0.982542	1.25814	1.47765	2.00597	3.1598	#N/A	#N/A	#N/A	#N/A	#N/A	#N/A
126	LDV-34	#N/A	3.75433	#N/A	#N/A	#N/A	#N/A	#N/A	#N/A	#N/A	#N/A	#N/A	#N/A	#N/A	#N/A	#N/A	#N/A	#N/A	#N/A	#N/A	#N/A	#N/A	#N/A	0.58	1.41	2.25	3.17
149	LDV-58	#N/A	3.1485	2.97978	0.140587	0.344895	0.649779	0.944007	1.22525	1.5781	1.81059	0.485482	1.13526	0.0903817	0.300778	0.525357	0.792903	1.0577	1.3517	1.97697	3.07023	1.36523	#N/A	0.59	1.36	2.23	3.12
159	MAR2-3	#N/A	#N/A	#N/A	#N/A	#N/A	#N/A	#N/A	#N/A	#N/A	#N/A	#N/A	#N/A	0.115102	0.360012	0.636505	0.884822	1.14407	1.44222	2.20481	3.12892	#N/A	#N/A	#N/A	#N/A	#N/A	#N/A
166	MIB-15	#N/A	4.62298	#N/A	#N/A	#N/A	#N/A	#N/A	#N/A	#N/A	#N/A	#N/A	#N/A	#N/A	#N/A	#N/A	#N/A	#N/A	#N/A	#N/A	#N/A	#N/A	#N/A	0.5	1.1	1.97	2.66
173	MIB-22	#N/A	3.75218	#N/A	#N/A	#N/A	#N/A	#N/A	#N/A	#N/A	#N/A	#N/A	#N/A	#N/A	#N/A	#N/A	#N/A	#N/A	#N/A	#N/A	#N/A	#N/A	#N/A	0.52	1.17	2.04	2.8
178	MIB-28	#N/A	3.44827	#N/A	#N/A	#N/A	#N/A	#N/A	#N/A	#N/A	#N/A	#N/A	#N/A	#N/A	#N/A	#N/A	#N/A	#N/A	#N/A	#N/A	#N/A	#N/A	#N/A	0.5	1.17	2.17	2.96
203	MIB-58	#N/A	#N/A	#N/A	#N/A	#N/A	#N/A	#N/A	#N/A	#N/A	#N/A	#N/A	#N/A	0.174404	0.485882	0.769617	1.00088	1.20124	1.39051	1.84574	2.6636	#N/A	#N/A	#N/A	#N/A	#N/A	#N/A
204	MIB-60	#N/A	#N/A	#N/A	0.195113	0.424855	0.705525	0.963878	1.14131	1.38479	1.45187	0.619969	1.32549	0.142011	0.351536	0.56855	0.733115	0.928511	1.15888	1.68522	2.63825	#N/A	#N/A	#N/A	#N/A	#N/A	#N/A
205	MIB-61	#N/A	#N/A	#N/A	#N/A	#N/A	#N/A	#N/A	#N/A	#N/A	#N/A	#N/A	#N/A	0.166096	0.497173	0.844016	1.08339	1.31647	1.57411	2.15264	3.08738	#N/A	#N/A	#N/A	#N/A	#N/A	#N/A
206	MIB-62	#N/A	#N/A	3.18585	#N/A	#N/A	#N/A	#N/A	#N/A	#N/A	#N/A	#N/A	#N/A	0.2246	0.499699	0.716063	0.924436	1.13512	1.34643	1.7788	2.60441	#N/A	#N/A	#N/A	#N/A	#N/A	#N/A
207	MIB-63	#N/A	#N/A	#N/A	#N/A	#N/A	#N/A	#N/A	#N/A	#N/A	#N/A	#N/A	#N/A	0.216688	0.467737	0.688852	0.900186	1.07258	1.28793	1.69452	2.45849	#N/A	#N/A	#N/A	#N/A	#N/A	#N/A
208	MIB-64	#N/A	#N/A	#N/A	#N/A	#N/A	#N/A	#N/A	#N/A	#N/A	#N/A	#N/A	#N/A	0.16391	0.451105	0.663317	0.884083	0.994076	1.18365	1.59283	2.31971	#N/A	#N/A	#N/A	#N/A	#N/A	#N/A
212	MIB-69	#N/A	#N/A	#N/A	#N/A	#N/A	#N/A	#N/A	#N/A	#N/A	#N/A	#N/A	#N/A	0.262768	0.608442	0.854342	1.06959	1.30284	1.54044	2.06922	3.06238	#N/A	#N/A	#N/A	#N/A	#N/A	#N/A
219	MIB-80	#N/A	#N/A	#N/A	#N/A	#N/A	#N/A	#N/A	#N/A	#N/A	#N/A	#N/A	#N/A	0.180411	0.346302	0.568917	0.762274	0.948754	1.13459	1.60359	2.09732	#N/A	#N/A	#N/A	#N/A	#N/A	#N/A
222	MIB-83	#N/A	#N/A	#N/A	#N/A	#N/A	#N/A	#N/A	#N/A	#N/A	#N/A	#N/A	#N/A	0.213432	0.427255	0.660187	0.859376	1.05873	1.25287	1.6709	2.71942	#N/A	#N/A	#N/A	#N/A	#N/A	#N/A
223	MIB-84	#N/A	4.6724	#N/A	#N/A	#N/A	#N/A	#N/A	#N/A	#N/A	#N/A	#N/A	#N/A	0.120913	0.30665	0.478729	0.680353	0.868407	1.08109	1.50514	2.30866	#N/A	#N/A	0.44	1.1	2.01	2.85
224	MIB-86	#N/A	#N/A	2.59093	0.202811	0.536881	0.759248	1.06514	1.22787	1.52328	1.77514	0.739692	1.49894	0.128177	0.261092	0.533634	0.773107	0.96107	1.17319	1.60407	2.28083	#N/A	#N/A	#N/A	#N/A	#N/A	#N/A
225	MIB-87	#N/A	#N/A	#N/A	#N/A	#N/A	#N/A	#N/A	#N/A	#N/A	#N/A	#N/A	#N/A	0.132158	0.359311	0.609933	0.829132	1.06308	1.2776	1.78407	2.73156	#N/A	#N/A	#N/A	#N/A	#N/A	#N/A
227	MIB-89	#N/A	#N/A	#N/A	#N/A	#N/A	#N/A	#N/A	#N/A	#N/A	#N/A	#N/A	#N/A	0.204165	0.449798	0.651561	0.857142	1.05609	1.26459	1.73676	2.74738	#N/A	#N/A	#N/A	#N/A	#N/A	#N/A
229	MIB-90	#N/A	#N/A	#N/A	#N/A	#N/A	#N/A	#N/A	#N/A	#N/A	#N/A	#N/A	#N/A	0.188199	0.464942	0.760301	0.996198	1.23715	1.49632	1.84878	3.09333	#N/A	#N/A	#N/A	#N/A	#N/A	#N/A
230	MIB-92	#N/A	#N/A	#N/A	#N/A	#N/A	#N/A	#N/A	#N/A	#N/A	#N/A	#N/A	#N/A	0.201889	0.427003	0.638824	0.832052	1.04067	1.24406	1.71504	2.61127	#N/A	#N/A	#N/A	#N/A	#N/A	#N/A
231	MIB-93	#N/A	#N/A	#N/A	#N/A	#N/A	#N/A	#N/A	#N/A	#N/A	#N/A	#N/A	#N/A	0.178216	0.438259	0.704143	0.976457	1.21491	1.4714	1.99734	2.88109	#N/A	#N/A	#N/A	#N/A	#N/A	#N/A
236	MOG-11	#N/A	#N/A	2.92635	0.232222	0.390381	0.614479	0.790267	0.96318	1.20193	1.4617	0.622603	1.23708	0.163987	0.388768	0.584969	0.761677	0.928556	1.21323	1.70306	2.46733	#N/A	#N/A	#N/A	#N/A	#N/A	#N/A
237	MOG-12	#N/A	#N/A	#N/A	#N/A	#N/A	#N/A	#N/A	#N/A	#N/A	#N/A	#N/A	#N/A	0.178197	0.428082	0.657706	0.856315	1.10052	1.3594	1.91135	2.89868	#N/A	#N/A	#N/A	#N/A	#N/A	#N/A
242	MOG-37	#N/A	3.8186	#N/A	#N/A	#N/A	#N/A	#N/A	#N/A	#N/A	#N/A	#N/A	#N/A	#N/A	#N/A	#N/A	#N/A	#N/A	#N/A	#N/A	#N/A	#N/A	#N/A	0.47	0.97	1.86	2.53
244	MOG-40	#N/A	#N/A	#N/A	#N/A	#N/A	#N/A	#N/A	#N/A	#N/A	#N/A	#N/A	#N/A	#N/A	0.22214	0.421966	0.592037	0.859144	1.08526	1.49286	2.14957	#N/A	#N/A	#N/A	#N/A	#N/A	#N/A
252	MOG-55	#N/A	#N/A	2.52169	#N/A	#N/A	#N/A	#N/A	#N/A	#N/A	#N/A	#N/A	#N/A	0.132765	0.280992	0.484759	0.674745	0.85349	1.03914	1.41348	2.07196	#N/A	#N/A	#N/A	#N/A	#N/A	#N/A
257	PAR-10	#N/A	#N/A	#N/A	#N/A	#N/A	#N/A	#N/A	#N/A	#N/A	#N/A	#N/A	#N/A	0.120567	0.305588	0.536911	0.800715	1.02541	1.24777	1.74613	2.6523	#N/A	#N/A	#N/A	#N/A	#N/A	#N/A
258	PAR-3	#N/A	4.47825	#N/A	#N/A	#N/A	#N/A	#N/A	#N/A	#N/A	#N/A	#N/A	#N/A	0.170298	0.387985	0.674338	0.935956	1.15176	1.39108	1.89106	2.86564	#N/A	#N/A	0.4	0.78	1.64	2.08
259	PAR-4	#N/A	3.3087	#N/A	#N/A	#N/A	#N/A	#N/A	#N/A	#N/A	#N/A	#N/A	#N/A	0.122977	0.309468	0.542437	0.757938	1.00333	1.2601	1.87283	3.04353	#N/A	#N/A	0.46	0.93	1.71	2.34
260	PAR-5	#N/A	3.77894	#N/A	#N/A	#N/A	#N/A	#N/A	#N/A	#N/A	#N/A	#N/A	#N/A	#N/A	#N/A	#N/A	#N/A	#N/A	#N/A	#N/A	#N/A	#N/A	#N/A	0.48	0.98	1.97	2.7
262	PAR-8	#N/A	#N/A	2.65539	0.148978	0.344781	0.585745	0.831224	1.05038	1.34679	1.47651	0.493759	1.0795	#N/A	0.240333	0.453523	0.638955	0.836376	1.06749	1.5192	2.25933	#N/A	#N/A	#N/A	#N/A	#N/A	#N/A
263	PAR-9	#N/A	#N/A	#N/A	#N/A	#N/A	#N/A	#N/A	#N/A	#N/A	#N/A	#N/A	#N/A	0.300751	0.546809	0.785632	0.977466	1.19801	1.45821	2.06348	3.30238	#N/A	#N/A	#N/A	#N/A	#N/A	#N/A
264	PON	#N/A	#N/A	3.39768	#N/A	#N/A	#N/A	#N/A	#N/A	#N/A	#N/A	#N/A	#N/A	0.167546	0.371428	0.591133	0.839038	1.0664	1.35092	1.93391	2.88449	#N/A	#N/A	#N/A	#N/A	#N/A	#N/A
266	RAN	#N/A	#N/A	#N/A	0.266935	0.527573	0.852093	1.15212	1.45233	1.94887	2.14778	0.794508	1.6466	0.117281	0.273627	0.49681	0.683275	0.961027	1.23467	1.76561	2.80151	#N/A	#N/A	#N/A	#N/A	#N/A	#N/A
267	ROM-1	#N/A	3.71035	#N/A	#N/A	#N/A	#N/A	#N/A	#N/A	#N/A	#N/A	#N/A	#N/A	#N/A	#N/A	#N/A	#N/A	#N/A	#N/A	#N/A	#N/A	#N/A	#N/A	0.47	1.09	1.69	2.5
268	ROM-2	#N/A	#N/A	#N/A	#N/A	#N/A	#N/A	#N/A	#N/A	#N/A	#N/A	#N/A	#N/A	0.24211	0.545798	0.842537	1.11487	1.38493	1.66504	2.20895	3.30053	#N/A	#N/A	#N/A	#N/A	#N/A	#N/A
273	TOU-A1-105	#N/A	#N/A	#N/A	#N/A	#N/A	#N/A	#N/A	#N/A	#N/A	#N/A	#N/A	#N/A	0.177586	0.3964	0.671009	0.933346	1.17348	1.38695	1.89743	2.54369	#N/A	#N/A	#N/A	#N/A	#N/A	#N/A
275	TOU-A1-109	#N/A	#N/A	#N/A	#N/A	#N/A	#N/A	#N/A	#N/A	#N/A	#N/A	#N/A	#N/A	0.174527	0.372683	0.593384	0.786681	1.01732	1.19295	1.63889	2.55678	#N/A	#N/A	#N/A	#N/A	#N/A	#N/A
281	TOU-A1-115	#N/A	3.94303	#N/A	#N/A	#N/A	#N/A	#N/A	#N/A	#N/A	#N/A	#N/A	#N/A	#N/A	#N/A	#N/A	#N/A	#N/A	#N/A	#N/A	#N/A	#N/A	#N/A	0.45	1.06	1.69	2.44
282	TOU-A1-116	#N/A	3.00516	#N/A	#N/A	#N/A	#N/A	#N/A	#N/A	#N/A	#N/A	#N/A	#N/A	#N/A	#N/A	#N/A	#N/A	#N/A	#N/A	#N/A	#N/A	#N/A	#N/A	0.47	1.04	1.53	2.3
283	TOU-A1-117	#N/A	#N/A	#N/A	#N/A	#N/A	#N/A	#N/A	#N/A	#N/A	#N/A	#N/A	#N/A	0.188258	0.346264	0.56508	0.85064	1.12695	1.4148	1.8774	2.8632	#N/A	#N/A	#N/A	#N/A	#N/A	#N/A
286	TOU-A1-12	#N/A	4.08763	#N/A	#N/A	#N/A	#N/A	#N/A	#N/A	#N/A	#N/A	#N/A	#N/A	#N/A	#N/A	#N/A	#N/A	#N/A	#N/A	#N/A	#N/A	#N/A	#N/A	0.45	1.01	1.82	2.56
288	TOU-A1-122	#N/A	#N/A	#N/A	#N/A	#N/A	#N/A	#N/A	#N/A	#N/A	#N/A	#N/A	#N/A	0.145395	0.39123	0.59292	0.796826	0.997517	1.23471	1.74057	2.78962	#N/A	#N/A	#N/A	#N/A	#N/A	#N/A
292	TOU-A1-128	#N/A	#N/A	#N/A	#N/A	#N/A	#N/A	#N/A	#N/A	#N/A	#N/A	#N/A	#N/A	0.144312	0.359606	0.649302	0.917738	1.20902	1.47504	2.0669	3.20789	#N/A	#N/A	#N/A	#N/A	#N/A	#N/A
318	TOU-A1-39	#N/A	#N/A	#N/A	#N/A	#N/A	#N/A	#N/A	#N/A	#N/A	#N/A	#N/A	#N/A	#N/A	0.288041	0.553174	0.794674	1.02513	1.26843	1.78512	2.62858	#N/A	#N/A	#N/A	#N/A	#N/A	#N/A
321	TOU-A1-43	#N/A	3.4476	#N/A	#N/A	#N/A	#N/A	#N/A	#N/A	#N/A	#N/A	#N/A	#N/A	0.10864	0.325769	0.656379	0.941179	1.22257	1.52278	2.18048	3.38199	#N/A	#N/A	0.42	0.94	1.63	2.35
322	TOU-A1-45	#N/A	#N/A	#N/A	#N/A	#N/A	#N/A	#N/A	#N/A	#N/A	#N/A	#N/A	#N/A	0.232316	0.496229	0.764434	1.02345	1.23249	1.47502	1.89305	2.50474	#N/A	#N/A	#N/A	#N/A	#N/A	#N/A
323	TOU-A1-47	#N/A	#N/A	#N/A	#N/A	#N/A	#N/A	#N/A	#N/A	#N/A	#N/A	#N/A	#N/A	0.213878	0.413646	0.681694	0.916247	1.15333	1.43438	1.834	2.86953	#N/A	#N/A	#N/A	#N/A	#N/A	#N/A
326	TOU-A1-60	#N/A	#N/A	#N/A	#N/A	#N/A	#N/A	#N/A	#N/A	#N/A	#N/A	#N/A	#N/A	0.189135	0.462755	0.717318	1.02841	1.31103	1.60286	2.19535	3.03835	#N/A	#N/A	#N/A	#N/A	#N/A	#N/A
327	TOU-A1-61	#N/A	#N/A	#N/A	#N/A	#N/A	#N/A	#N/A	#N/A	#N/A	#N/A	#N/A	#N/A	0.170735	0.379955	0.670784	0.932826	1.24042	1.54566	2.20589	3.36067	#N/A	#N/A	#N/A	#N/A	#N/A	#N/A
328	TOU-A1-62	#N/A	3.89785	#N/A	#N/A	#N/A	#N/A	#N/A	#N/A	#N/A	#N/A	#N/A	#N/A	0.142681	0.373565	0.638289	0.948107	1.24348	1.56313	2.20109	3.2651	#N/A	#N/A	0.39	0.91	1.46	2.16
331	TOU-A1-65	#N/A	#N/A	#N/A	#N/A	#N/A	#N/A	#N/A	#N/A	#N/A	#N/A	#N/A	#N/A	0.199616	0.422227	0.583514	0.808043	1.01446	1.19175	1.62145	2.35618	#N/A	#N/A	#N/A	#N/A	#N/A	#N/A
332	TOU-A1-66	#N/A	#N/A	#N/A	#N/A	#N/A	#N/A	#N/A	#N/A	#N/A	#N/A	#N/A	#N/A	0.157669	0.341393	0.622157	0.911826	1.18497	1.36223	1.92129	2.86151	#N/A	#N/A	#N/A	#N/A	#N/A	#N/A
333	TOU-A1-67	#N/A	3.44615	#N/A	#N/A	#N/A	#N/A	#N/A	#N/A	#N/A	#N/A	#N/A	#N/A	#N/A	#N/A	#N/A	#N/A	#N/A	#N/A	#N/A	#N/A	#N/A	#N/A	0.37	0.81	1.47	2.16
334	TOU-A1-68	#N/A	#N/A	#N/A	#N/A	#N/A	#N/A	#N/A	#N/A	#N/A	#N/A	#N/A	#N/A	#N/A	0.267652	0.527612	0.680253	0.906156	1.13131	1.58921	2.3237	#N/A	#N/A	#N/A	#N/A	#N/A	#N/A
335	TOU-A1-69	#N/A	#N/A	#N/A	#N/A	#N/A	#N/A	#N/A	#N/A	#N/A	#N/A	#N/A	#N/A	0.180889	0.432095	0.691073	0.886985	1.10691	1.30222	1.67809	2.46806	#N/A	#N/A	#N/A	#N/A	#N/A	#N/A
338	TOU-A1-73	#N/A	#N/A	#N/A	#N/A	#N/A	#N/A	#N/A	#N/A	#N/A	#N/A	#N/A	#N/A	0.165366	0.407847	0.6363	0.848779	1.06278	1.30093	1.77732	2.61851	#N/A	#N/A	#N/A	#N/A	#N/A	#N/A
339	TOU-A1-74	#N/A	#N/A	#N/A	#N/A	#N/A	#N/A	#N/A	#N/A	#N/A	#N/A	#N/A	#N/A	0.183654	0.437978	0.66893	0.869792	1.07786	1.30706	1.74916	2.4167	#N/A	#N/A	#N/A	#N/A	#N/A	#N/A
340	TOU-A1-75	#N/A	#N/A	#N/A	#N/A	#N/A	#N/A	#N/A	#N/A	#N/A	#N/A	#N/A	#N/A	0.151249	0.331743	0.618328	0.922657	1.18376	1.45175	2.01697	2.91984	#N/A	#N/A	#N/A	#N/A	#N/A	#N/A
341	TOU-A1-77	#N/A	#N/A	#N/A	#N/A	#N/A	#N/A	#N/A	#N/A	#N/A	#N/A	#N/A	#N/A	0.159806	0.355644	0.593162	0.799197	1.00053	1.18384	1.57255	2.31993	#N/A	#N/A	#N/A	#N/A	#N/A	#N/A
343	TOU-A1-79	#N/A	#N/A	#N/A	#N/A	#N/A	#N/A	#N/A	#N/A	#N/A	#N/A	#N/A	#N/A	0.147836	0.422857	0.77407	1.05111	1.33844	1.59037	2.16464	3.26843	#N/A	#N/A	#N/A	#N/A	#N/A	#N/A
346	TOU-A1-81	#N/A	#N/A	#N/A	#N/A	#N/A	#N/A	#N/A	#N/A	#N/A	#N/A	#N/A	#N/A	0.132774	0.301835	0.587987	0.833766	1.07304	1.33223	1.8082	2.59222	#N/A	#N/A	#N/A	#N/A	#N/A	#N/A
347	TOU-A1-82	#N/A	#N/A	#N/A	#N/A	#N/A	#N/A	#N/A	#N/A	#N/A	#N/A	#N/A	#N/A	0.151443	0.390314	0.677887	0.928872	1.22434	1.51867	2.13447	3.27577	#N/A	#N/A	#N/A	#N/A	#N/A	#N/A
349	TOU-A1-85	#N/A	#N/A	#N/A	#N/A	#N/A	#N/A	#N/A	#N/A	#N/A	#N/A	#N/A	#N/A	0.148764	0.370797	0.57602	0.822016	1.07099	1.36977	1.92058	3.23741	#N/A	#N/A	#N/A	#N/A	#N/A	#N/A
355	TOU-A1-93	#N/A	#N/A	#N/A	#N/A	#N/A	#N/A	#N/A	#N/A	#N/A	#N/A	#N/A	#N/A	0.129086	0.288974	0.55333	0.787386	0.968676	1.13656	1.51628	2.30135	#N/A	#N/A	#N/A	#N/A	#N/A	#N/A
357	TOU-A1-96	#N/A	3.73307	#N/A	#N/A	#N/A	#N/A	#N/A	#N/A	#N/A	#N/A	#N/A	#N/A	0.153577	0.36346	0.600496	0.847242	1.0887	1.37368	1.98146	2.96359	#N/A	#N/A	#N/A	#N/A	#N/A	#N/A
362	TOU-C-3	#N/A	4.13389	#N/A	#N/A	#N/A	#N/A	#N/A	#N/A	#N/A	#N/A	#N/A	#N/A	#N/A	#N/A	#N/A	#N/A	#N/A	#N/A	#N/A	#N/A	#N/A	#N/A	0.39	0.87	1.45	2.11
363	TOU-D-1	#N/A	#N/A	#N/A	#N/A	#N/A	#N/A	#N/A	#N/A	#N/A	#N/A	#N/A	#N/A	0.156909	0.381965	0.701849	1.0223	1.33166	1.68156	2.33833	3.58516	#N/A	#N/A	#N/A	#N/A	#N/A	#N/A
364	TOU-D-5	#N/A	#N/A	#N/A	#N/A	#N/A	#N/A	#N/A	#N/A	#N/A	#N/A	#N/A	#N/A	0.258426	0.608782	0.946861	1.27814	1.60017	1.954	2.69926	3.62636	#N/A	#N/A	#N/A	#N/A	#N/A	#N/A
366	TOU-E-11	#N/A	4.18793	#N/A	#N/A	#N/A	#N/A	#N/A	#N/A	#N/A	#N/A	#N/A	#N/A	0.180036	0.383034	0.68363	0.956197	1.22193	1.51409	2.04173	2.88396	#N/A	#N/A	0.4	0.82	1.42	2.11
368	TOU-E-7	#N/A	#N/A	#N/A	#N/A	#N/A	#N/A	#N/A	#N/A	#N/A	#N/A	#N/A	#N/A	0.136268	0.388408	0.63417	0.831783	1.01726	1.28068	1.76385	2.49406	#N/A	#N/A	#N/A	#N/A	#N/A	#N/A
371	TOU-G-1	#N/A	#N/A	#N/A	#N/A	#N/A	#N/A	#N/A	#N/A	#N/A	#N/A	#N/A	#N/A	0.116097	0.274472	0.50842	0.692131	0.854665	1.0758	1.49351	2.19822	#N/A	#N/A	#N/A	#N/A	#N/A	#N/A
373	TOU-H-12	#N/A	3.57861	#N/A	#N/A	#N/A	#N/A	#N/A	#N/A	#N/A	#N/A	#N/A	#N/A	0.123727	0.408171	0.733218	0.99008	1.25562	1.53184	2.07798	3.08765	#N/A	#N/A	0.46	1	1.78	2.57
374	TOU-H-13	#N/A	5.58635	#N/A	#N/A	#N/A	#N/A	#N/A	#N/A	#N/A	#N/A	#N/A	#N/A	#N/A	0.347823	0.511089	0.645974	0.957542	1.24315	1.78086	2.75169	#N/A	#N/A	0.46	0.97	1.75	2.55
375	TOU-H-3	#N/A	#N/A	#N/A	#N/A	#N/A	#N/A	#N/A	#N/A	#N/A	#N/A	#N/A	#N/A	0.165658	0.256095	0.495797	0.77187	0.99467	1.24714	1.80428	2.74551	#N/A	#N/A	#N/A	#N/A	#N/A	#N/A
377	TOU-I-1	#N/A	#N/A	#N/A	#N/A	#N/A	#N/A	#N/A	#N/A	#N/A	#N/A	#N/A	#N/A	0.115183	0.330834	0.600419	0.876421	1.05894	1.31819	1.76107	2.57352	#N/A	#N/A	#N/A	#N/A	#N/A	#N/A
378	TOU-I-17	#N/A	3.01885	#N/A	#N/A	#N/A	#N/A	#N/A	#N/A	#N/A	#N/A	#N/A	#N/A	0.163635	0.330095	0.571099	0.788769	0.992001	1.19546	1.6278	2.5953	#N/A	#N/A	0.49	1.14	1.91	2.78
379	TOU-I-2	#N/A	3.4685	#N/A	#N/A	#N/A	#N/A	#N/A	#N/A	#N/A	#N/A	#N/A	#N/A	0.178651	0.397918	0.665221	0.89048	1.06795	1.26916	1.72911	2.42581	#N/A	#N/A	0.44	1.03	1.92	2.73
380	TOU-I-6	#N/A	3.28411	#N/A	#N/A	#N/A	#N/A	#N/A	#N/A	#N/A	#N/A	#N/A	#N/A	0.174162	0.407204	0.648241	0.878859	1.13699	1.40859	1.90082	2.7756	#N/A	#N/A	0.45	1.09	1.62	2.5
383	TOU-J-3	#N/A	3.45306	#N/A	#N/A	#N/A	#N/A	#N/A	#N/A	#N/A	#N/A	#N/A	#N/A	0.109234	0.280294	0.492757	0.75012	0.995023	1.26167	1.87647	2.70669	#N/A	#N/A	0.4	0.93	1.57	2.32
386	TOU-K-3	#N/A	3.24633	#N/A	#N/A	#N/A	#N/A	#N/A	#N/A	#N/A	#N/A	#N/A	#N/A	0.17051	0.343915	0.545158	0.787339	1.04495	1.24629	1.68432	2.72841	#N/A	#N/A	0.4	0.98	1.66	2.46
387	TOU-L-10	#N/A	#N/A	#N/A	#N/A	#N/A	#N/A	#N/A	#N/A	#N/A	#N/A	#N/A	#N/A	0.137689	0.359297	0.700292	1.00572	1.31262	1.62742	2.32911	3.611	#N/A	#N/A	#N/A	#N/A	#N/A	#N/A
388	TOU-L-17	#N/A	#N/A	#N/A	#N/A	#N/A	#N/A	#N/A	#N/A	#N/A	#N/A	#N/A	#N/A	0.124579	0.260423	0.497509	0.672565	0.83811	1.05972	1.54036	2.30423	#N/A	#N/A	#N/A	#N/A	#N/A	#N/A
389	TOU-L-5	#N/A	#N/A	#N/A	#N/A	#N/A	#N/A	#N/A	#N/A	#N/A	#N/A	#N/A	#N/A	0.181902	0.413345	0.733824	1.0073	1.26642	1.5359	1.9924	2.74394	#N/A	#N/A	#N/A	#N/A	#N/A	#N/A
390	VOU-1	#N/A	3.58557	#N/A	#N/A	#N/A	#N/A	#N/A	#N/A	#N/A	#N/A	#N/A	#N/A	0.13836	0.294429	0.516273	0.708212	0.829131	1.05733	1.4155	2.59342	#N/A	#N/A	0.43	0.9	1.59	2.3
392	VOU-2	#N/A	3.17441	#N/A	#N/A	#N/A	#N/A	#N/A	#N/A	#N/A	#N/A	#N/A	#N/A	0.122553	0.254475	0.497016	0.796685	1.06669	1.38848	1.96136	2.93938	#N/A	#N/A	0.43	0.95	1.75	2.44
393	VOU-4	#N/A	#N/A	#N/A	#N/A	#N/A	#N/A	#N/A	#N/A	#N/A	#N/A	#N/A	#N/A	#N/A	0.193006	0.372935	0.580389	0.813293	1.11108	1.76474	2.85846	#N/A	#N/A	#N/A	#N/A	#N/A	#N/A
394	VOU-5	#N/A	#N/A	3.28384	0.220088	0.526305	0.787723	1.11986	1.41684	1.78861	2.08182	0.746393	1.53412	0.168576	0.339924	0.58244	0.85257	1.06528	1.29226	1.74405	2.72198	#N/A	#N/A	#N/A	#N/A	#N/A	#N/A
397	VOU-8	#N/A	#N/A	#N/A	#N/A	#N/A	#N/A	#N/A	#N/A	#N/A	#N/A	#N/A	#N/A	0.112192	0.318645	0.557372	0.765396	1.04524	1.33041	1.85297	2.7495	#N/A	#N/A	#N/A	#N/A	#N/A	#N/A
461	EM-183	#N/A	#N/A	#N/A	0.162381	0.329337	0.602615	0.70424	0.938931	1.23024	1.57771	0.491718	1.09433	#N/A	#N/A	#N/A	#N/A	#N/A	#N/A	#N/A	#N/A	1.01804	#N/A	#N/A	#N/A	#N/A	#N/A
607	LI-OF-002	#N/A	#N/A	#N/A	#N/A	#N/A	#N/A	#N/A	#N/A	#N/A	#N/A	#N/A	#N/A	0.147525	0.408419	0.671272	0.976167	1.3191	1.59582	2.32484	3.46026	#N/A	#N/A	#N/A	#N/A	#N/A	#N/A
627	LI-OF-060	#N/A	#N/A	#N/A	#N/A	#N/A	#N/A	#N/A	#N/A	#N/A	#N/A	#N/A	#N/A	0.122191	0.260854	0.503344	0.713307	1.00496	1.27665	1.96554	2.95676	#N/A	#N/A	#N/A	#N/A	#N/A	#N/A
641	LI-OF-095	#N/A	3.44809	#N/A	#N/A	#N/A	#N/A	#N/A	#N/A	#N/A	#N/A	#N/A	#N/A	#N/A	0.209258	0.49479	0.843809	1.10597	1.33287	1.77372	2.39845	#N/A	#N/A	0.6	1.34	2.25	3.07
895	MAW-7	#N/A	#N/A	#N/A	#N/A	#N/A	#N/A	#N/A	#N/A	#N/A	#N/A	#N/A	#N/A	0.118652	0.347887	0.628547	0.859565	1.08362	1.33727	2.03881	3.03437	#N/A	#N/A	#N/A	#N/A	#N/A	#N/A
936	FOR-5	#N/A	#N/A	2.43579	0.197306	0.384252	0.516984	0.716823	0.956729	1.36333	1.63088	0.581558	1.09854	#N/A	#N/A	#N/A	#N/A	#N/A	#N/A	#N/A	#N/A	1.06103	#N/A	#N/A	#N/A	#N/A	#N/A
946	CON-6	#N/A	#N/A	#N/A	#N/A	#N/A	#N/A	#N/A	#N/A	#N/A	#N/A	#N/A	#N/A	0.152118	0.433313	0.752371	1.1167	1.4744	1.85719	2.65021	3.66699	#N/A	#N/A	#N/A	#N/A	#N/A	#N/A
957	BELMONTE-4-94	#N/A	3.78525	#N/A	#N/A	#N/A	#N/A	#N/A	#N/A	#N/A	#N/A	#N/A	#N/A	0.214349	0.411783	0.639633	0.87287	1.10459	1.33994	1.8006	2.74515	#N/A	#N/A	0.4	1.02	1.69	2.42
1716	KBS-MAC-8	#N/A	3.31978	#N/A	#N/A	#N/A	#N/A	#N/A	#N/A	#N/A	#N/A	#N/A	#N/A	#N/A	#N/A	#N/A	#N/A	#N/A	#N/A	#N/A	#N/A	#N/A	#N/A	0.43	1.04	1.73	2.54
1719	KBS-MAC-16	#N/A	#N/A	3.6812	#N/A	#N/A	#N/A	#N/A	#N/A	#N/A	#N/A	#N/A	#N/A	0.160882	0.499684	0.899616	1.22033	1.56967	1.9295	2.57708	3.57999	#N/A	#N/A	#N/A	#N/A	#N/A	#N/A
1720	KBS-MAC-17	#N/A	#N/A	#N/A	#N/A	#N/A	#N/A	#N/A	#N/A	#N/A	#N/A	#N/A	#N/A	0.149495	0.413318	0.768901	0.92187	1.22284	1.51422	2.27005	3.6682	#N/A	#N/A	#N/A	#N/A	#N/A	#N/A
1722	KBS-MAC-23	#N/A	#N/A	#N/A	#N/A	#N/A	#N/A	#N/A	#N/A	#N/A	#N/A	#N/A	#N/A	0.243598	0.589055	0.908954	1.18794	1.49459	1.78851	2.50348	3.67964	#N/A	#N/A	#N/A	#N/A	#N/A	#N/A
1724	KBS-MAC-28	#N/A	#N/A	#N/A	#N/A	#N/A	#N/A	#N/A	#N/A	#N/A	#N/A	#N/A	#N/A	0.0928825	0.344339	0.662001	0.963814	1.23017	1.49373	2.0364	3.05123	#N/A	#N/A	#N/A	#N/A	#N/A	#N/A
1729	KBS-MAC-41	#N/A	#N/A	#N/A	#N/A	#N/A	#N/A	#N/A	#N/A	#N/A	#N/A	#N/A	#N/A	0.114965	0.305826	0.647317	0.960302	1.18471	1.56212	2.24734	3.49927	#N/A	#N/A	#N/A	#N/A	#N/A	#N/A
1730	KBS-MAC-43	#N/A	#N/A	#N/A	#N/A	#N/A	#N/A	#N/A	#N/A	#N/A	#N/A	#N/A	#N/A	#N/A	0.231261	0.602385	0.976451	1.3032	1.64857	2.30711	3.48206	#N/A	#N/A	#N/A	#N/A	#N/A	#N/A
1743	KBS-MAC-75	#N/A	#N/A	2.96379	#N/A	#N/A	#N/A	#N/A	#N/A	#N/A	#N/A	#N/A	#N/A	0.126242	0.269803	0.601638	0.833349	1.10552	1.3523	1.89194	2.62137	#N/A	#N/A	#N/A	#N/A	#N/A	#N/A
1829	MDN-1	#N/A	#N/A	#N/A	0.18913	0.383091	0.706639	1.01542	1.37363	1.79995	2.0849	0.572221	1.27886	0.135767	0.25673	0.461365	0.780186	1.04145	1.38114	2.06322	3.47392	#N/A	#N/A	#N/A	#N/A	#N/A	#N/A
1850	MNF-POT-8	#N/A	#N/A	2.86501	#N/A	#N/A	#N/A	#N/A	#N/A	#N/A	#N/A	#N/A	#N/A	0.132949	0.391338	0.727907	1.05862	1.37958	1.738	2.37499	3.53579	#N/A	#N/A	#N/A	#N/A	#N/A	#N/A
1859	MNF-POT-48	#N/A	3.58396	2.63579	#N/A	#N/A	#N/A	#N/A	#N/A	#N/A	#N/A	#N/A	#N/A	0.204558	0.427156	0.673714	0.946288	1.21433	1.50495	2.13813	3.38578	#N/A	#N/A	0.43	0.98	2.06	2.79
1867	MNF-POT-68	#N/A	3.77977	#N/A	#N/A	#N/A	#N/A	#N/A	#N/A	#N/A	#N/A	#N/A	#N/A	#N/A	#N/A	#N/A	#N/A	#N/A	#N/A	#N/A	#N/A	#N/A	#N/A	0.44	0.97	2.17	2.92
1874	MNF-POT-80	#N/A	#N/A	2.40617	0.20142	0.405063	0.574838	0.804305	0.99046	1.2807	1.48406	0.606483	1.18132	0.129944	0.355695	0.591089	0.822669	1.03371	1.26973	1.7894	2.73666	1.42187	#N/A	#N/A	#N/A	#N/A	#N/A
1925	MNF-CHE-2	#N/A	4.17899	#N/A	#N/A	#N/A	#N/A	#N/A	#N/A	#N/A	#N/A	#N/A	#N/A	#N/A	#N/A	#N/A	#N/A	#N/A	#N/A	#N/A	#N/A	#N/A	#N/A	0.41	1.02	2.29	3.16
1938	MNF-CHE-41	#N/A	#N/A	#N/A	#N/A	#N/A	#N/A	#N/A	#N/A	#N/A	#N/A	#N/A	#N/A	0.149722	0.436953	0.758045	1.04705	1.35806	1.71622	2.473	3.76632	#N/A	#N/A	#N/A	#N/A	#N/A	#N/A
1967	MNF-JAC-32	#N/A	2.93837	3.14873	#N/A	#N/A	#N/A	#N/A	#N/A	#N/A	#N/A	#N/A	#N/A	0.159996	0.430159	0.744378	1.03985	1.33866	1.63391	2.26522	3.4037	#N/A	#N/A	#N/A	#N/A	#N/A	#N/A
2011	MNE-PIN-31	#N/A	#N/A	4.19825	#N/A	#N/A	#N/A	#N/A	#N/A	#N/A	#N/A	#N/A	#N/A	#N/A	#N/A	#N/A	#N/A	#N/A	#N/A	#N/A	#N/A	#N/A	#N/A	#N/A	#N/A	#N/A	#N/A
2057	MAP-42	#N/A	5.39243	3.58517	0.247316	0.485513	0.776414	1.15945	1.52383	1.89929	2.10942	0.732829	1.50924	0.135517	0.346866	0.596917	0.850246	1.12182	1.43939	2.06767	3.13242	1.54027	#N/A	0.47	1.04	1.69	2.46
2150	PAW-3	#N/A	4.39268	#N/A	#N/A	#N/A	#N/A	#N/A	#N/A	#N/A	#N/A	#N/A	#N/A	#N/A	#N/A	#N/A	#N/A	#N/A	#N/A	#N/A	#N/A	#N/A	#N/A	0.5	1.06	1.81	2.66
2151	PAW-4	#N/A	#N/A	#N/A	#N/A	#N/A	#N/A	#N/A	#N/A	#N/A	#N/A	#N/A	#N/A	0.267274	0.466905	0.716526	0.947458	1.15938	1.41824	1.86656	2.57657	#N/A	#N/A	#N/A	#N/A	#N/A	#N/A
2157	PAW-11	#N/A	#N/A	#N/A	#N/A	#N/A	#N/A	#N/A	#N/A	#N/A	#N/A	#N/A	#N/A	0.177339	0.416278	0.655457	0.880931	1.22508	1.5334	1.97622	3.44968	#N/A	#N/A	#N/A	#N/A	#N/A	#N/A
2171	PAW-26	#N/A	#N/A	2.38751	0.174876	0.365713	0.596745	0.821154	1.11586	1.37815	1.48014	0.540589	1.13733	0.14124	0.307378	0.560938	0.805942	1.0722	1.36564	2.00522	3.08064	#N/A	#N/A	#N/A	#N/A	#N/A	#N/A
2187	PENT-1	#N/A	4.34221	#N/A	0.377894	0.496924	0.607153	0.896	1.20947	1.51651	1.61031	0.874817	1.48197	#N/A	#N/A	#N/A	#N/A	#N/A	#N/A	#N/A	#N/A	#N/A	#N/A	0.47	1.01	1.7	2.49
2201	PENT-22	#N/A	#N/A	#N/A	#N/A	#N/A	#N/A	#N/A	#N/A	#N/A	#N/A	#N/A	#N/A	0.159056	0.41147	0.775664	1.11717	1.48043	1.82371	2.62474	4.0658	#N/A	#N/A	#N/A	#N/A	#N/A	#N/A
2204	PENT-30	#N/A	#N/A	#N/A	#N/A	#N/A	#N/A	#N/A	#N/A	#N/A	#N/A	#N/A	#N/A	0.194283	0.51432	0.77554	1.07929	1.40949	1.76081	2.46782	3.59343	#N/A	#N/A	#N/A	#N/A	#N/A	#N/A
2274	SLSP-30	#N/A	4.593	#N/A	#N/A	#N/A	#N/A	#N/A	#N/A	#N/A	#N/A	#N/A	#N/A	#N/A	#N/A	#N/A	#N/A	#N/A	#N/A	#N/A	#N/A	#N/A	#N/A	0.42	0.97	1.63	2.47
2290	STE-3	#N/A	4.1608	2.85141	0.104259	0.249089	0.444273	0.683941	0.956298	1.15287	1.46568	0.353348	0.797621	0.0513895	0.222051	0.360631	0.520923	0.722805	0.965382	1.48175	2.0794	#N/A	#N/A	0.54	1.26	1.85	2.82
2292	STE-6	#N/A	#N/A	#N/A	#N/A	#N/A	#N/A	#N/A	#N/A	#N/A	#N/A	#N/A	#N/A	0.072481	0.240798	0.42499	0.693147	0.941972	1.19633	1.75024	2.62912	#N/A	#N/A	#N/A	#N/A	#N/A	#N/A
2320	WILCOX-4	#N/A	#N/A	#N/A	0.273922	0.614099	0.938243	1.22403	1.61695	1.92581	2.29941	0.888021	1.82626	0.254249	0.556109	0.897008	1.162	1.42501	1.72686	2.28566	3.39776	#N/A	#N/A	#N/A	#N/A	#N/A	#N/A
4802	UKSW06-202	#N/A	3.44874	3.1963	#N/A	#N/A	#N/A	#N/A	#N/A	#N/A	#N/A	#N/A	#N/A	0.152579	0.464346	0.813022	1.08935	1.40585	1.68121	2.17957	3.12224	#N/A	#N/A	0.42	0.79	1.16	1.55
4820	UKSW06-220	#N/A	#N/A	#N/A	#N/A	#N/A	#N/A	#N/A	#N/A	#N/A	#N/A	#N/A	#N/A	0.209751	0.409083	0.575401	0.720088	0.934431	1.21266	1.73031	2.59999	#N/A	#N/A	#N/A	#N/A	#N/A	#N/A
4879	UKSW06-280	#N/A	#N/A	3.36458	#N/A	#N/A	#N/A	#N/A	#N/A	#N/A	#N/A	#N/A	#N/A	#N/A	#N/A	#N/A	#N/A	#N/A	#N/A	#N/A	#N/A	#N/A	#N/A	#N/A	#N/A	#N/A	#N/A
4997	UKSE06-062	#N/A	3.30169	#N/A	#N/A	#N/A	#N/A	#N/A	#N/A	#N/A	#N/A	#N/A	#N/A	#N/A	#N/A	#N/A	#N/A	#N/A	#N/A	#N/A	#N/A	#N/A	#N/A	0.43	0.9	1.51	2.1
5056	UKSE06-192	#N/A	3.67916	#N/A	#N/A	#N/A	#N/A	#N/A	#N/A	#N/A	#N/A	#N/A	#N/A	#N/A	#N/A	#N/A	#N/A	#N/A	#N/A	#N/A	#N/A	#N/A	#N/A	0.5	1.02	1.6	2.22
5116	UKSE06-272	#N/A	3.24574	#N/A	#N/A	#N/A	#N/A	#N/A	#N/A	#N/A	#N/A	#N/A	#N/A	#N/A	#N/A	#N/A	#N/A	#N/A	#N/A	#N/A	#N/A	#N/A	#N/A	0.5	1.1	1.56	2.32
5122	UKSE06-278	#N/A	3.23607	2.78892	#N/A	#N/A	#N/A	#N/A	#N/A	#N/A	#N/A	#N/A	#N/A	#N/A	0.221919	0.46471	0.693343	0.981662	1.25562	1.77678	2.67415	#N/A	#N/A	0.48	1.09	1.9	2.67
5145	UKSE06-315	#N/A	#N/A	3.10324	#N/A	#N/A	#N/A	#N/A	#N/A	#N/A	#N/A	#N/A	#N/A	0.112484	0.287141	0.498583	0.793245	1.09701	1.3812	2.05196	3.33019	#N/A	#N/A	#N/A	#N/A	#N/A	#N/A
5146	UKSE06-316	#N/A	#N/A	#N/A	#N/A	#N/A	#N/A	#N/A	#N/A	#N/A	#N/A	#N/A	#N/A	#N/A	0.283317	0.573941	0.818124	1.08975	1.41106	2.00293	3.43758	#N/A	#N/A	#N/A	#N/A	#N/A	#N/A
5158	UKSE06-349	#N/A	4.6787	#N/A	#N/A	#N/A	#N/A	#N/A	#N/A	#N/A	#N/A	#N/A	#N/A	#N/A	#N/A	#N/A	#N/A	#N/A	#N/A	#N/A	#N/A	#N/A	#N/A	0.45	1.12	1.72	2.48
5160	UKSE06-351	#N/A	5.23067	#N/A	#N/A	#N/A	#N/A	#N/A	#N/A	#N/A	#N/A	#N/A	#N/A	#N/A	#N/A	#N/A	#N/A	#N/A	#N/A	#N/A	#N/A	#N/A	#N/A	0.4	1.08	2.04	2.67
5175	UKSE06-373	#N/A	#N/A	1.86766	#N/A	#N/A	#N/A	#N/A	#N/A	#N/A	#N/A	#N/A	#N/A	#N/A	0.0987862	0.235349	0.362916	0.550131	0.737546	1.14729	1.84191	#N/A	#N/A	#N/A	#N/A	#N/A	#N/A
5202	UKSE06-414	#N/A	4.43299	#N/A	#N/A	#N/A	#N/A	#N/A	#N/A	#N/A	#N/A	#N/A	#N/A	0.110602	0.351963	0.639459	0.904712	1.16717	1.47151	1.95679	2.7835	#N/A	#N/A	0.37	1.07	1.63	2.23
5207	UKSE06-429	#N/A	3.68074	#N/A	#N/A	#N/A	#N/A	#N/A	#N/A	#N/A	#N/A	#N/A	#N/A	#N/A	#N/A	#N/A	#N/A	#N/A	#N/A	#N/A	#N/A	#N/A	#N/A	0.37	1.07	1.64	2.26
5232	UKSE06-466	#N/A	4.352	#N/A	#N/A	#N/A	#N/A	#N/A	#N/A	#N/A	#N/A	#N/A	#N/A	#N/A	#N/A	#N/A	#N/A	#N/A	#N/A	#N/A	#N/A	#N/A	#N/A	0.36	0.96	1.93	2.55
5245	UKSE06-482	#N/A	5.31271	#N/A	#N/A	#N/A	#N/A	#N/A	#N/A	#N/A	#N/A	#N/A	#N/A	#N/A	#N/A	#N/A	#N/A	#N/A	#N/A	#N/A	#N/A	#N/A	#N/A	0.49	1.1	1.76	2.43
5264	UKSE06-520	#N/A	3.38009	#N/A	#N/A	#N/A	#N/A	#N/A	#N/A	#N/A	#N/A	#N/A	#N/A	#N/A	#N/A	#N/A	#N/A	#N/A	#N/A	#N/A	#N/A	#N/A	#N/A	0.39	1.02	1.74	2.45
5292	UKSE06-556	#N/A	#N/A	#N/A	#N/A	#N/A	#N/A	#N/A	#N/A	#N/A	#N/A	#N/A	#N/A	0.182265	0.48407	0.796654	1.07741	1.3691	1.65589	2.19285	3.28032	#N/A	#N/A	#N/A	#N/A	#N/A	#N/A
5299	UKSE06-565	#N/A	#N/A	3.40322	#N/A	#N/A	#N/A	#N/A	#N/A	#N/A	#N/A	#N/A	#N/A	0.190152	0.451427	0.765061	1.05142	1.35634	1.66948	2.20065	3.18828	#N/A	#N/A	#N/A	#N/A	#N/A	#N/A
5331	UKSE06-618	#N/A	#N/A	#N/A	#N/A	#N/A	#N/A	#N/A	#N/A	#N/A	#N/A	#N/A	#N/A	#N/A	#N/A	#N/A	0.243806	0.516731	0.83229	1.23542	1.94396	#N/A	#N/A	#N/A	#N/A	#N/A	#N/A
5341	UKSE06-628	#N/A	3.51004	#N/A	#N/A	#N/A	#N/A	#N/A	#N/A	#N/A	#N/A	#N/A	#N/A	#N/A	#N/A	#N/A	#N/A	#N/A	#N/A	#N/A	#N/A	#N/A	#N/A	0.43	1.04	1.62	2.34
5373	UKNW06-040	#N/A	#N/A	3.30785	#N/A	#N/A	#N/A	#N/A	#N/A	#N/A	#N/A	#N/A	#N/A	#N/A	#N/A	#N/A	#N/A	#N/A	#N/A	#N/A	#N/A	#N/A	#N/A	#N/A	#N/A	#N/A	#N/A
5380	UKNW06-059	#N/A	3.6531	#N/A	#N/A	#N/A	#N/A	#N/A	#N/A	#N/A	#N/A	#N/A	#N/A	#N/A	#N/A	#N/A	#N/A	#N/A	#N/A	#N/A	#N/A	#N/A	#N/A	0.46	0.97	1.77	2.49
5381	UKNW06-060	#N/A	3.213	#N/A	#N/A	#N/A	#N/A	#N/A	#N/A	#N/A	#N/A	#N/A	#N/A	#N/A	#N/A	#N/A	#N/A	#N/A	#N/A	#N/A	#N/A	#N/A	#N/A	0.48	1.06	1.82	2.68
5444	UKNW06-170	#N/A	#N/A	3.36485	#N/A	#N/A	#N/A	#N/A	#N/A	#N/A	#N/A	#N/A	#N/A	0.136212	0.434558	0.756192	1.02554	1.36472	1.76544	2.50264	3.86899	#N/A	#N/A	#N/A	#N/A	#N/A	#N/A
5494	UKNW06-259	#N/A	#N/A	3.32617	#N/A	#N/A	#N/A	#N/A	#N/A	#N/A	#N/A	#N/A	#N/A	#N/A	#N/A	#N/A	#N/A	#N/A	#N/A	#N/A	#N/A	#N/A	#N/A	#N/A	#N/A	#N/A	#N/A
5565	UKNW06-386	#N/A	2.69185	#N/A	#N/A	#N/A	#N/A	#N/A	#N/A	#N/A	#N/A	#N/A	#N/A	#N/A	#N/A	#N/A	#N/A	#N/A	#N/A	#N/A	#N/A	#N/A	#N/A	0.48	1.11	2.19	3.12
5590	UKNW06-418	#N/A	#N/A	2.73988	#N/A	#N/A	#N/A	#N/A	#N/A	#N/A	#N/A	#N/A	#N/A	#N/A	#N/A	#N/A	#N/A	#N/A	#N/A	#N/A	#N/A	#N/A	#N/A	#N/A	#N/A	#N/A	#N/A
5606	UKNW06-436	#N/A	2.98616	#N/A	#N/A	#N/A	#N/A	#N/A	#N/A	#N/A	#N/A	#N/A	#N/A	0.172928	0.356452	0.656372	0.911705	1.15108	1.48067	1.98176	3.00518	#N/A	#N/A	0.39	0.95	1.73	2.56
5628	UKNW06-460	#N/A	3.02622	2.5199	#N/A	#N/A	#N/A	#N/A	#N/A	#N/A	#N/A	#N/A	#N/A	#N/A	0.217665	0.418678	0.714738	0.979819	1.2771	1.81797	2.74442	#N/A	#N/A	0.41	0.89	1.49	2.17
5713	BEA-1	#N/A	#N/A	#N/A	#N/A	#N/A	#N/A	#N/A	#N/A	#N/A	#N/A	#N/A	#N/A	0.114666	0.29611	0.561468	0.814969	1.04655	1.32361	1.9365	3.07841	#N/A	#N/A	#N/A	#N/A	#N/A	#N/A
5715	BID-1	#N/A	#N/A	#N/A	#N/A	#N/A	#N/A	#N/A	#N/A	#N/A	#N/A	#N/A	#N/A	0.125986	0.313711	0.553478	0.741504	0.949375	1.18246	1.69202	2.70468	#N/A	#N/A	#N/A	#N/A	#N/A	#N/A
5717	BRA-1	#N/A	#N/A	#N/A	#N/A	#N/A	#N/A	#N/A	#N/A	#N/A	#N/A	#N/A	#N/A	0.118279	0.287237	0.528069	0.77163	0.988075	1.24808	1.76836	2.66165	#N/A	#N/A	#N/A	#N/A	#N/A	#N/A
5719	BUR-0	7.19062	5.3149	3.69288	#N/A	#N/A	#N/A	#N/A	#N/A	#N/A	#N/A	#N/A	#N/A	#N/A	#N/A	#N/A	#N/A	#N/A	#N/A	#N/A	#N/A	2.02339	1.19122	0.35	0.94	1.72	2.38
5721	UKID14	#N/A	#N/A	2.78223	#N/A	#N/A	#N/A	#N/A	#N/A	#N/A	#N/A	#N/A	#N/A	0.148706	0.288285	0.496457	0.727794	0.893277	1.12255	1.56516	2.38461	#N/A	#N/A	#N/A	#N/A	#N/A	#N/A
5722	UKID15	#N/A	#N/A	3.24887	#N/A	#N/A	#N/A	#N/A	#N/A	#N/A	#N/A	#N/A	#N/A	0.209939	0.302534	0.466292	0.71122	0.965652	1.26095	1.98054	3.11096	#N/A	#N/A	#N/A	#N/A	#N/A	#N/A
5723	CHR-1	#N/A	#N/A	#N/A	0.234444	0.301644	0.202196	0.537266	0.112108	0.77358	0.684925	#N/A	#N/A	#N/A	#N/A	#N/A	#N/A	#N/A	#N/A	#N/A	#N/A	0.641571	#N/A	#N/A	#N/A	#N/A	#N/A
5724	UKID17	#N/A	#N/A	#N/A	#N/A	#N/A	#N/A	#N/A	#N/A	#N/A	#N/A	#N/A	#N/A	#N/A	0.165921	0.340824	0.53976	0.75186	0.984492	1.46001	2.24298	#N/A	#N/A	#N/A	#N/A	#N/A	#N/A
5728	UKID21	#N/A	#N/A	2.13595	#N/A	#N/A	#N/A	#N/A	#N/A	#N/A	#N/A	#N/A	#N/A	0.110337	0.366666	0.618827	0.859	1.11978	1.39123	1.94499	2.99911	#N/A	#N/A	#N/A	#N/A	#N/A	#N/A
5729	COC-1	#N/A	#N/A	2.5603	0.177718	0.343104	0.315019	0.509516	0.705346	0.901945	1.19335	0.520822	0.835841	#N/A	#N/A	#N/A	#N/A	#N/A	#N/A	#N/A	#N/A	1.0457	#N/A	#N/A	#N/A	#N/A	#N/A
5731	CRL-1	#N/A	#N/A	#N/A	0.169617	0.334219	0.444109	0.644425	0.875676	1.09838	1.38475	0.503836	0.947945	#N/A	#N/A	#N/A	#N/A	#N/A	#N/A	#N/A	#N/A	1.36592	#N/A	#N/A	#N/A	#N/A	#N/A
5735	UKID28	#N/A	#N/A	#N/A	#N/A	#N/A	#N/A	#N/A	#N/A	#N/A	#N/A	#N/A	#N/A	0.16792	0.427955	0.652613	0.943982	1.17752	1.41922	1.94609	2.91506	#N/A	#N/A	#N/A	#N/A	#N/A	#N/A
5736	EMA-1	#N/A	#N/A	3.58141	0.298323	0.560263	0.824122	1.26941	1.60322	1.85556	1.87908	0.858587	1.68271	#N/A	#N/A	#N/A	#N/A	#N/A	#N/A	#N/A	#N/A	1.54621	#N/A	#N/A	#N/A	#N/A	#N/A
5738	UKID33	#N/A	#N/A	2.89859	#N/A	#N/A	#N/A	#N/A	#N/A	#N/A	#N/A	#N/A	#N/A	0.149752	0.379568	0.650499	0.955313	1.21554	1.47808	2.03805	2.89625	#N/A	#N/A	#N/A	#N/A	#N/A	#N/A
5739	UKID34	#N/A	#N/A	3.63339	#N/A	#N/A	#N/A	#N/A	#N/A	#N/A	#N/A	#N/A	#N/A	0.133368	0.359995	0.759178	1.14294	1.47659	1.87535	2.58506	3.70594	#N/A	#N/A	#N/A	#N/A	#N/A	#N/A
5742	FRD-1	#N/A	3.50042	2.93326	0.17417	0.446443	0.745287	1.06134	1.24903	1.52163	1.68803	0.620613	1.3659	#N/A	#N/A	#N/A	#N/A	#N/A	#N/A	#N/A	#N/A	1.35106	#N/A	0.43	1.06	1.58	2.47
5744	UKID39	#N/A	#N/A	2.53509	#N/A	#N/A	#N/A	#N/A	#N/A	#N/A	#N/A	#N/A	#N/A	#N/A	#N/A	#N/A	#N/A	#N/A	#N/A	#N/A	#N/A	#N/A	#N/A	#N/A	#N/A	#N/A	#N/A
5745	HIL-1	#N/A	#N/A	#N/A	0.147228	0.269014	0.483526	0.71471	1.22836	1.43147	1.17985	0.416242	0.899768	0.174202	0.461645	0.65659	0.938318	1.16078	1.40864	1.96109	2.92121	1.47748	#N/A	#N/A	#N/A	#N/A	#N/A
5746	IGT-1	#N/A	#N/A	2.251	#N/A	#N/A	#N/A	#N/A	#N/A	#N/A	#N/A	#N/A	#N/A	0.127089	0.266873	0.456934	0.629686	0.889259	1.15888	1.71451	2.74858	#N/A	#N/A	#N/A	#N/A	#N/A	#N/A
5751	KYL-1	#N/A	#N/A	#N/A	0.243765	0.469246	0.755791	1.04714	1.38711	1.74336	1.99516	0.71301	1.4688	0.201083	0.434552	0.709083	0.9398	1.1974	1.44653	1.95622	2.6778	1.32827	#N/A	#N/A	#N/A	#N/A	#N/A
5752	LAN-1	#N/A	#N/A	2.82084	0.125174	0.273278	0.461077	0.788706	1.10733	1.14985	1.55406	0.398452	0.859529	#N/A	0.204258	0.477097	0.717762	1.01727	1.23063	1.8197	2.77749	1.47412	#N/A	#N/A	#N/A	#N/A	#N/A
5753	UKID48	#N/A	3.57882	#N/A	#N/A	#N/A	#N/A	#N/A	#N/A	#N/A	#N/A	#N/A	#N/A	0.129524	0.357692	0.487511	0.706456	0.997459	1.33957	1.93607	2.94536	#N/A	#N/A	0.41	0.97	1.44	2.14
5785	UKID80	#N/A	3.58362	3.07661	#N/A	#N/A	#N/A	#N/A	#N/A	#N/A	#N/A	#N/A	#N/A	0.108622	0.373659	0.708929	0.994439	1.26454	1.52854	2.11955	3.19117	#N/A	#N/A	0.41	0.9	1.45	2.08
5788	UKID83	#N/A	#N/A	3.41335	#N/A	#N/A	#N/A	#N/A	#N/A	#N/A	#N/A	#N/A	#N/A	0.128153	0.359895	0.673519	0.956394	1.26522	1.57142	2.35855	3.65048	#N/A	#N/A	#N/A	#N/A	#N/A	#N/A
5805	UKID101	#N/A	1.85394	2.25553	#N/A	#N/A	#N/A	#N/A	#N/A	#N/A	#N/A	#N/A	#N/A	0.148155	0.310625	0.485488	0.656709	0.884047	1.14788	1.7505	2.87028	#N/A	#N/A	0.28	0.57	0.86	1.17
5812	UKID108	#N/A	#N/A	3.00689	#N/A	#N/A	#N/A	#N/A	#N/A	#N/A	#N/A	#N/A	#N/A	0.158803	0.319991	0.645737	0.927266	1.20546	1.51502	2.15733	3.20932	#N/A	#N/A	#N/A	#N/A	#N/A	#N/A
5813	UKID109	#N/A	#N/A	#N/A	#N/A	#N/A	#N/A	#N/A	#N/A	#N/A	#N/A	#N/A	#N/A	0.194771	0.41998	0.71534	0.985239	1.22657	1.52431	2.0359	2.90579	#N/A	#N/A	#N/A	#N/A	#N/A	#N/A
5816	UKID112	#N/A	#N/A	3.34878	#N/A	#N/A	#N/A	#N/A	#N/A	#N/A	#N/A	#N/A	#N/A	0.199913	0.551405	0.913955	1.2686	1.57545	1.97129	2.65739	3.77228	#N/A	#N/A	#N/A	#N/A	#N/A	#N/A
5817	UKID113	#N/A	#N/A	3.22857	#N/A	#N/A	#N/A	#N/A	#N/A	#N/A	#N/A	#N/A	#N/A	#N/A	0.313602	0.46344	0.720326	0.972582	1.27467	1.97537	3.26724	#N/A	#N/A	#N/A	#N/A	#N/A	#N/A
5819	EDI-1	#N/A	#N/A	#N/A	#N/A	#N/A	#N/A	#N/A	#N/A	#N/A	#N/A	#N/A	#N/A	0.182522	0.469946	0.742883	1.02132	1.30152	1.61975	2.24753	3.23844	#N/A	#N/A	#N/A	#N/A	#N/A	#N/A
5820	EDI-2	#N/A	#N/A	#N/A	#N/A	#N/A	#N/A	#N/A	#N/A	#N/A	#N/A	#N/A	#N/A	0.11321	0.347413	0.636996	0.893758	1.19381	1.56059	2.37434	3.88371	#N/A	#N/A	#N/A	#N/A	#N/A	#N/A
5832	APP1-16	#N/A	3.83487	#N/A	#N/A	#N/A	#N/A	#N/A	#N/A	#N/A	#N/A	#N/A	#N/A	#N/A	#N/A	#N/A	#N/A	#N/A	#N/A	#N/A	#N/A	#N/A	#N/A	0.44	1.12	1.82	2.53
5837	BOR-1	4.0061	4.19163	3.0386	0.214226	0.414401	0.754754	1.07572	1.35701	1.66001	1.83243	0.628627	1.38338	#N/A	#N/A	#N/A	#N/A	#N/A	#N/A	#N/A	#N/A	1.54741	#N/A	0.48	1.01	1.83	2.49
5887	DRAIV1-5	#N/A	4.74507	#N/A	#N/A	#N/A	#N/A	#N/A	#N/A	#N/A	#N/A	#N/A	#N/A	0.123944	0.311943	0.610815	0.904687	1.19788	1.48946	2.06024	3.28839	#N/A	#N/A	0.38	0.94	1.66	2.49
5889	DRAIV1-7	#N/A	4.38488	#N/A	#N/A	#N/A	#N/A	#N/A	#N/A	#N/A	#N/A	#N/A	#N/A	#N/A	#N/A	#N/A	#N/A	#N/A	#N/A	#N/A	#N/A	#N/A	#N/A	0.36	0.91	1.69	2.47
5896	DRAIV1-14	#N/A	#N/A	#N/A	#N/A	#N/A	#N/A	#N/A	#N/A	#N/A	#N/A	#N/A	#N/A	#N/A	#N/A	#N/A	#N/A	#N/A	#N/A	#N/A	#N/A	#N/A	#N/A	#N/A	#N/A	#N/A	#N/A
5987	DRAIV6-16	#N/A	4.83391	#N/A	#N/A	#N/A	#N/A	#N/A	#N/A	#N/A	#N/A	#N/A	#N/A	#N/A	#N/A	#N/A	#N/A	#N/A	#N/A	#N/A	#N/A	#N/A	#N/A	0.36	0.88	1.82	2.6
6005	DRAIV6-35	#N/A	4.98362	#N/A	#N/A	#N/A	#N/A	#N/A	#N/A	#N/A	#N/A	#N/A	#N/A	0.214863	0.514171	0.826264	1.11851	1.37127	1.67725	2.3548	3.46547	#N/A	#N/A	0.39	0.97	1.68	2.47
6008	DUK	#N/A	3.55943	#N/A	0.3092	0.459461	0.662369	0.913836	1.04874	1.2848	1.77783	0.768661	1.43103	#N/A	#N/A	#N/A	#N/A	#N/A	#N/A	#N/A	#N/A	1.45316	#N/A	0.41	0.95	1.59	2.35
6009	EDEN-1	4.64972	#N/A	#N/A	#N/A	#N/A	#N/A	#N/A	#N/A	#N/A	#N/A	#N/A	#N/A	0.23235	0.500652	0.684025	0.870008	1.0505	1.25562	1.69285	2.46486	#N/A	1.32376	#N/A	#N/A	#N/A	#N/A
6016	EDS-1	#N/A	#N/A	#N/A	0.268337	0.671032	1.05469	1.38962	1.77882	2.29258	2.68365	0.939369	1.99405	#N/A	#N/A	#N/A	#N/A	#N/A	#N/A	#N/A	#N/A	#N/A	#N/A	#N/A	#N/A	#N/A	#N/A
6019	FJA1-2	#N/A	4.08716	#N/A	#N/A	#N/A	#N/A	#N/A	#N/A	#N/A	#N/A	#N/A	#N/A	#N/A	#N/A	#N/A	#N/A	#N/A	#N/A	#N/A	#N/A	#N/A	#N/A	#N/A	#N/A	#N/A	#N/A
6020	FJA1-5	#N/A	4.53566	#N/A	#N/A	#N/A	#N/A	#N/A	#N/A	#N/A	#N/A	#N/A	#N/A	#N/A	#N/A	#N/A	#N/A	#N/A	#N/A	#N/A	#N/A	#N/A	#N/A	#N/A	#N/A	#N/A	#N/A
6039	HOVDALA-2	#N/A	4.21801	#N/A	#N/A	#N/A	#N/A	#N/A	#N/A	#N/A	#N/A	#N/A	#N/A	#N/A	#N/A	#N/A	#N/A	#N/A	#N/A	#N/A	#N/A	#N/A	#N/A	0.47	1.26	1.91	2.83
6040	KNI-1	#N/A	#N/A	2.9814	0.250527	0.624385	0.964652	1.35376	1.6078	1.89575	2.26944	0.874912	1.83956	#N/A	#N/A	#N/A	#N/A	#N/A	#N/A	#N/A	#N/A	#N/A	#N/A	#N/A	#N/A	#N/A	#N/A
6042	LOM1-1	#N/A	3.18596	#N/A	#N/A	#N/A	#N/A	#N/A	#N/A	#N/A	#N/A	#N/A	#N/A	#N/A	#N/A	#N/A	#N/A	#N/A	#N/A	#N/A	#N/A	#N/A	#N/A	0.47	1.2	2.06	3.04
6043	LOV-1	5.35318	#N/A	#N/A	#N/A	#N/A	#N/A	#N/A	#N/A	#N/A	#N/A	#N/A	#N/A	#N/A	#N/A	#N/A	#N/A	#N/A	#N/A	#N/A	#N/A	#N/A	#N/A	#N/A	#N/A	#N/A	#N/A
6046	LOV-5	5.23631	3.1703	#N/A	#N/A	#N/A	#N/A	#N/A	#N/A	#N/A	#N/A	#N/A	#N/A	0.301912	0.649087	0.970861	1.21136	1.4525	1.72194	2.31934	3.35903	#N/A	#N/A	#N/A	#N/A	#N/A	#N/A
6076	REV-2	#N/A	3.8387	#N/A	#N/A	#N/A	#N/A	#N/A	#N/A	#N/A	#N/A	#N/A	#N/A	#N/A	#N/A	#N/A	#N/A	#N/A	#N/A	#N/A	#N/A	#N/A	#N/A	0.45	1.09	1.62	2.44
6085	SPARTA-1	#N/A	3.62757	#N/A	#N/A	#N/A	#N/A	#N/A	#N/A	#N/A	#N/A	#N/A	#N/A	#N/A	#N/A	#N/A	#N/A	#N/A	#N/A	#N/A	#N/A	#N/A	#N/A	0.44	1.05	1.62	2.54
6094	T1040	#N/A	3.81184	#N/A	#N/A	#N/A	#N/A	#N/A	#N/A	#N/A	#N/A	#N/A	#N/A	#N/A	#N/A	#N/A	#N/A	#N/A	#N/A	#N/A	#N/A	#N/A	#N/A	#N/A	#N/A	#N/A	#N/A
6096	T1060	#N/A	3.51469	#N/A	#N/A	#N/A	#N/A	#N/A	#N/A	#N/A	#N/A	#N/A	#N/A	#N/A	#N/A	#N/A	#N/A	#N/A	#N/A	#N/A	#N/A	#N/A	#N/A	0.38	0.93	1.77	2.48
6098	T1080	#N/A	3.85349	#N/A	#N/A	#N/A	#N/A	#N/A	#N/A	#N/A	#N/A	#N/A	#N/A	#N/A	#N/A	#N/A	#N/A	#N/A	#N/A	#N/A	#N/A	#N/A	#N/A	0.4	0.92	1.54	2.31
6100	T1110	#N/A	3.16364	#N/A	#N/A	#N/A	#N/A	#N/A	#N/A	#N/A	#N/A	#N/A	#N/A	#N/A	#N/A	#N/A	#N/A	#N/A	#N/A	#N/A	#N/A	#N/A	#N/A	#N/A	#N/A	#N/A	#N/A
6109	T510	#N/A	3.69011	#N/A	#N/A	#N/A	#N/A	#N/A	#N/A	#N/A	#N/A	#N/A	#N/A	#N/A	#N/A	#N/A	#N/A	#N/A	#N/A	#N/A	#N/A	#N/A	#N/A	0.39	0.9	1.57	2.42
6112	T540	#N/A	3.13869	#N/A	#N/A	#N/A	#N/A	#N/A	#N/A	#N/A	#N/A	#N/A	#N/A	#N/A	#N/A	#N/A	#N/A	#N/A	#N/A	#N/A	#N/A	#N/A	#N/A	0.52	1.23	1.86	3.06
6119	T620	#N/A	2.57142	#N/A	#N/A	#N/A	#N/A	#N/A	#N/A	#N/A	#N/A	#N/A	#N/A	#N/A	#N/A	#N/A	#N/A	#N/A	#N/A	#N/A	#N/A	#N/A	#N/A	0.38	0.9	1.61	2.5
6169	TAD	#N/A	3.9667	#N/A	#N/A	#N/A	#N/A	#N/A	#N/A	#N/A	#N/A	#N/A	#N/A	#N/A	#N/A	#N/A	#N/A	#N/A	#N/A	#N/A	#N/A	#N/A	#N/A	#N/A	#N/A	#N/A	#N/A
6188	TDR-1	#N/A	2.23547	#N/A	#N/A	#N/A	#N/A	#N/A	#N/A	#N/A	#N/A	#N/A	#N/A	#N/A	#N/A	#N/A	#N/A	#N/A	#N/A	#N/A	#N/A	#N/A	#N/A	0.48	1.06	1.67	2.59
6190	TDR-3	#N/A	3.33237	#N/A	#N/A	#N/A	#N/A	#N/A	#N/A	#N/A	#N/A	#N/A	#N/A	#N/A	#N/A	#N/A	#N/A	#N/A	#N/A	#N/A	#N/A	#N/A	#N/A	0.41	1.03	1.58	2.42
6194	TDR-8	#N/A	3.836	#N/A	#N/A	#N/A	#N/A	#N/A	#N/A	#N/A	#N/A	#N/A	#N/A	#N/A	#N/A	#N/A	#N/A	#N/A	#N/A	#N/A	#N/A	#N/A	#N/A	#N/A	#N/A	#N/A	#N/A
6203	TDR-18	#N/A	2.10071	#N/A	#N/A	#N/A	#N/A	#N/A	#N/A	#N/A	#N/A	#N/A	#N/A	#N/A	#N/A	#N/A	#N/A	#N/A	#N/A	#N/A	#N/A	#N/A	#N/A	0.43	1.08	1.55	2.51
6242	TOMEGAP-2	#N/A	4.41699	#N/A	#N/A	#N/A	#N/A	#N/A	#N/A	#N/A	#N/A	#N/A	#N/A	#N/A	#N/A	#N/A	#N/A	#N/A	#N/A	#N/A	#N/A	#N/A	#N/A	#N/A	#N/A	#N/A	#N/A
6243	TOTTARP-2	#N/A	4.79472	2.92437	0.243547	0.492906	0.726465	0.961503	1.17294	1.47344	1.74986	0.736453	1.46292	0.188416	0.415376	0.631905	0.864874	1.0927	1.33271	1.87588	2.84135	#N/A	#N/A	0.43	1.08	1.72	2.5
6318	UDUI1-34	#N/A	3.9038	#N/A	#N/A	#N/A	#N/A	#N/A	#N/A	#N/A	#N/A	#N/A	#N/A	0.190515	0.430562	0.760309	1.03687	1.29434	1.61065	2.17595	3.00129	#N/A	#N/A	#N/A	#N/A	#N/A	#N/A
6413	ULL3-4	#N/A	3.2205	#N/A	#N/A	#N/A	#N/A	#N/A	#N/A	#N/A	#N/A	#N/A	#N/A	#N/A	#N/A	#N/A	#N/A	#N/A	#N/A	#N/A	#N/A	#N/A	#N/A	0.42	1.09	2.08	2.86
6448	ZDRI2-24	#N/A	5.70829	#N/A	#N/A	#N/A	#N/A	#N/A	#N/A	#N/A	#N/A	#N/A	#N/A	#N/A	#N/A	#N/A	#N/A	#N/A	#N/A	#N/A	#N/A	#N/A	#N/A	0.5	1.08	1.88	2.6
6449	ZDRI2-25	#N/A	3.71341	#N/A	#N/A	#N/A	#N/A	#N/A	#N/A	#N/A	#N/A	#N/A	#N/A	#N/A	#N/A	#N/A	#N/A	#N/A	#N/A	#N/A	#N/A	#N/A	#N/A	0.48	1.06	2.01	2.73
6709	BG-2	#N/A	3.11255	#N/A	#N/A	#N/A	#N/A	#N/A	#N/A	#N/A	#N/A	#N/A	#N/A	#N/A	#N/A	#N/A	#N/A	#N/A	#N/A	#N/A	#N/A	#N/A	#N/A	0.38	0.98	1.63	2.47
6727	CIBC-2	#N/A	5.13833	#N/A	#N/A	#N/A	#N/A	#N/A	#N/A	#N/A	#N/A	#N/A	#N/A	#N/A	#N/A	#N/A	#N/A	#N/A	#N/A	#N/A	#N/A	#N/A	#N/A	0.48	1.01	1.75	2.55
6729	CIBC-4	#N/A	4.59682	#N/A	#N/A	#N/A	#N/A	#N/A	#N/A	#N/A	#N/A	#N/A	#N/A	#N/A	#N/A	#N/A	#N/A	#N/A	#N/A	#N/A	#N/A	#N/A	#N/A	0.52	1.06	1.72	2.55
6730	CIBC-5	5.07525	3.28631	#N/A	0.212314	0.446725	0.708923	0.917171	1.1633	1.46483	1.82332	0.659039	1.36796	#N/A	#N/A	#N/A	#N/A	#N/A	#N/A	#N/A	#N/A	1.21124	0.844835	0.52	1.08	1.67	2.57
6744	CSHL-5	#N/A	3.20553	#N/A	#N/A	#N/A	#N/A	#N/A	#N/A	#N/A	#N/A	#N/A	#N/A	#N/A	#N/A	#N/A	#N/A	#N/A	#N/A	#N/A	#N/A	#N/A	#N/A	0.63	1.41	2.09	3.17
6810	KNO-11	#N/A	4.50026	#N/A	#N/A	#N/A	#N/A	#N/A	#N/A	#N/A	#N/A	#N/A	#N/A	#N/A	#N/A	#N/A	#N/A	#N/A	#N/A	#N/A	#N/A	#N/A	#N/A	0.57	1.43	1.98	3
6847	NFC-20	#N/A	3.05864	#N/A	#N/A	#N/A	#N/A	#N/A	#N/A	#N/A	#N/A	#N/A	#N/A	#N/A	#N/A	#N/A	#N/A	#N/A	#N/A	#N/A	#N/A	#N/A	#N/A	0.45	1.05	1.94	2.82
6897	AG-0	4.42294	2.40795	2.41591	0.213911	0.468403	0.661928	0.852402	1.01441	1.20543	1.37309	0.682314	1.34424	#N/A	#N/A	#N/A	#N/A	#N/A	#N/A	#N/A	#N/A	#N/A	0.72521	0.37	1.05	1.6	2.58
6898	AN-1	4.71464	5.17461	3.38829	0.309847	0.562913	0.822869	0.9209	1.1274	1.47688	1.75408	0.872759	1.69563	#N/A	#N/A	#N/A	#N/A	#N/A	#N/A	#N/A	#N/A	1.86478	#N/A	0.43	1.09	1.99	2.77
6899	BAY-0	5.33372	3.11856	3.03311	0.236598	0.516869	0.778023	0.991382	1.23092	1.60359	1.8584	0.753466	1.53149	#N/A	#N/A	#N/A	#N/A	#N/A	#N/A	#N/A	#N/A	1.63336	#N/A	0.44	1.08	1.77	2.41
6900	BIL-5	5.38932	#N/A	#N/A	#N/A	#N/A	#N/A	#N/A	#N/A	#N/A	#N/A	#N/A	#N/A	#N/A	#N/A	#N/A	#N/A	#N/A	#N/A	#N/A	#N/A	#N/A	0.878356	#N/A	#N/A	#N/A	#N/A
6901	BIL7	#N/A	#N/A	#N/A	#N/A	#N/A	#N/A	#N/A	#N/A	#N/A	#N/A	#N/A	#N/A	#N/A	#N/A	#N/A	#N/A	#N/A	#N/A	#N/A	#N/A	#N/A	0.797631	#N/A	#N/A	#N/A	#N/A
6903	BOR-4	3.8944	4.26396	3.45882	0.24654	0.55965	0.765311	0.978056	1.38387	1.6056	1.96633	0.806191	1.5715	#N/A	#N/A	#N/A	#N/A	#N/A	#N/A	#N/A	#N/A	1.65532	1.0224	0.42	0.83	1.59	2.12
6904	BR-0	4.98039	2.50465	#N/A	0.233209	0.638949	1.04679	1.45182	1.8419	2.18251	2.41503	0.872158	1.91895	#N/A	#N/A	#N/A	#N/A	#N/A	#N/A	#N/A	#N/A	1.65165	1.14363	0.41	0.83	1.48	2.05
6906	C24	2.87816	1.71736	1.56744	0.297038	0.444276	0.607063	0.78453	1.04677	1.24814	1.41234	0.741314	1.34838	#N/A	#N/A	#N/A	#N/A	#N/A	#N/A	#N/A	#N/A	1.29037	0.631296	0.34	0.71	1.15	1.59
6907	CIBC-17	4.6965	3.73692	3.09271	0.268375	0.519974	0.820678	1.11384	1.32821	1.69142	2.11624	0.788349	1.60903	#N/A	#N/A	#N/A	#N/A	#N/A	#N/A	#N/A	#N/A	1.41135	0.807268	0.39	1.02	1.82	2.68
6909	COL-0	3.60721	5.5706	4.10536	0.393792	0.644441	1.08597	1.51341	1.74815	2.35208	2.4866	1.02861	2.16207	#N/A	#N/A	#N/A	#N/A	#N/A	#N/A	#N/A	#N/A	1.55717	1.03099	0.51	1.07	1.67	2.33
6910	CT-1	3.89041	4.10839	#N/A	0.293506	0.610442	0.90129	1.19306	1.45654	1.7587	2.0504	0.903948	1.80524	#N/A	#N/A	#N/A	#N/A	#N/A	#N/A	#N/A	#N/A	1.43604	0.915558	0.47	1.28	2	2.92
6911	CVI-0	5.38822	4.22938	#N/A	0.301226	0.597301	0.746705	1.09472	1.31824	1.68346	1.90607	0.898527	1.64523	#N/A	#N/A	#N/A	#N/A	#N/A	#N/A	#N/A	#N/A	1.80613	1.30979	0.4	1.04	1.84	2.72
6913	EDEN-2	5.30984	2.95845	3.71735	0.269905	0.595063	0.833993	1.13155	1.52343	1.52868	1.60446	0.864969	1.69896	#N/A	#N/A	#N/A	#N/A	#N/A	#N/A	#N/A	#N/A	#N/A	1.0852	0.4	0.93	1.53	2.28
6915	EI-2	3.73327	#N/A	3.18753	0.260113	0.519783	0.765904	1.02335	1.15739	1.52736	1.4955	0.779896	1.5458	#N/A	#N/A	#N/A	#N/A	#N/A	#N/A	#N/A	#N/A	1.51433	1.37643	#N/A	#N/A	#N/A	#N/A
6916	EST-1	5.79246	4.74798	#N/A	0.283428	0.692185	1.02362	1.35208	1.68	1.9652	2.03369	0.975612	1.99923	#N/A	#N/A	#N/A	#N/A	#N/A	#N/A	#N/A	#N/A	1.69239	#N/A	0.4	0.93	1.56	2.33
6917	FAB-2	4.70375	#N/A	#N/A	#N/A	#N/A	#N/A	#N/A	#N/A	#N/A	#N/A	#N/A	#N/A	#N/A	#N/A	#N/A	#N/A	#N/A	#N/A	#N/A	#N/A	#N/A	#N/A	#N/A	#N/A	#N/A	#N/A
6918	FAB-4	6.03843	4.54115	#N/A	#N/A	#N/A	#N/A	#N/A	#N/A	#N/A	#N/A	#N/A	#N/A	#N/A	#N/A	#N/A	#N/A	#N/A	#N/A	#N/A	#N/A	#N/A	#N/A	#N/A	#N/A	#N/A	#N/A
6919	GA-0	3.91742	4.13154	3.26446	0.356776	0.64481	0.890849	1.11941	1.38336	1.73557	2.12984	1.00159	1.89244	#N/A	#N/A	#N/A	#N/A	#N/A	#N/A	#N/A	#N/A	1.5629	0.982746	0.45	1.26	2	3.07
6920	GOT-22	5.58756	#N/A	#N/A	0.24964	0.421143	0.653162	0.899201	1.14974	1.40596	1.42397	0.670783	1.32395	#N/A	#N/A	#N/A	#N/A	#N/A	#N/A	#N/A	#N/A	1.39509	#N/A	#N/A	#N/A	#N/A	#N/A
6921	GOT-7	5.26598	4.7801	#N/A	#N/A	#N/A	#N/A	#N/A	#N/A	#N/A	#N/A	#N/A	#N/A	#N/A	#N/A	#N/A	#N/A	#N/A	#N/A	#N/A	#N/A	#N/A	#N/A	0.37	0.94	1.64	2.32
6922	GU-0	3.76359	#N/A	#N/A	0.232271	0.545177	1.02169	1.1757	1.2477	1.82787	2.05066	0.777448	1.79914	#N/A	#N/A	#N/A	#N/A	#N/A	#N/A	#N/A	#N/A	1.17583	1.03063	#N/A	#N/A	#N/A	#N/A
6923	HR-10	4.58291	#N/A	#N/A	0.129417	#N/A	0.217332	0.314143	0.63638	0.833545	1.09778	#N/A	#N/A	#N/A	0.216535	0.399203	0.597747	0.770467	0.978535	1.39277	2.03687	1.29005	#N/A	#N/A	#N/A	#N/A	#N/A
6924	HR-5	3.41225	3.44957	#N/A	0.268346	0.343352	0.516599	0.657162	0.848945	1.20911	1.52157	0.611697	1.1283	0.07747	0.240453	0.470535	0.709083	0.940858	1.20438	1.62327	2.18779	#N/A	#N/A	0.42	1.09	1.69	2.57
6926	KIN-0	3.9853	3.63024	2.88583	0.273292	0.510366	0.743702	0.989595	1.27937	1.68997	1.95724	0.783657	1.52736	0.249767	0.514985	0.727498	0.933662	1.14575	1.39552	2.03898	3.08292	1.06025	0.488796	0.41	1.02	1.79	2.65
6927	KNOX-10	5.13211	#N/A	#N/A	#N/A	#N/A	#N/A	#N/A	#N/A	#N/A	#N/A	#N/A	#N/A	0.167428	0.40767	0.610023	0.842857	1.03336	1.31657	2.01888	3.1913	#N/A	#N/A	#N/A	#N/A	#N/A	#N/A
6928	KNOX-18	5.84216	5.03247	3.01313	0.194757	0.343406	0.553458	0.732126	1.01612	1.33364	1.59888	0.538163	1.09162	#N/A	0.263948	0.489797	0.80899	0.993987	1.23952	2.08597	3.08822	1.68869	#N/A	0.39	0.98	1.69	2.54
6929	KONDARA	5.06946	#N/A	#N/A	0.264565	0.558497	0.759266	1.00234	1.21871	1.3412	1.70282	0.823062	1.58233	#N/A	#N/A	#N/A	#N/A	#N/A	#N/A	#N/A	#N/A	1.39163	#N/A	#N/A	#N/A	#N/A	#N/A
6930	KZ-1	4.6608	#N/A	3.52827	0.25539	0.483209	0.813062	1.15978	1.56003	2.09019	2.44943	0.738599	1.55166	0.228812	0.503978	0.841163	1.21814	1.61544	2.0102	2.6361	4.16179	1.81203	1.68021	#N/A	#N/A	#N/A	#N/A
6931	KZ-9	4.20631	#N/A	4.02036	0.329308	0.646822	0.929981	1.28497	1.67036	2.07155	2.49506	0.97613	1.90611	0.270933	0.608965	0.820843	1.09093	1.34472	1.66412	2.3078	3.41439	1.59115	1.34085	#N/A	#N/A	#N/A	#N/A
6932	LER-1	4.25741	3.60135	3.67246	0.173961	0.492755	0.868471	1.23685	1.61242	2.02741	2.41451	0.666716	1.53519	0.158962	0.423545	0.823807	1.20692	1.52845	1.87748	2.59249	3.76661	1.66704	0.611466	#N/A	#N/A	#N/A	#N/A
6933	LL-0	1.95098	2.85806	#N/A	#N/A	#N/A	#N/A	#N/A	#N/A	#N/A	#N/A	#N/A	#N/A	0.135041	0.241641	0.51495	0.657188	0.887099	1.15721	1.68106	2.58876	1.05548	0.930984	0.4	1	1.69	2.56
6936	LZ-0	3.62943	4.84554	3.44565	0.292371	0.629701	0.982179	1.30834	1.63267	2.05866	2.37504	0.922072	1.90425	0.241024	0.557961	0.875829	1.26372	1.58656	1.94397	2.55108	3.71179	#N/A	0.581022	0.46	1.07	1.89	2.7
6937	MRK-0	4.54264	5.38473	#N/A	0.224657	0.532354	0.81057	1.07653	1.34776	1.71898	1.81998	0.757012	1.56758	0.15709	0.404503	0.673529	0.908314	1.20166	1.45619	1.95594	3.12598	1.79575	1.19041	0.47	1.04	2.07	2.85
6938	MS-0	4.12838	#N/A	#N/A	0.290889	0.68815	0.84409	1.13951	1.43232	1.72903	1.99692	0.979038	1.82313	0.253844	0.528521	0.726534	1.04913	1.21319	1.50192	2.1118	3.12381	#N/A	1.2362	#N/A	#N/A	#N/A	#N/A
6939	MT-0	3.47427	4.09032	#N/A	0.238822	0.417126	0.756106	1.08523	1.31043	1.65093	1.94577	0.655948	1.41205	0.197054	0.485034	0.698735	0.952206	1.24985	1.55501	2.05247	2.99603	#N/A	#N/A	0.43	1.01	2.07	2.93
6940	MZ-0	3.22603	4.23257	3.08116	0.252836	0.507123	0.786479	1.08573	1.36749	1.58761	1.84033	0.759959	1.54644	#N/A	#N/A	#N/A	#N/A	#N/A	#N/A	#N/A	#N/A	#N/A	1.12243	0.29	0.67	1.59	2.21
6942	ND-1	4.68314	3.30765	#N/A	0.363028	0.655333	0.968604	1.24971	1.53897	1.79312	2.07313	1.01836	1.98697	0.159211	0.432036	0.61705	0.924765	1.0297	1.2405	1.62869	2.24769	#N/A	1.15393	0.41	0.88	1.72	2.37
6943	NFA-10	2.85778	3.83275	2.21425	0.136438	0.275795	0.509808	0.688921	0.903961	1.20163	1.47661	0.412233	0.922041	0.108765	0.207885	0.394636	0.578642	0.817862	1.08404	1.53451	2.35331	#N/A	#N/A	0.46	1.06	1.75	2.52
6944	NFA-8	4.25645	3.58142	2.59684	0.211161	0.468695	0.628447	0.777848	1.03231	1.34529	1.59346	0.679856	1.3083	0.121314	0.273448	0.474221	0.696196	0.9093	1.10214	1.51068	2.21061	#N/A	1.43502	0.49	1.17	2.22	3.11
6945	NOK-3	5.0315	#N/A	#N/A	0.340189	0.71672	1.1137	1.50939	1.89095	2.32726	2.74077	1.05691	2.17061	0.236579	0.461596	0.760794	1.01623	1.35727	1.58388	2.16128	3.23115	0.943992	#N/A	#N/A	#N/A	#N/A	#N/A
6946	OY-0	4.77254	3.81886	3.38594	0.293227	0.629601	0.940139	1.20484	1.44481	1.81923	2.07328	0.922828	1.86297	0.204138	0.492968	0.786125	1.06814	1.36026	1.65745	2.28877	3.36652	#N/A	0.685341	0.42	0.89	1.83	2.44
6951	PU2-23	4.45283	4.04924	3.229	0.179488	0.449878	0.785827	1.11821	1.40313	1.71106	1.85911	0.629366	1.41519	0.148234	0.364749	0.596539	0.802064	1.09348	1.38446	1.95569	2.86771	#N/A	#N/A	0.26	0.63	1.33	1.87
6953	PU2-24	#N/A	4.68949	#N/A	#N/A	#N/A	#N/A	#N/A	#N/A	#N/A	#N/A	#N/A	#N/A	#N/A	#N/A	#N/A	#N/A	#N/A	#N/A	#N/A	#N/A	#N/A	#N/A	#N/A	#N/A	#N/A	#N/A
6956	PU2-7	4.63529	#N/A	3.34531	0.297486	0.578316	0.85574	1.0842	1.43168	1.72815	2.21124	0.875802	1.73154	0.143968	0.421918	0.641481	0.842729	1.10725	1.38051	1.95258	2.99356	#N/A	1.38081	#N/A	#N/A	#N/A	#N/A
6957	PU2-8	#N/A	#N/A	#N/A	#N/A	#N/A	#N/A	#N/A	#N/A	#N/A	#N/A	#N/A	#N/A	0.124238	0.321254	0.547364	0.893742	1.1916	1.53009	2.3256	3.39017	#N/A	#N/A	#N/A	#N/A	#N/A	#N/A
6958	RA-0	4.1426	5.19855	#N/A	0.254286	0.601823	0.987391	1.39615	1.80739	2.08504	2.41019	0.856109	1.8435	0.256618	0.502748	0.910446	1.26915	1.57635	1.89859	2.48677	3.62325	#N/A	0.959388	0.24	0.59	1.36	1.88
6959	REN-1	3.54212	4.0748	2.65967	0.192941	0.502243	0.766251	1.02566	1.22155	1.58372	1.72466	0.695184	1.46144	0.172718	0.399553	0.645859	0.853424	1.07338	1.30635	1.78458	2.49605	#N/A	#N/A	0.37	0.98	1.63	2.45
6960	REN-11	3.03655	#N/A	2.55634	0.123155	0.242864	0.47151	0.702397	0.951758	1.26172	1.357	0.366019	0.837528	0.147892	0.20695	0.446742	0.65006	0.839783	1.0435	1.4608	2.23988	#N/A	#N/A	#N/A	#N/A	#N/A	#N/A
6961	SE-0	4.65748	4.32297	2.94147	0.193132	0.367774	0.590566	0.762746	1.11504	1.34937	1.63781	0.560906	1.15147	0.10562	0.303239	0.546639	0.681703	0.881013	1.09878	1.52009	2.27696	#N/A	#N/A	0.5	1.06	1.66	2.38
6962	SHAHDARA	#N/A	3.76499	#N/A	0.174963	0.436588	0.734422	1.06907	1.48032	2.0221	2.51204	0.611551	1.34597	0.208578	0.459532	0.830047	1.10995	1.4062	1.77657	2.38677	3.60057	#N/A	#N/A	0.45	0.99	1.74	2.49
6963	SORBO	5.39651	#N/A	2.93171	0.237551	0.52071	0.790925	1.09646	1.4228	1.7619	2.12143	0.758261	1.54919	#N/A	#N/A	#N/A	#N/A	#N/A	#N/A	#N/A	#N/A	#N/A	1.26044	#N/A	#N/A	#N/A	#N/A
6964	SPR1-2	4.77607	#N/A	#N/A	#N/A	#N/A	#N/A	#N/A	#N/A	#N/A	#N/A	#N/A	#N/A	#N/A	#N/A	#N/A	#N/A	#N/A	#N/A	#N/A	#N/A	#N/A	1.16326	#N/A	#N/A	#N/A	#N/A
6965	SPR1-6	#N/A	#N/A	2.87421	#N/A	#N/A	#N/A	#N/A	#N/A	#N/A	#N/A	#N/A	#N/A	0.135979	0.372683	0.636547	0.88886	1.11699	1.38746	1.93807	2.92549	#N/A	1.13382	#N/A	#N/A	#N/A	#N/A
6966	SQ-1	2.50546	#N/A	#N/A	0.137457	0.264033	0.414133	0.605935	0.947281	1.18647	1.36577	0.40149	0.815623	0.0995267	0.243827	0.408181	0.656577	0.774193	0.929673	1.37225	2.04901	#N/A	0.91435	#N/A	#N/A	#N/A	#N/A
6967	SQ-8	4.04425	4.85416	#N/A	0.375851	0.758102	1.00403	1.3695	1.79892	2.28527	2.76678	1.13395	2.13799	0.24675	0.570668	0.900368	1.14234	1.48129	2.02599	2.72153	3.22125	#N/A	1.47056	0.5	1.16	1.9	2.87
6968	TAMM-2	4.84443	4.9738	3.88902	0.390195	0.801301	1.12715	1.42483	1.8688	2.30327	2.64254	1.1915	2.31865	0.254305	0.618812	0.833583	1.07824	1.32814	1.61123	2.23959	3.30773	1.49222	1.36353	#N/A	#N/A	#N/A	#N/A
6969	TAMM-27	4.8048	#N/A	#N/A	0.457904	0.840537	1.10791	1.31844	1.62367	1.88081	2.21063	1.29844	2.40635	0.295018	0.69975	1.01148	1.31201	1.61941	1.98653	2.79891	3.98001	1.68976	1.98363	#N/A	#N/A	#N/A	#N/A
6970	TS-1	3.13477	2.95803	#N/A	0.251051	0.468372	0.683294	0.932687	1.10943	1.43813	1.71667	0.719423	1.40272	0.169709	0.320294	0.516685	0.701052	0.899465	1.12228	1.5764	2.33085	#N/A	0.601526	0.41	1.02	1.87	2.72
6971	TS-5	4.07989	#N/A	#N/A	0.119199	0.315038	0.576139	0.815704	0.984642	1.35291	1.59282	0.434237	1.01038	0.0821563	0.234617	0.501811	0.715559	0.946896	1.21597	1.71055	2.57424	1.28831	#N/A	#N/A	#N/A	#N/A	#N/A
6972	TSU-1	4.95225	#N/A	#N/A	0.285487	0.670673	0.99597	1.34207	1.70745	2.16743	2.43501	0.95616	1.95213	0.180579	0.438567	0.721147	1.03744	1.2951	1.57958	2.28597	3.70001	#N/A	1.07177	#N/A	#N/A	#N/A	#N/A
6973	ULL2-3	4.31042	4.51885	3.17127	0.241602	0.520684	0.769108	0.969903	1.22076	1.448	1.7533	0.762286	1.53139	0.201403	0.460267	0.674066	0.867322	1.10258	1.37052	1.747	2.38778	#N/A	1.12716	0.33	1.03	1.68	2.49
6974	ULL2-5	4.86753	#N/A	#N/A	#N/A	#N/A	#N/A	#N/A	#N/A	#N/A	#N/A	#N/A	#N/A	#N/A	#N/A	#N/A	#N/A	#N/A	#N/A	#N/A	#N/A	#N/A	#N/A	#N/A	#N/A	#N/A	#N/A
6975	UOD-1	4.32559	#N/A	#N/A	0.345642	0.736695	1.01233	1.15843	1.41479	1.64055	1.8942	1.08234	2.09467	#N/A	#N/A	#N/A	#N/A	#N/A	#N/A	#N/A	#N/A	#N/A	0.874536	#N/A	#N/A	#N/A	#N/A
6976	UOD-7	4.01395	4.05146	#N/A	0.34263	0.608824	0.913468	1.25301	1.51181	1.98623	2.33452	0.951454	1.86492	0.209325	0.514969	0.837528	1.1069	1.39983	1.69479	2.21638	3.07777	1.5649	0.802782	0.4	1.05	1.55	2.29
6977	VAN-0	4.75961	4.68032	3.11982	0.214848	0.458272	0.704442	0.963215	1.26054	1.53642	1.80935	0.67312	1.37756	0.122855	0.294833	0.599962	0.853793	1.02476	1.25875	1.70973	2.49718	#N/A	#N/A	0.41	0.99	1.98	2.75
6978	WA-1	4.31794	2.90425	3.72015	0.252775	0.520689	0.693879	1.02048	1.41012	1.6691	1.87624	0.773464	1.46734	0.16057	0.440281	0.778771	1.07471	1.32858	1.59991	2.11104	2.79738	#N/A	0.746453	0.33	0.79	1.47	2.24
6979	WEI-0	4.29626	4.84261	#N/A	0.146578	0.342826	0.564073	0.774819	0.989899	1.41435	1.76693	0.489404	1.05348	0.147056	0.261265	0.488826	0.66535	0.873333	1.13023	1.60965	2.42099	#N/A	#N/A	0.48	1.1	1.81	2.53
6980	WS-0	4.36847	3.66784	#N/A	0.307519	0.614318	0.968346	1.2647	1.55963	1.8811	2.0066	0.921837	1.89018	0.233535	0.553344	0.859198	1.07359	1.36925	1.62499	2.22821	3.07697	#N/A	0.780402	0.48	1.16	2.03	2.87
6981	WS-2	4.02461	#N/A	3.27638	0.242229	0.50203	0.739536	0.999455	1.3323	1.68219	1.95108	0.744259	1.4838	0.217239	0.448421	0.632191	0.819935	1.02127	1.25426	1.74098	2.66158	1.31036	0.575315	#N/A	#N/A	#N/A	#N/A
6982	WT-5	3.40339	3.3961	3.53811	0.357378	0.759807	1.14901	1.53382	1.96391	2.39096	2.75262	1.11718	2.2662	0.191089	0.433166	0.671653	0.897752	1.13671	1.47788	2.07322	3.16343	#N/A	0.777052	0.47	1.01	1.47	2.18
6983	YO-0	4.59942	3.42663	#N/A	0.204268	0.492521	0.86482	1.24582	1.64201	2.03111	2.38779	0.696788	1.56161	0.17173	0.464826	0.872525	1.21415	1.48706	1.80758	2.42932	3.18882	#N/A	0.677346	0.47	1	1.84	2.57
6984	ZDR-1	4.24216	#N/A	#N/A	0.352767	0.738037	1.10096	1.46126	1.86052	2.29321	2.59103	1.0908	2.19176	0.290358	0.657281	0.937496	1.27938	1.56965	1.88314	2.51366	3.76865	#N/A	#N/A	#N/A	#N/A	#N/A	#N/A
6985	ZDR-6	3.51919	3.18578	2.402	0.165372	0.418902	0.576818	0.616364	0.991149	1.2472	1.52119	0.584275	1.16109	0.138483	0.397314	0.572088	0.750896	0.967577	1.18449	1.60856	2.36507	#N/A	0.91249	0.46	1.02	1.72	2.41
6987	AK-1	#N/A	#N/A	2.58752	#N/A	#N/A	#N/A	#N/A	#N/A	#N/A	#N/A	#N/A	#N/A	#N/A	#N/A	#N/A	#N/A	#N/A	#N/A	#N/A	#N/A	1.10065	#N/A	#N/A	#N/A	#N/A	#N/A
6988	ALC-0	#N/A	3.48654	2.49925	0.339406	0.527007	0.57935	0.750377	0.899454	1.13082	1.32579	0.866413	1.44576	#N/A	#N/A	#N/A	#N/A	#N/A	#N/A	#N/A	#N/A	#N/A	#N/A	0.41	1.07	1.84	2.83
6989	ALST-1	#N/A	3.52797	#N/A	#N/A	#N/A	#N/A	#N/A	#N/A	#N/A	#N/A	#N/A	#N/A	#N/A	#N/A	#N/A	#N/A	#N/A	#N/A	#N/A	#N/A	#N/A	#N/A	0.57	1.25	1.93	2.92
6990	AMEL-1	#N/A	3.90895	#N/A	0.25306	0.511292	0.785952	1.05404	1.27938	1.55951	1.89834	0.764352	1.5503	#N/A	#N/A	#N/A	#N/A	#N/A	#N/A	#N/A	#N/A	1.89046	#N/A	0.6	1.3	2.1	3.16
6992	ANG-0	#N/A	3.59563	#N/A	0.256917	0.508363	0.68689	0.885948	1.07713	1.31982	1.17213	0.76528	1.45217	#N/A	#N/A	#N/A	#N/A	#N/A	#N/A	#N/A	#N/A	1.33806	#N/A	0.56	1.23	1.92	2.84
6994	ANN-1	#N/A	3.59178	#N/A	0.186483	0.3446	0.468063	0.680492	0.732657	0.864382	0.945675	0.531083	0.999146	#N/A	#N/A	#N/A	#N/A	#N/A	#N/A	#N/A	#N/A	#N/A	#N/A	0.53	1.18	1.87	2.74
6996	AN-2	#N/A	4.23877	#N/A	#N/A	#N/A	#N/A	#N/A	#N/A	#N/A	#N/A	#N/A	#N/A	#N/A	#N/A	#N/A	#N/A	#N/A	#N/A	#N/A	#N/A	#N/A	#N/A	#N/A	#N/A	#N/A	#N/A
6998	ARBY-1	#N/A	3.98554	#N/A	#N/A	#N/A	#N/A	#N/A	#N/A	#N/A	#N/A	#N/A	#N/A	#N/A	#N/A	#N/A	#N/A	#N/A	#N/A	#N/A	#N/A	#N/A	#N/A	0.62	1.37	1.98	2.97
7000	AA-0	#N/A	4.66851	3.01023	0.329954	0.617797	0.876049	1.16288	1.5053	1.90957	2.16921	0.947751	1.8238	#N/A	#N/A	#N/A	#N/A	#N/A	#N/A	#N/A	#N/A	1.47193	#N/A	0.62	1.35	2.14	3.19
7002	BAA-1	#N/A	3.84579	#N/A	0.249662	0.47375	0.698493	0.981717	1.29941	1.64413	1.74958	0.723412	1.4219	#N/A	#N/A	#N/A	#N/A	#N/A	#N/A	#N/A	#N/A	0.972489	#N/A	0.71	1.55	2.47	3.38
7004	BS-2	#N/A	4.60491	#N/A	0.454105	0.781541	1.0895	1.37388	1.8031	2.03219	2.34128	1.23565	2.32515	#N/A	#N/A	#N/A	#N/A	#N/A	#N/A	#N/A	#N/A	1.81026	#N/A	0.54	1.24	2.02	2.93
7008	BENK-1	#N/A	3.82671	3.41042	#N/A	#N/A	#N/A	#N/A	#N/A	#N/A	#N/A	#N/A	#N/A	#N/A	#N/A	#N/A	#N/A	#N/A	#N/A	#N/A	#N/A	#N/A	#N/A	0.66	1.56	2.32	3.39
7011	BE-1	#N/A	3.52746	#N/A	#N/A	#N/A	#N/A	#N/A	#N/A	#N/A	#N/A	#N/A	#N/A	#N/A	#N/A	#N/A	#N/A	#N/A	#N/A	#N/A	#N/A	#N/A	#N/A	0.67	1.5	2.11	3.08
7014	BA-1	#N/A	2.61014	#N/A	0.131157	0.263675	0.381931	0.438615	0.812733	0.98607	1.1499	0.394831	0.776763	#N/A	#N/A	#N/A	#N/A	#N/A	#N/A	#N/A	#N/A	1.12478	#N/A	0.69	1.5	2.22	3.22
7015	BLA-1	#N/A	4.07658	3.40996	0.30042	0.593614	0.935229	1.288	1.52604	1.89509	2.20307	0.894034	1.82926	#N/A	#N/A	#N/A	#N/A	#N/A	#N/A	#N/A	#N/A	1.56494	#N/A	0.45	1.11	1.84	2.77
7026	BOOT-1	#N/A	3.00395	2.55036	0.184485	0.494606	0.763125	1.10286	1.29718	1.62728	1.84993	0.67909	1.44222	#N/A	#N/A	#N/A	#N/A	#N/A	#N/A	#N/A	#N/A	1.42372	#N/A	0.62	1.44	2.11	3.14
7028	BCH-1	#N/A	#N/A	2.86223	0.279973	0.5815	0.898158	1.13093	1.19508	1.56115	1.94206	0.861473	1.75963	#N/A	#N/A	#N/A	#N/A	#N/A	#N/A	#N/A	#N/A	#N/A	#N/A	#N/A	#N/A	#N/A	#N/A
7031	BSCH-0	#N/A	5.06159	#N/A	0.301992	0.421905	0.65017	0.90376	1.11978	1.62894	1.89646	0.723897	1.37407	#N/A	#N/A	#N/A	#N/A	#N/A	#N/A	#N/A	#N/A	1.64653	#N/A	0.55	1.23	2.05	2.96
7035	BLH-2	#N/A	4.73669	#N/A	#N/A	#N/A	#N/A	#N/A	#N/A	#N/A	#N/A	#N/A	#N/A	#N/A	#N/A	#N/A	#N/A	#N/A	#N/A	#N/A	#N/A	#N/A	#N/A	0.64	1.53	2.55	3.7
7056	BU-8	#N/A	4.29986	#N/A	#N/A	#N/A	#N/A	#N/A	#N/A	#N/A	#N/A	#N/A	#N/A	#N/A	#N/A	#N/A	#N/A	#N/A	#N/A	#N/A	#N/A	#N/A	#N/A	0.55	1.24	1.97	2.88
7062	CA-0	#N/A	4.71159	3.86945	0.190754	0.480064	0.67596	0.938531	1.35641	1.65023	1.96791	0.670818	1.34678	#N/A	#N/A	#N/A	#N/A	#N/A	#N/A	#N/A	#N/A	1.86637	#N/A	0.54	1.21	2.06	2.97
7063	CAN-0	#N/A	3.04268	#N/A	#N/A	#N/A	#N/A	#N/A	#N/A	#N/A	#N/A	#N/A	#N/A	#N/A	#N/A	#N/A	#N/A	#N/A	#N/A	#N/A	#N/A	#N/A	#N/A	0.43	0.95	1.49	2.05
7069	CHA-0	#N/A	4.7046	#N/A	#N/A	#N/A	#N/A	#N/A	#N/A	#N/A	#N/A	#N/A	#N/A	#N/A	#N/A	#N/A	#N/A	#N/A	#N/A	#N/A	#N/A	#N/A	#N/A	0.5	1.17	1.99	2.91
7071	CHAT-1	#N/A	3.51545	#N/A	0.184562	0.45148	0.550597	0.741142	0.912039	1.32882	1.35781	0.636043	1.18664	#N/A	#N/A	#N/A	#N/A	#N/A	#N/A	#N/A	#N/A	1.33085	#N/A	0.49	1.1	1.86	2.72
7075	CIT-0	#N/A	3.64554	3.32775	0.301617	0.286076	0.358224	0.669835	0.780436	0.622198	0.706524	#N/A	#N/A	#N/A	#N/A	#N/A	#N/A	#N/A	#N/A	#N/A	#N/A	#N/A	#N/A	0.53	1.2	1.89	2.89
7078	CO-2	#N/A	4.82416	#N/A	#N/A	#N/A	#N/A	#N/A	#N/A	#N/A	#N/A	#N/A	#N/A	#N/A	#N/A	#N/A	#N/A	#N/A	#N/A	#N/A	#N/A	#N/A	#N/A	0.51	1.19	1.87	2.87
7079	CO-3	#N/A	#N/A	2.84746	#N/A	#N/A	#N/A	#N/A	#N/A	#N/A	#N/A	#N/A	#N/A	#N/A	#N/A	#N/A	#N/A	#N/A	#N/A	#N/A	#N/A	#N/A	#N/A	#N/A	#N/A	#N/A	#N/A
7080	CO-4	#N/A	3.41519	2.39913	#N/A	#N/A	#N/A	#N/A	#N/A	#N/A	#N/A	#N/A	#N/A	#N/A	#N/A	#N/A	#N/A	#N/A	#N/A	#N/A	#N/A	#N/A	#N/A	0.61	1.39	2.09	3.12
7081	CO	#N/A	#N/A	#N/A	0.318038	0.660647	1.02346	1.23876	1.89238	2.16648	2.6589	0.978685	2.00215	#N/A	#N/A	#N/A	#N/A	#N/A	#N/A	#N/A	#N/A	2.24055	#N/A	#N/A	#N/A	#N/A	#N/A
7092	COM-1	#N/A	3.71367	#N/A	0.128284	0.234004	0.41128	0.707391	0.883176	1.16157	1.43196	0.362288	0.773569	#N/A	#N/A	#N/A	#N/A	#N/A	#N/A	#N/A	#N/A	1.28785	#N/A	0.65	1.49	2.16	3.19
7094	DA-0	#N/A	4.51382	#N/A	0.340742	0.551152	0.820017	1.12525	1.50131	1.84315	2.14628	0.891893	1.71191	#N/A	#N/A	#N/A	#N/A	#N/A	#N/A	#N/A	#N/A	1.37705	#N/A	0.58	1.37	2.04	3.04
7098	DI-1	#N/A	3.989	#N/A	0.411449	0.531016	0.719221	1.03148	1.45624	2.44745	2.13929	0.942464	1.66169	#N/A	#N/A	#N/A	#N/A	#N/A	#N/A	#N/A	#N/A	1.55866	#N/A	0.43	0.95	1.47	2.03
7100	DB-0	#N/A	5.99824	#N/A	#N/A	#N/A	#N/A	#N/A	#N/A	#N/A	#N/A	#N/A	#N/A	#N/A	#N/A	#N/A	#N/A	#N/A	#N/A	#N/A	#N/A	#N/A	#N/A	0.46	1.09	1.69	2.53
7102	DO-0	#N/A	5.34335	3.11173	0.401277	0.727309	0.971803	1.17689	1.52315	1.72359	2.02761	1.12859	2.10039	#N/A	#N/A	#N/A	#N/A	#N/A	#N/A	#N/A	#N/A	1.50688	#N/A	0.41	1.05	1.81	2.62
7105	DRA-2	#N/A	4.58582	#N/A	#N/A	#N/A	#N/A	#N/A	#N/A	#N/A	#N/A	#N/A	#N/A	#N/A	#N/A	#N/A	#N/A	#N/A	#N/A	#N/A	#N/A	#N/A	#N/A	0.46	1.15	1.9	2.77
7110	EDE-1	#N/A	4.12399	#N/A	#N/A	#N/A	#N/A	#N/A	#N/A	#N/A	#N/A	#N/A	#N/A	#N/A	#N/A	#N/A	#N/A	#N/A	#N/A	#N/A	#N/A	#N/A	#N/A	0.55	1.37	2.05	2.95
7111	EDI-0	4.88068	3.94893	#N/A	#N/A	#N/A	#N/A	#N/A	#N/A	#N/A	#N/A	#N/A	#N/A	#N/A	#N/A	#N/A	#N/A	#N/A	#N/A	#N/A	#N/A	#N/A	0.836858	0.37	0.82	1.57	2.25
7121	EN-T	#N/A	#N/A	3.2953	#N/A	#N/A	#N/A	#N/A	#N/A	#N/A	#N/A	#N/A	#N/A	0.178924	0.3573	0.682767	0.962362	1.16074	1.52185	2.18946	3.45424	#N/A	#N/A	#N/A	#N/A	#N/A	#N/A
7123	EP-0	#N/A	4.46046	2.6909	0.269869	0.477381	0.681049	0.954885	1.17322	1.46379	1.77145	0.74725	1.4283	#N/A	#N/A	#N/A	#N/A	#N/A	#N/A	#N/A	#N/A	1.14146	#N/A	0.68	1.67	2.24	3.17
7126	ES-0	#N/A	4.58386	3.80025	0.267962	0.484091	0.711249	0.855775	1.02661	1.16739	1.25165	0.752053	1.4633	#N/A	#N/A	#N/A	#N/A	#N/A	#N/A	#N/A	#N/A	#N/A	#N/A	0.75	1.82	2.55	3.6
7128	EST-0	#N/A	5.65171	#N/A	#N/A	#N/A	#N/A	#N/A	#N/A	#N/A	#N/A	#N/A	#N/A	#N/A	#N/A	#N/A	#N/A	#N/A	#N/A	#N/A	#N/A	#N/A	#N/A	0.49	1.04	1.65	2.3
7135	FR-4	#N/A	4.30519	#N/A	#N/A	#N/A	#N/A	#N/A	#N/A	#N/A	#N/A	#N/A	#N/A	#N/A	#N/A	#N/A	#N/A	#N/A	#N/A	#N/A	#N/A	#N/A	#N/A	0.69	1.56	2.14	3.18
7139	FI-1	#N/A	3.60433	3.3477	#N/A	#N/A	#N/A	#N/A	#N/A	#N/A	#N/A	#N/A	#N/A	#N/A	#N/A	#N/A	#N/A	#N/A	#N/A	#N/A	#N/A	#N/A	#N/A	0.8	1.89	2.73	3.79
7141	GA-2	#N/A	5.21569	#N/A	#N/A	#N/A	#N/A	#N/A	#N/A	#N/A	#N/A	#N/A	#N/A	#N/A	#N/A	#N/A	#N/A	#N/A	#N/A	#N/A	#N/A	#N/A	#N/A	0.59	1.36	1.94	2.88
7143	GEL-1	#N/A	4.49529	3.64454	0.309758	0.618646	0.929901	1.23496	1.71548	2.12906	2.49555	0.928404	1.85831	#N/A	#N/A	#N/A	#N/A	#N/A	#N/A	#N/A	#N/A	1.62992	#N/A	0.54	1.23	1.96	2.92
7145	GE-1	#N/A	4.91709	3.01378	#N/A	#N/A	#N/A	#N/A	#N/A	#N/A	#N/A	#N/A	#N/A	0.170859	0.452723	0.82935	1.10725	1.42079	1.75923	2.48269	3.69369	#N/A	#N/A	0.51	1.13	1.91	2.82
7147	GIE-0	#N/A	4.92841	3.18502	0.278764	0.606412	0.950669	1.18917	1.54169	1.95015	2.27153	0.885176	1.83585	#N/A	#N/A	#N/A	#N/A	#N/A	#N/A	#N/A	#N/A	1.764	#N/A	0.61	1.32	2.1	3.09
7150	GU-1	#N/A	3.74949	#N/A	#N/A	#N/A	#N/A	#N/A	#N/A	#N/A	#N/A	#N/A	#N/A	#N/A	#N/A	#N/A	#N/A	#N/A	#N/A	#N/A	#N/A	#N/A	#N/A	0.62	1.47	2.12	3.1
7151	GO-0	#N/A	4.06918	3.46228	#N/A	#N/A	#N/A	#N/A	#N/A	#N/A	#N/A	#N/A	#N/A	#N/A	#N/A	#N/A	#N/A	#N/A	#N/A	#N/A	#N/A	#N/A	#N/A	0.6	1.36	1.96	2.96
7158	GR-5	#N/A	4.09328	#N/A	#N/A	#N/A	#N/A	#N/A	#N/A	#N/A	#N/A	#N/A	#N/A	#N/A	#N/A	#N/A	#N/A	#N/A	#N/A	#N/A	#N/A	#N/A	#N/A	0.58	1.34	2.01	2.93
7163	HA-0	#N/A	3.33085	#N/A	0.290329	0.506077	0.694404	0.916368	1.33975	1.76372	2.01927	0.796406	1.49081	#N/A	#N/A	#N/A	#N/A	#N/A	#N/A	#N/A	#N/A	1.50965	#N/A	0.63	1.49	2.09	3.08
7164	HAU-0	#N/A	2.27842	2.83983	0.19973	0.300285	0.512598	0.756517	1.03863	1.278	1.40476	0.500016	1.01261	0.136238	0.298957	0.590658	0.836484	1.097	1.38207	1.89224	2.74189	#N/A	#N/A	0.64	1.45	2.07	3.04
7165	HN-0	#N/A	4.42749	#N/A	#N/A	#N/A	#N/A	#N/A	#N/A	#N/A	#N/A	#N/A	#N/A	#N/A	#N/A	#N/A	#N/A	#N/A	#N/A	#N/A	#N/A	#N/A	#N/A	0.55	1.26	1.74	2.56
7166	HEY-1	#N/A	4.50971	3.77247	0.171797	0.469025	0.821152	1.09333	1.52119	1.98507	2.29789	0.640821	1.46197	#N/A	#N/A	#N/A	#N/A	#N/A	#N/A	#N/A	#N/A	1.66104	#N/A	0.53	1.19	1.75	2.58
7169	HH-0	#N/A	2.69053	2.95043	#N/A	#N/A	#N/A	#N/A	#N/A	#N/A	#N/A	#N/A	#N/A	#N/A	#N/A	#N/A	#N/A	#N/A	#N/A	#N/A	#N/A	#N/A	#N/A	#N/A	#N/A	#N/A	#N/A
7172	HL-3	#N/A	#N/A	2.70253	0.251868	0.558975	0.740754	1.14442	1.63763	2.08165	2.6846	0.810843	1.5516	0.209127	0.455083	0.749512	1.01071	1.30154	1.6184	2.28537	3.45736	1.42724	#N/A	#N/A	#N/A	#N/A	#N/A
7176	IS-1	#N/A	#N/A	#N/A	0.278838	0.598761	0.839918	1.0913	1.39976	1.68355	1.93985	0.877599	1.71752	0.221192	0.523452	0.827617	1.1339	1.43256	1.76742	2.45195	3.68872	#N/A	#N/A	#N/A	#N/A	#N/A	#N/A
7178	JM-1	#N/A	4.65164	2.6601	0.200151	0.419273	0.725123	1.01296	1.40819	1.84808	2.04064	0.619424	1.34455	#N/A	#N/A	#N/A	#N/A	#N/A	#N/A	#N/A	#N/A	1.79985	#N/A	0.61	1.47	2.18	3.3
7181	JE-0	#N/A	4.14309	#N/A	0.197434	0.412389	0.760157	1.19061	1.43679	1.88396	2.2548	0.609822	1.36998	#N/A	#N/A	#N/A	#N/A	#N/A	#N/A	#N/A	#N/A	1.2462	#N/A	0.6	1.43	2.02	2.97
7183	KAS-1	#N/A	3.41325	#N/A	#N/A	#N/A	#N/A	#N/A	#N/A	#N/A	#N/A	#N/A	#N/A	#N/A	#N/A	#N/A	#N/A	#N/A	#N/A	#N/A	#N/A	#N/A	#N/A	0.4	1.04	1.66	2.5
7186	KN-0	#N/A	5.46596	#N/A	#N/A	#N/A	#N/A	#N/A	#N/A	#N/A	#N/A	#N/A	#N/A	#N/A	#N/A	#N/A	#N/A	#N/A	#N/A	#N/A	#N/A	#N/A	#N/A	0.5	1.17	1.99	2.85
7188	KELSTERBACH-2	#N/A	4.94896	#N/A	#N/A	#N/A	#N/A	#N/A	#N/A	#N/A	#N/A	#N/A	#N/A	#N/A	#N/A	#N/A	#N/A	#N/A	#N/A	#N/A	#N/A	#N/A	#N/A	0.53	1.27	1.93	2.95
7192	KIL-0	#N/A	#N/A	3.04766	0.21426	0.55877	0.890276	1.28188	1.66989	2.16907	2.48983	0.77303	1.66331	0.131022	0.403225	0.673523	0.973032	1.25772	1.56125	2.25531	3.39281	1.87026	#N/A	#N/A	#N/A	#N/A	#N/A
7199	KL-5	#N/A	2.7933	#N/A	0.260273	0.565253	0.842894	1.19925	1.51106	1.92106	2.27855	0.825526	1.66842	0.194733	0.471805	0.668867	0.864658	1.05029	1.28736	1.76974	2.57048	1.52939	#N/A	0.59	1.43	1.99	3.04
7201	KR-0	#N/A	4.93199	3.58443	0.187809	0.463084	0.797236	1.07651	1.45727	1.8382	2.1853	0.650893	1.44813	0.13843	0.400897	0.62357	0.907203	1.17941	1.51934	2.12407	3.24718	1.60188	#N/A	0.6	1.46	2.54	3.59
7205	KROT-2	#N/A	3.78811	#N/A	0.242856	0.58914	0.795684	1.02708	1.32663	1.64452	1.86019	0.831996	1.62768	0.159385	0.40132	0.60579	0.854922	1.14723	1.39573	2.09084	3.10113	1.62128	#N/A	0.52	1.21	2.52	3.54
7206	KRO-0	#N/A	3.54632	#N/A	#N/A	#N/A	#N/A	#N/A	#N/A	#N/A	#N/A	#N/A	#N/A	#N/A	#N/A	#N/A	#N/A	#N/A	#N/A	#N/A	#N/A	#N/A	#N/A	0.53	1.26	2.45	3.45
7210	LA-1	#N/A	#N/A	3.59234	0.287122	0.64808	1.05833	1.42843	2.13863	2.25498	2.65633	0.935202	1.99353	0.171238	0.4572	0.789728	1.12332	1.43108	1.79917	2.58614	3.60426	1.84183	#N/A	#N/A	#N/A	#N/A	#N/A
7224	LI-3	#N/A	5.32485	3.74937	0.276842	0.585815	0.953241	1.29811	1.68985	2.06467	2.42417	0.862657	1.8159	0.216535	0.481753	0.799042	1.15549	1.50812	1.88045	2.57979	3.71348	2.11627	#N/A	0.51	1.19	2.52	3.47
7227	LI-5:2	#N/A	4.70116	#N/A	#N/A	#N/A	#N/A	#N/A	#N/A	#N/A	#N/A	#N/A	#N/A	#N/A	#N/A	#N/A	#N/A	#N/A	#N/A	#N/A	#N/A	#N/A	#N/A	0.53	1.19	2.66	3.59
7229	LI-6	#N/A	2.91842	#N/A	#N/A	#N/A	#N/A	#N/A	#N/A	#N/A	#N/A	#N/A	#N/A	#N/A	#N/A	#N/A	#N/A	#N/A	#N/A	#N/A	#N/A	#N/A	#N/A	0.54	1.21	2.71	3.57
7231	LI-7	#N/A	4.8496	#N/A	0.314144	0.576951	0.837335	1.09406	1.37494	1.66708	2.0231	0.891095	1.72843	0.216112	0.464608	0.684742	0.880745	1.14935	1.43277	2.03602	2.8774	1.56194	#N/A	0.52	1.2	2.54	3.43
7242	LO-2	#N/A	#N/A	#N/A	0.295653	0.652363	0.982591	1.10879	1.5827	1.80714	1.93863	0.948016	1.93061	0.198732	0.50979	0.834777	1.12855	1.37457	1.59774	2.08273	2.8917	1.69409	#N/A	#N/A	#N/A	#N/A	#N/A
7244	MNZ-0	#N/A	4.71295	#N/A	0.256676	0.64912	0.953424	1.2697	1.4167	1.78549	2.18	0.905796	1.85922	0.172888	0.478197	0.785774	1.06611	1.39191	1.52359	2.3024	3.33718	#N/A	#N/A	0.45	1.03	1.77	2.52
7246	MA-2	#N/A	#N/A	#N/A	0.216698	0.556666	0.820974	1.05762	1.42477	1.75888	2.09036	0.773364	1.59434	0.117376	0.399305	0.6873	0.967096	1.27786	1.59874	2.31897	3.60558	#N/A	#N/A	#N/A	#N/A	#N/A	#N/A
7252	MC-0	#N/A	4.70693	#N/A	#N/A	#N/A	#N/A	#N/A	#N/A	#N/A	#N/A	#N/A	#N/A	#N/A	#N/A	#N/A	#N/A	#N/A	#N/A	#N/A	#N/A	#N/A	#N/A	0.52	1.24	2.54	3.41
7255	MH-0	#N/A	3.58018	2.94181	0.228228	0.506982	0.796499	1.11287	1.59163	1.78127	2.28991	0.73521	1.53171	0.174179	0.503382	0.773442	0.989458	1.21918	1.45483	1.97057	2.81826	#N/A	#N/A	0.48	1.16	2.39	3.24
7260	NW-2	#N/A	3.21446	#N/A	#N/A	#N/A	#N/A	#N/A	#N/A	#N/A	#N/A	#N/A	#N/A	#N/A	#N/A	#N/A	#N/A	#N/A	#N/A	#N/A	#N/A	#N/A	#N/A	0.58	1.34	1.92	2.77
7262	NW-4	#N/A	#N/A	3.71812	0.245505	0.591619	0.822526	1.13493	1.46932	1.85835	2.2169	0.837123	1.65965	0.140504	0.425791	0.737114	0.995774	1.24177	1.62874	2.22912	3.23135	#N/A	#N/A	#N/A	#N/A	#N/A	#N/A
7263	NZ1	#N/A	4.96717	#N/A	#N/A	#N/A	#N/A	#N/A	#N/A	#N/A	#N/A	#N/A	#N/A	#N/A	#N/A	#N/A	#N/A	#N/A	#N/A	#N/A	#N/A	#N/A	#N/A	0.62	1.33	2	2.82
7268	NP-0	#N/A	#N/A	#N/A	0.316659	0.717312	1.11007	1.42786	1.68964	1.90916	2.22938	1.03397	2.14404	0.168659	0.507906	0.810138	1.15032	1.49008	1.77473	2.42606	3.44867	#N/A	#N/A	#N/A	#N/A	#N/A	#N/A
7270	NOK-1	#N/A	4.31683	#N/A	#N/A	#N/A	#N/A	#N/A	#N/A	#N/A	#N/A	#N/A	#N/A	#N/A	#N/A	#N/A	#N/A	#N/A	#N/A	#N/A	#N/A	#N/A	#N/A	0.46	1.12	1.75	2.66
7275	NO-0	#N/A	2.6306	3.34215	0.308488	0.70581	1.03959	1.36921	1.71879	2.06518	2.53045	1.0143	2.05389	0.286239	0.632995	0.944891	1.22817	1.51351	1.83947	2.45957	3.47982	#N/A	#N/A	#N/A	#N/A	#N/A	#N/A
7276	OB-0	#N/A	#N/A	#N/A	0.289682	0.554031	0.855899	1.06198	1.32626	1.67848	1.8869	0.843714	1.69961	0.172954	0.435773	0.760999	0.999978	1.24224	1.50485	2.05044	2.91182	#N/A	#N/A	#N/A	#N/A	#N/A	#N/A
7277	OB-1	#N/A	3.30558	#N/A	#N/A	#N/A	#N/A	#N/A	#N/A	#N/A	#N/A	#N/A	#N/A	#N/A	#N/A	#N/A	#N/A	#N/A	#N/A	#N/A	#N/A	#N/A	#N/A	0.55	1.19	1.65	2.45
7280	OLD-1	#N/A	3.76594	#N/A	0.23259	0.565485	0.924922	1.3089	1.66557	2.14994	2.51218	0.798074	1.723	0.161421	0.393979	0.754921	1.12652	1.45698	1.84753	2.58567	3.92575	#N/A	#N/A	0.5	1.14	1.72	2.57
7282	OR-0	#N/A	3.89285	3.99213	0.463057	0.902197	1.20663	1.5254	2.03907	2.4042	2.64454	1.36525	2.57188	0.318965	0.66793	0.966483	1.29118	1.56741	1.91361	2.64591	3.64602	#N/A	#N/A	0.43	1.06	1.84	2.65
7283	ORS-1	#N/A	4.39433	#N/A	0.248666	0.552659	0.81693	1.09248	1.37217	1.72933	1.90701	0.801325	1.61825	0.214269	0.469596	0.737671	0.999466	1.25333	1.55885	2.19989	3.26252	1.30532	#N/A	#N/A	#N/A	#N/A	#N/A
7284	ORS-2	#N/A	3.54713	3.50063	#N/A	#N/A	#N/A	#N/A	#N/A	#N/A	#N/A	#N/A	#N/A	0.11519	0.24117	0.463706	0.789824	1.1826	1.43576	2.0915	3.41116	#N/A	#N/A	0.43	1.11	1.79	2.78
7287	OVE-0	#N/A	#N/A	#N/A	0.332261	0.753708	1.18172	1.45857	1.83419	2.0539	2.25309	1.08597	2.26769	0.270372	0.648009	0.911741	1.2698	1.56321	1.93862	2.44599	3.52962	#N/A	#N/A	#N/A	#N/A	#N/A	#N/A
7291	PA-2	#N/A	2.95766	2.49707	0.167637	0.386205	0.668693	0.874912	1.2259	1.57436	1.77468	0.553842	1.22253	#N/A	0.141996	0.29669	0.530994	0.777624	0.910346	1.48032	2.44427	#N/A	#N/A	0.46	1.09	1.54	2.39
7296	PETERGOF	#N/A	3.68025	#N/A	#N/A	#N/A	#N/A	#N/A	#N/A	#N/A	#N/A	#N/A	#N/A	0.142246	0.358446	0.615397	0.859735	1.11053	1.41339	1.91725	2.44668	#N/A	#N/A	0.42	0.88	1.34	1.87
7297	PF-0	#N/A	#N/A	#N/A	0.314189	0.625708	0.842596	1.15978	1.4065	1.73174	1.81006	0.939898	1.78249	0.203837	0.446556	0.675001	0.910134	1.12768	1.35309	1.84151	2.63246	#N/A	#N/A	#N/A	#N/A	#N/A	#N/A
7299	PI-2	#N/A	#N/A	2.43449	0.395293	0.696235	0.873523	1.0807	1.26847	1.55484	1.6947	1.09153	1.96505	0.299711	0.569571	0.798924	1.00199	1.18717	1.39323	1.87097	2.82694	#N/A	#N/A	#N/A	#N/A	#N/A	#N/A
7300	PLA-0	#N/A	4.91889	#N/A	0.292773	0.593377	0.913831	1.25732	1.6014	1.92002	2.22929	0.88615	1.79998	0.177623	0.476942	0.797125	1.02371	1.34845	1.71559	2.40084	3.80459	#N/A	#N/A	0.42	1.1	1.8	2.65
7306	POG-0	#N/A	3.42234	3.01329	0.196844	0.414548	0.626796	0.788171	1.12858	1.03178	1.72508	0.611392	1.23819	0.109884	0.338	0.509686	0.716539	0.916006	1.13345	1.57209	2.41726	#N/A	#N/A	0.46	1.13	1.71	2.54
7307	PN-0	#N/A	4.00012	#N/A	0.17876	0.383124	0.674196	0.79784	1.05243	1.26045	1.67885	0.561884	1.23608	0.168956	0.419418	0.610306	0.77278	0.95246	1.14757	1.46505	2.22926	#N/A	#N/A	0.43	1.1	1.7	2.53
7309	PO-1	#N/A	#N/A	3.45321	0.172048	0.441903	0.763462	1.14463	1.29567	1.68766	1.91906	0.613951	1.37741	0.156087	0.372071	0.580396	0.869531	1.18371	1.55155	2.11627	3.25914	#N/A	#N/A	#N/A	#N/A	#N/A	#N/A
7310	PR-0	#N/A	3.7376	#N/A	0.200882	0.412552	0.73224	0.945487	1.30806	1.80763	1.87332	0.613435	1.34567	0.185716	0.480899	0.705671	0.980453	1.21112	1.49264	2.10924	3.17308	#N/A	#N/A	0.5	1.18	1.72	2.54
7316	RHEN-1	#N/A	3.51487	3.52804	0.225723	0.50767	0.860854	1.08429	1.40335	1.82316	1.89703	0.733393	1.59425	0.127867	0.30953	0.550873	0.807666	1.08337	1.36083	1.89564	2.83648	1.66087	#N/A	#N/A	#N/A	#N/A	#N/A
7317	RI-0	#N/A	#N/A	#N/A	0.203281	0.39363	0.641176	0.899294	1.15865	1.70305	1.7496	0.59691	1.23809	0.157501	0.31133	0.513784	0.738597	0.974787	1.23798	1.81562	2.8496	#N/A	#N/A	#N/A	#N/A	#N/A	#N/A
7320	ROU-0	#N/A	2.49315	2.46261	0.151382	0.348911	0.592442	0.789255	1.00821	1.25883	1.51835	0.500293	1.09274	0.0895646	0.27526	0.400643	0.610759	0.753952	0.886835	1.23685	1.89929	#N/A	#N/A	0.57	1.39	2.12	3.01
7328	SF-2	#N/A	#N/A	#N/A	#N/A	#N/A	#N/A	#N/A	#N/A	#N/A	#N/A	#N/A	#N/A	0.353711	0.635496	0.95896	1.23999	1.48492	1.83711	2.62365	3.13282	#N/A	#N/A	#N/A	#N/A	#N/A	#N/A
7330	SAPPORO-0	#N/A	4.08141	#N/A	0.231738	0.517628	0.828067	1.14216	1.54609	1.98261	2.45432	0.749365	1.57743	0.217621	0.443636	0.658108	0.88885	1.14483	1.4785	2.13434	3.26739	#N/A	#N/A	0.42	1.2	1.75	2.82
7331	SH-0	#N/A	2.02823	4.29465	0.266808	0.526721	0.798037	1.11462	1.61418	2.06398	2.70341	0.793529	1.59157	0.309866	0.619496	0.942059	1.30717	1.67971	2.08206	2.98776	4.31053	#N/A	#N/A	0.42	1.05	1.75	2.68
7333	SEI-0	#N/A	3.93367	#N/A	#N/A	#N/A	#N/A	#N/A	#N/A	#N/A	#N/A	#N/A	#N/A	#N/A	#N/A	#N/A	#N/A	#N/A	#N/A	#N/A	#N/A	#N/A	#N/A	0.42	1.08	1.6	2.58
7337	SI-0	#N/A	4.17985	3.76898	0.263165	0.59145	0.851374	1.15117	1.50385	1.83824	2.22727	0.854614	1.70599	0.235525	0.527155	0.782038	1.02284	1.27251	1.5673	2.11123	2.88548	#N/A	#N/A	0.43	1.07	1.73	2.62
7340	SAV-0B	#N/A	4.63514	#N/A	#N/A	#N/A	#N/A	#N/A	#N/A	#N/A	#N/A	#N/A	#N/A	#N/A	#N/A	#N/A	#N/A	#N/A	#N/A	#N/A	#N/A	#N/A	#N/A	#N/A	#N/A	#N/A	#N/A
7343	SP-0	#N/A	4.07713	#N/A	#N/A	#N/A	#N/A	#N/A	#N/A	#N/A	#N/A	#N/A	#N/A	#N/A	#N/A	#N/A	#N/A	#N/A	#N/A	#N/A	#N/A	#N/A	#N/A	0.36	0.94	1.71	2.46
7344	SG-1	#N/A	4.6197	3.09948	#N/A	#N/A	#N/A	#N/A	#N/A	#N/A	#N/A	#N/A	#N/A	0.315484	0.63006	0.898756	1.156	1.40755	1.72662	2.34598	3.59134	#N/A	#N/A	0.44	1.05	1.79	2.71
7346	STE-0	#N/A	3.9043	#N/A	#N/A	#N/A	#N/A	#N/A	#N/A	#N/A	#N/A	#N/A	#N/A	#N/A	#N/A	#N/A	#N/A	#N/A	#N/A	#N/A	#N/A	#N/A	#N/A	0.39	0.97	1.63	2.4
7349	TA-0	#N/A	5.09901	#N/A	#N/A	#N/A	#N/A	#N/A	#N/A	#N/A	#N/A	#N/A	#N/A	#N/A	#N/A	#N/A	#N/A	#N/A	#N/A	#N/A	#N/A	#N/A	#N/A	0.37	0.79	1.31	2.01
7351	TY-0	#N/A	4.6977	4.39268	0.190635	0.501882	0.976336	1.34824	1.88917	2.42116	2.88419	0.692517	1.66885	0.179541	0.510145	0.794065	1.10223	1.42668	1.81273	2.6064	4.08309	#N/A	#N/A	0.52	1.23	1.8	2.88
7352	TE-0	#N/A	#N/A	#N/A	0.173984	0.420777	0.720832	1.02155	1.38291	1.74442	2.08901	0.594761	1.31559	0.143113	0.394037	0.583863	0.904998	1.08485	1.43457	2.07502	3.24678	#N/A	#N/A	#N/A	#N/A	#N/A	#N/A
7353	THA-1	#N/A	4.64328	4.0761	0.234699	0.585433	0.917236	1.37086	1.72928	2.09614	2.53966	0.820132	1.73737	0.184692	0.323042	0.697784	1.03616	1.35349	1.68767	2.3726	3.7516	#N/A	#N/A	0.44	1.06	1.72	2.58
7354	TING-1	#N/A	3.02083	#N/A	#N/A	#N/A	#N/A	#N/A	#N/A	#N/A	#N/A	#N/A	#N/A	0.217673	0.473366	0.737234	0.943352	1.203	1.49846	2.0888	3.12343	#N/A	#N/A	0.49	1.15	1.82	2.75
7355	TIV-1	#N/A	4.04658	3.05405	0.283105	0.527205	0.777542	0.968935	1.25188	1.53956	1.82733	0.81031	1.58785	0.129581	0.363026	0.6037	0.866908	1.11141	1.44889	1.9548	2.90159	#N/A	#N/A	0.54	1.26	1.99	2.98
7372	TSCHA-1	#N/A	4.56465	#N/A	0.372318	0.731537	1.05853	1.34696	1.62232	1.97926	2.25766	1.10386	2.16239	0.230362	0.515164	0.813037	1.1418	1.43899	1.84023	2.51212	3.56147	#N/A	#N/A	0.56	1.33	2.11	3.13
7373	TSU-0	#N/A	4.0492	#N/A	#N/A	#N/A	#N/A	#N/A	#N/A	#N/A	#N/A	#N/A	#N/A	0.270355	0.613024	0.946887	1.30437	1.6026	1.94159	2.62717	3.95576	#N/A	#N/A	0.62	1.41	2.07	3.19
7378	UK-1	#N/A	1.30431	1.20384	0.240366	0.409838	0.527139	0.678575	0.722409	0.859658	1.04216	0.650204	1.17734	#N/A	#N/A	#N/A	#N/A	#N/A	#N/A	#N/A	#N/A	#N/A	#N/A	#N/A	#N/A	#N/A	#N/A
7379	UK-2	#N/A	3.41562	3.04495	#N/A	#N/A	#N/A	#N/A	#N/A	#N/A	#N/A	#N/A	#N/A	#N/A	#N/A	#N/A	#N/A	#N/A	#N/A	#N/A	#N/A	#N/A	#N/A	0.43	1.05	1.89	2.88
7382	UTRECHT	#N/A	5.04348	#N/A	0.536673	0.92267	1.27848	1.56898	1.97701	2.36943	2.70335	1.45934	2.73782	0.330971	0.636122	0.886071	1.13895	1.30449	1.5256	2.03189	2.95638	#N/A	#N/A	0.35	0.89	1.38	2.22
7384	VEN-1	#N/A	3.80898	2.68197	0.29851	0.636455	0.895211	1.13889	1.53402	1.76685	1.9126	0.934965	1.83018	0.172298	0.495803	0.869026	1.1543	1.35996	1.56631	2.0143	2.6998	1.75497	#N/A	0.34	0.87	1.55	2.34
7390	WAG-3	#N/A	3.16015	3.01936	#N/A	#N/A	#N/A	#N/A	#N/A	#N/A	#N/A	#N/A	#N/A	0.134202	0.32078	0.611914	0.85705	1.10138	1.37901	1.81384	2.61696	#N/A	#N/A	0.34	0.83	1.53	2.39
7391	WAG-4	#N/A	3.86025	#N/A	#N/A	#N/A	#N/A	#N/A	#N/A	#N/A	#N/A	#N/A	#N/A	#N/A	#N/A	#N/A	#N/A	#N/A	#N/A	#N/A	#N/A	#N/A	#N/A	0.41	0.94	1.55	2.42
7392	WAG-5	#N/A	4.2189	#N/A	#N/A	#N/A	#N/A	#N/A	#N/A	#N/A	#N/A	#N/A	#N/A	#N/A	#N/A	#N/A	#N/A	#N/A	#N/A	#N/A	#N/A	#N/A	#N/A	0.44	1.04	1.69	2.58
7397	WS	#N/A	4.91853	#N/A	#N/A	#N/A	#N/A	#N/A	#N/A	#N/A	#N/A	#N/A	#N/A	#N/A	#N/A	#N/A	#N/A	#N/A	#N/A	#N/A	#N/A	#N/A	#N/A	#N/A	#N/A	#N/A	#N/A
7404	WC-1	#N/A	#N/A	3.42539	0.337396	0.677656	0.941442	1.25327	1.59982	2.00107	2.29018	1.01505	1.95649	0.230232	0.560778	0.793318	1.04173	1.31142	1.56091	2.05419	2.94792	#N/A	#N/A	#N/A	#N/A	#N/A	#N/A
7405	WC-2	#N/A	4.27858	#N/A	#N/A	#N/A	#N/A	#N/A	#N/A	#N/A	#N/A	#N/A	#N/A	#N/A	#N/A	#N/A	#N/A	#N/A	#N/A	#N/A	#N/A	#N/A	#N/A	0.45	1.12	1.76	2.63
7408	WT-3	#N/A	3.42234	3.81335	#N/A	#N/A	#N/A	#N/A	#N/A	#N/A	#N/A	#N/A	#N/A	0.160275	0.32829	0.57888	0.90128	1.23518	1.65464	2.40753	3.91499	#N/A	#N/A	0.54	1.29	1.98	2.91
7411	WL-0	#N/A	4.02832	#N/A	#N/A	#N/A	#N/A	#N/A	#N/A	#N/A	#N/A	#N/A	#N/A	#N/A	#N/A	#N/A	#N/A	#N/A	#N/A	#N/A	#N/A	#N/A	#N/A	0.51	1.23	1.92	2.82
7418	ZU-1	#N/A	4.78948	3.18554	0.270735	0.601604	0.832711	1.06393	1.31474	1.67727	1.88958	0.872339	1.70505	0.215231	0.41516	0.65338	0.879014	1.12895	1.4156	1.96845	3.02077	#N/A	#N/A	0.48	1.19	2.13	3.06
7424	JL-3	#N/A	3.16757	2.57875	0.228242	0.386629	0.642665	0.84044	1.12539	1.42067	1.72199	0.614871	1.25754	0.164465	0.396452	0.57658	0.748242	0.872913	1.13242	1.58411	2.29023	1.36613	#N/A	0.61	1.51	2.1	3.16
7430	NC-1	#N/A	4.29751	#N/A	#N/A	#N/A	#N/A	#N/A	#N/A	#N/A	#N/A	#N/A	#N/A	#N/A	#N/A	#N/A	#N/A	#N/A	#N/A	#N/A	#N/A	#N/A	#N/A	0.42	1.01	1.67	2.47
7438	N13	3.48084	3.90407	#N/A	0.195499	0.413817	0.686857	0.889216	1.14848	1.44446	1.72735	0.609316	1.29617	#N/A	#N/A	#N/A	#N/A	#N/A	#N/A	#N/A	#N/A	1.01938	#N/A	0.3	0.67	1.64	2.24
7446	N4	#N/A	3.96377	#N/A	#N/A	#N/A	#N/A	#N/A	#N/A	#N/A	#N/A	#N/A	#N/A	0.154647	0.339572	0.625607	0.941832	1.29162	1.70615	2.63704	3.64623	#N/A	#N/A	0.41	0.95	1.82	2.54
7449	N7	#N/A	4.24888	#N/A	#N/A	#N/A	#N/A	#N/A	#N/A	#N/A	#N/A	#N/A	#N/A	#N/A	#N/A	#N/A	#N/A	#N/A	#N/A	#N/A	#N/A	#N/A	#N/A	0.39	0.92	1.69	2.35
7457	RLD-2	#N/A	#N/A	#N/A	#N/A	#N/A	#N/A	#N/A	#N/A	#N/A	#N/A	#N/A	#N/A	0.185662	0.543555	0.840484	1.11447	1.40326	1.73032	2.43241	3.57899	#N/A	#N/A	#N/A	#N/A	#N/A	#N/A
7460	DA(1)-12	#N/A	5.17249	#N/A	#N/A	#N/A	#N/A	#N/A	#N/A	#N/A	#N/A	#N/A	#N/A	#N/A	#N/A	#N/A	#N/A	#N/A	#N/A	#N/A	#N/A	#N/A	#N/A	0.53	1.28	1.96	2.83
7472	S96	#N/A	4.30006	#N/A	#N/A	#N/A	#N/A	#N/A	#N/A	#N/A	#N/A	#N/A	#N/A	#N/A	#N/A	#N/A	#N/A	#N/A	#N/A	#N/A	#N/A	#N/A	#N/A	0.47	1.3	2.07	3.08
7477	WAR	#N/A	2.98451	3.17109	0.113174	0.320605	0.600599	1.0083	1.29463	1.67559	1.9998	0.433779	1.03438	0.134089	0.279267	0.59007	0.800952	1.10653	1.39165	1.98365	2.94918	#N/A	#N/A	0.51	1.22	1.88	2.8
7479	PHW-10	#N/A	3.11522	#N/A	#N/A	#N/A	#N/A	#N/A	#N/A	#N/A	#N/A	#N/A	#N/A	#N/A	#N/A	#N/A	#N/A	#N/A	#N/A	#N/A	#N/A	#N/A	#N/A	0.47	1.1	1.83	2.7
7482	PHW-13	#N/A	3.70051	#N/A	#N/A	#N/A	#N/A	#N/A	#N/A	#N/A	#N/A	#N/A	#N/A	#N/A	#N/A	#N/A	#N/A	#N/A	#N/A	#N/A	#N/A	#N/A	#N/A	0.39	0.89	1.44	2.08
7483	PHW-14	#N/A	3.97068	#N/A	#N/A	#N/A	#N/A	#N/A	#N/A	#N/A	#N/A	#N/A	#N/A	#N/A	#N/A	#N/A	#N/A	#N/A	#N/A	#N/A	#N/A	#N/A	#N/A	0.51	1.14	1.84	2.76
7490	PHW-20	#N/A	3.77962	#N/A	#N/A	#N/A	#N/A	#N/A	#N/A	#N/A	#N/A	#N/A	#N/A	#N/A	#N/A	#N/A	#N/A	#N/A	#N/A	#N/A	#N/A	#N/A	#N/A	0.5	1.07	1.53	2.38
7492	PHW-22	#N/A	3.08682	#N/A	#N/A	#N/A	#N/A	#N/A	#N/A	#N/A	#N/A	#N/A	#N/A	#N/A	#N/A	#N/A	#N/A	#N/A	#N/A	#N/A	#N/A	#N/A	#N/A	0.47	1.05	1.73	2.61
7496	PHW-26	#N/A	4.75824	#N/A	#N/A	#N/A	#N/A	#N/A	#N/A	#N/A	#N/A	#N/A	#N/A	#N/A	#N/A	#N/A	#N/A	#N/A	#N/A	#N/A	#N/A	#N/A	#N/A	0.44	1.08	1.77	2.71
7498	PHW-28	#N/A	4.22077	2.90409	#N/A	#N/A	#N/A	#N/A	#N/A	#N/A	#N/A	#N/A	#N/A	#N/A	0.247307	0.587958	0.944249	1.25871	1.67493	2.31942	3.38148	#N/A	#N/A	0.44	1.16	1.85	2.86
7502	PHW-31	#N/A	2.97854	#N/A	#N/A	#N/A	#N/A	#N/A	#N/A	#N/A	#N/A	#N/A	#N/A	#N/A	#N/A	#N/A	#N/A	#N/A	#N/A	#N/A	#N/A	#N/A	#N/A	0.45	1.13	1.77	2.77
7504	PHW-33	#N/A	3.78394	#N/A	#N/A	#N/A	#N/A	#N/A	#N/A	#N/A	#N/A	#N/A	#N/A	#N/A	#N/A	#N/A	#N/A	#N/A	#N/A	#N/A	#N/A	#N/A	#N/A	0.48	1.14	1.86	2.82
7506	PHW-35	#N/A	3.88512	#N/A	#N/A	#N/A	#N/A	#N/A	#N/A	#N/A	#N/A	#N/A	#N/A	#N/A	#N/A	#N/A	#N/A	#N/A	#N/A	#N/A	#N/A	#N/A	#N/A	0.53	1.23	1.88	2.82
7507	PHW-36	#N/A	3.8424	#N/A	#N/A	#N/A	#N/A	#N/A	#N/A	#N/A	#N/A	#N/A	#N/A	#N/A	#N/A	#N/A	#N/A	#N/A	#N/A	#N/A	#N/A	#N/A	#N/A	0.5	1.2	2.12	3
7508	PHW-37	#N/A	4.14916	#N/A	#N/A	#N/A	#N/A	#N/A	#N/A	#N/A	#N/A	#N/A	#N/A	0.151945	0.451595	0.775353	1.06883	1.36994	1.71165	2.39364	3.47029	#N/A	#N/A	0.46	1.15	1.69	2.57
7514	RRS-7	5.1637	3.49229	3.19823	0.236718	0.552548	0.868998	1.19243	1.52958	1.76955	2.14847	0.789265	1.65826	0.176467	0.453373	0.772032	1.07789	1.35142	1.66896	2.30879	3.29922	1.71406	0.578724	#N/A	#N/A	#N/A	#N/A
7515	RRS-10	4.79475	3.68594	3.53601	0.185527	0.464345	0.769899	1.13782	1.48391	1.91112	2.32572	0.649872	1.41977	#N/A	0.193436	0.351476	0.562369	0.784822	1.0289	1.52178	2.32125	#N/A	0.711127	0.61	1.41	2.24	3.33
7516	VAR2-1	6.08084	4.13156	#N/A	0.226766	0.403498	0.707985	1.08475	1.58593	1.94017	2.28005	0.630264	1.33825	#N/A	#N/A	#N/A	#N/A	#N/A	#N/A	#N/A	#N/A	#N/A	#N/A	#N/A	#N/A	#N/A	#N/A
7517	VAR2-6	7.77309	#N/A	#N/A	#N/A	#N/A	#N/A	#N/A	#N/A	#N/A	#N/A	#N/A	#N/A	#N/A	#N/A	#N/A	#N/A	#N/A	#N/A	#N/A	#N/A	#N/A	#N/A	#N/A	#N/A	#N/A	#N/A
7518	OMO2-1	4.34345	4.08646	3.02053	#N/A	#N/A	#N/A	#N/A	#N/A	#N/A	#N/A	#N/A	#N/A	0.124871	0.316928	0.432173	0.682245	0.852788	1.1131	1.69971	2.89781	#N/A	#N/A	#N/A	#N/A	#N/A	#N/A
7519	OMO2-3	3.87944	#N/A	2.66705	0.268953	0.497536	0.771116	0.983951	1.34469	1.46533	1.50481	0.76649	1.53761	0.108614	0.325858	0.579353	0.822692	0.955071	1.19392	1.63137	2.44767	1.31399	#N/A	#N/A	#N/A	#N/A	#N/A
7520	LP2-2	3.75482	3.83213	#N/A	0.275673	0.596601	0.870425	1.10811	1.36392	1.66286	1.85356	0.872274	1.7427	0.209768	0.479068	0.787586	1.07174	1.34314	1.62906	2.1925	3.27439	#N/A	0.888589	0.5	1.15	1.96	2.79
7521	LP2-6	3.26738	3.41111	#N/A	0.218898	0.328652	0.619804	0.915687	1.00902	1.27918	1.41854	0.547549	1.16735	#N/A	#N/A	#N/A	#N/A	#N/A	#N/A	#N/A	#N/A	1.52065	#N/A	0.49	1.08	1.94	2.76
7522	MR-0	6.2275	3.89568	#N/A	0.178947	0.327054	0.569243	0.926586	1.31653	1.62086	1.79021	0.506002	1.07524	#N/A	0.362127	0.504149	0.564462	1.0137	1.34138	2.04839	3.13455	1.34986	#N/A	0.49	1.07	1.7	2.5
7523	PNA-17	5.46948	4.43511	2.50935	0.266159	0.565785	0.606218	1.0316	1.23504	1.51371	1.6353	0.831943	1.43816	0.115891	0.33534	0.63956	0.889551	1.16374	1.47797	2.09178	3.06331	1.55868	#N/A	0.42	0.98	1.83	2.63
7524	RMX-A02	5.30435	#N/A	#N/A	0.470768	0.90035	1.30212	1.70136	2.16582	2.75975	3.29075	1.37112	2.67323	0.110318	0.37612	0.74204	1.09523	1.43007	1.78136	2.44414	3.56243	#N/A	0.634652	#N/A	#N/A	#N/A	#N/A
7525	RMX-A180	3.05932	4.06264	2.76424	0.367515	0.753946	1.13442	1.61604	1.91027	2.41281	2.90145	1.12146	2.25588	#N/A	0.124458	0.286971	0.400147	0.606671	0.852029	1.17872	2.0709	#N/A	#N/A	0.46	1.05	1.8	2.55
7526	PNA-10	#N/A	#N/A	#N/A	#N/A	#N/A	#N/A	#N/A	#N/A	#N/A	#N/A	#N/A	#N/A	0.154266	0.437858	0.738688	1.06844	1.39292	1.72252	2.33467	3.37948	#N/A	0.906156	#N/A	#N/A	#N/A	#N/A
7571	627ME-4Y1	#N/A	3.32909	#N/A	#N/A	#N/A	#N/A	#N/A	#N/A	#N/A	#N/A	#N/A	#N/A	#N/A	#N/A	#N/A	#N/A	#N/A	#N/A	#N/A	#N/A	#N/A	#N/A	#N/A	#N/A	#N/A	#N/A
8213	PRO-0	3.41673	3.67259	#N/A	#N/A	#N/A	#N/A	#N/A	#N/A	#N/A	#N/A	#N/A	#N/A	0.069306	0.247302	0.500592	0.768835	0.895791	1.19515	1.70914	2.75914	#N/A	0.925105	0.39	0.91	1.64	2.38
8214	GY-0	3.24512	3.0262	2.70663	0.180794	0.40474	0.642933	0.830009	1.20583	1.5368	1.85357	0.585534	1.22847	#N/A	#N/A	#N/A	#N/A	#N/A	#N/A	#N/A	#N/A	1.24568	0.917619	0.44	1.16	1.75	2.71
8215	FEI-0	3.68929	4.0615	2.06188	#N/A	#N/A	#N/A	#N/A	#N/A	#N/A	#N/A	#N/A	#N/A	#N/A	#N/A	#N/A	#N/A	#N/A	#N/A	#N/A	#N/A	1.18495	1.04223	0.49	1.26	1.84	2.85
8230	ALGUTSRUM	#N/A	#N/A	2.85622	#N/A	#N/A	#N/A	#N/A	#N/A	#N/A	#N/A	#N/A	#N/A	#N/A	#N/A	#N/A	#N/A	#N/A	#N/A	#N/A	#N/A	#N/A	#N/A	#N/A	#N/A	#N/A	#N/A
8231	BRO1-6	#N/A	3.38428	#N/A	#N/A	#N/A	#N/A	#N/A	#N/A	#N/A	#N/A	#N/A	#N/A	#N/A	#N/A	#N/A	#N/A	#N/A	#N/A	#N/A	#N/A	#N/A	#N/A	#N/A	#N/A	#N/A	#N/A
8233	DEM-4	#N/A	#N/A	3.05811	0.275483	0.608989	0.9289	1.24591	1.49929	1.73764	1.99305	0.884472	1.81337	#N/A	#N/A	#N/A	#N/A	#N/A	#N/A	#N/A	#N/A	1.62221	#N/A	#N/A	#N/A	#N/A	#N/A
8234	GUL1-2	#N/A	2.61792	#N/A	#N/A	#N/A	#N/A	#N/A	#N/A	#N/A	#N/A	#N/A	#N/A	#N/A	#N/A	#N/A	#N/A	#N/A	#N/A	#N/A	#N/A	#N/A	#N/A	0.42	1.05	1.62	2.39
8235	HOD	#N/A	3.55588	#N/A	#N/A	#N/A	#N/A	#N/A	#N/A	#N/A	#N/A	#N/A	#N/A	#N/A	#N/A	#N/A	#N/A	#N/A	#N/A	#N/A	#N/A	#N/A	#N/A	0.53	1.42	2.06	3.15
8236	HSM	#N/A	3.9527	2.90245	0.269821	0.499588	0.809157	1.17558	1.53336	1.67359	2.13695	0.76941	1.57857	0.217382	0.470958	0.745067	0.978535	1.20946	1.47066	1.91516	2.9047	1.7967	#N/A	0.41	1.03	1.71	2.53
8239	KOLN	#N/A	2.8063	2.7183	#N/A	#N/A	#N/A	#N/A	#N/A	#N/A	#N/A	#N/A	#N/A	0.10287	0.340148	0.619125	0.916728	1.16988	1.46325	2.0955	3.2929	#N/A	#N/A	0.43	1.03	1.72	2.65
8240	KULTUREN-1	#N/A	3.34343	3.00401	0.226631	0.498192	0.727792	1.13936	1.42426	1.70601	1.93448	0.724823	1.45261	#N/A	#N/A	#N/A	#N/A	#N/A	#N/A	#N/A	#N/A	1.31754	#N/A	0.45	1.16	1.71	2.79
8241	LIARUM	#N/A	3.19271	#N/A	0.290108	0.512284	0.752527	1.01592	1.35098	1.63293	1.94795	0.802392	1.55492	#N/A	#N/A	#N/A	#N/A	#N/A	#N/A	#N/A	#N/A	1.32002	#N/A	0.63	1.37	2.44	3.28
8242	LILLO-1	#N/A	5.00438	#N/A	#N/A	#N/A	#N/A	#N/A	#N/A	#N/A	#N/A	#N/A	#N/A	#N/A	#N/A	#N/A	#N/A	#N/A	#N/A	#N/A	#N/A	#N/A	#N/A	#N/A	#N/A	#N/A	#N/A
8243	PHW-2	#N/A	#N/A	3.54332	0.199173	0.579034	0.947231	1.35843	1.75254	2.29387	2.76739	0.778206	1.72544	0.15132	0.406188	0.796247	1.14291	1.45357	1.79256	2.41373	3.6476	#N/A	#N/A	#N/A	#N/A	#N/A	#N/A
8244	PHW-34	#N/A	5.46732	#N/A	#N/A	#N/A	#N/A	#N/A	#N/A	#N/A	#N/A	#N/A	#N/A	#N/A	#N/A	#N/A	#N/A	#N/A	#N/A	#N/A	#N/A	#N/A	#N/A	0.43	0.99	1.85	2.66
8245	SEATTLE-0	#N/A	#N/A	#N/A	0.155951	0.369472	0.652687	0.975177	1.3192	1.75468	2.15879	0.525423	1.17811	0.222169	0.48876	0.739173	1.0175	1.27753	1.59614	2.20714	3.28202	#N/A	#N/A	#N/A	#N/A	#N/A	#N/A
8246	NC-6	#N/A	3.28604	#N/A	#N/A	#N/A	#N/A	#N/A	#N/A	#N/A	#N/A	#N/A	#N/A	#N/A	#N/A	#N/A	#N/A	#N/A	#N/A	#N/A	#N/A	#N/A	#N/A	0.4	0.84	1.72	2.39
8247	SAN-2	#N/A	#N/A	#N/A	#N/A	#N/A	#N/A	#N/A	#N/A	#N/A	#N/A	#N/A	#N/A	0.149651	0.429045	0.750251	1.01965	1.28352	1.61529	2.21832	3.41967	#N/A	#N/A	#N/A	#N/A	#N/A	#N/A
8249	VIMMERBY	#N/A	#N/A	#N/A	0.272299	0.56759	0.891546	1.28596	1.56403	1.79674	2.14267	0.839889	1.73143	#N/A	#N/A	#N/A	#N/A	#N/A	#N/A	#N/A	#N/A	1.34354	#N/A	#N/A	#N/A	#N/A	#N/A
8256	BA1-2	#N/A	4.7861	#N/A	0.266871	0.481528	0.71652	0.721611	1.34891	1.26365	1.60883	0.748399	1.46492	#N/A	#N/A	#N/A	#N/A	#N/A	#N/A	#N/A	#N/A	1.42338	#N/A	#N/A	#N/A	#N/A	#N/A
8258	BA4-1	#N/A	#N/A	3.8078	0.354336	0.658946	0.91381	1.19697	1.53291	1.97127	2.26406	1.01328	1.92709	#N/A	#N/A	#N/A	#N/A	#N/A	#N/A	#N/A	#N/A	1.48252	#N/A	#N/A	#N/A	#N/A	#N/A
8259	BA5-1	#N/A	#N/A	#N/A	0.369122	0.674376	0.992212	1.30436	1.54105	2.00349	2.26531	1.0435	2.03571	#N/A	#N/A	#N/A	#N/A	#N/A	#N/A	#N/A	#N/A	1.51032	#N/A	#N/A	#N/A	#N/A	#N/A
8265	BLH-1	#N/A	4.88424	#N/A	0.219465	0.395205	0.322885	0.625388	0.882845	0.990613	1.44772	0.614671	0.937556	#N/A	#N/A	#N/A	#N/A	#N/A	#N/A	#N/A	#N/A	#N/A	#N/A	0.45	0.99	1.67	2.42
8270	BS-1	#N/A	#N/A	3.06606	0.382767	0.682911	0.996838	1.1855	1.44058	1.7738	1.99498	1.06568	2.06252	#N/A	#N/A	#N/A	#N/A	#N/A	#N/A	#N/A	#N/A	1.52153	#N/A	#N/A	#N/A	#N/A	#N/A
8271	BU-0	#N/A	3.96662	4.37446	0.264011	0.766423	1.25527	1.68204	1.9464	2.41569	2.96315	1.03043	2.28571	#N/A	#N/A	#N/A	#N/A	#N/A	#N/A	#N/A	#N/A	2.18035	#N/A	0.33	0.74	1.76	2.3
8275	CEN-0	#N/A	3.23509	2.71395	#N/A	#N/A	#N/A	#N/A	#N/A	#N/A	#N/A	#N/A	#N/A	#N/A	0.200188	0.322987	0.333217	0.474886	0.660536	1.05112	1.80097	#N/A	#N/A	0.37	0.92	1.6	2.39
8283	DRA3-1	#N/A	4.55761	#N/A	#N/A	#N/A	#N/A	#N/A	#N/A	#N/A	#N/A	#N/A	#N/A	#N/A	#N/A	#N/A	#N/A	#N/A	#N/A	#N/A	#N/A	#N/A	#N/A	#N/A	#N/A	#N/A	#N/A
8284	DRAII-1	#N/A	#N/A	2.13625	0.305414	0.588687	0.969859	1.32553	1.69836	1.99089	2.29695	0.894101	1.86396	#N/A	#N/A	#N/A	#N/A	#N/A	#N/A	#N/A	#N/A	1.75096	#N/A	#N/A	#N/A	#N/A	#N/A
8285	DRAIII-1	#N/A	#N/A	#N/A	0.328354	0.690531	1.05967	1.34606	1.83046	2.24322	2.6547	1.01888	2.07855	#N/A	#N/A	#N/A	#N/A	#N/A	#N/A	#N/A	#N/A	1.72521	#N/A	#N/A	#N/A	#N/A	#N/A
8290	EN-1	#N/A	#N/A	#N/A	0.378534	0.694446	0.900665	1.14523	1.51965	1.88246	2.15308	1.07298	1.97365	#N/A	#N/A	#N/A	#N/A	#N/A	#N/A	#N/A	#N/A	1.43968	#N/A	#N/A	#N/A	#N/A	#N/A
8296	GD-1	#N/A	4.39407	#N/A	0.327789	0.623097	0.892017	1.16985	1.59762	2.03566	2.31335	0.950885	1.8429	#N/A	#N/A	#N/A	#N/A	#N/A	#N/A	#N/A	#N/A	1.58149	#N/A	0.43	1.15	1.84	2.76
8297	GE-0	#N/A	4.29181	3.03002	0.112571	0.445359	0.686326	1.00143	1.24593	1.26837	1.43491	0.55793	1.24426	#N/A	#N/A	#N/A	#N/A	#N/A	#N/A	#N/A	#N/A	#N/A	#N/A	0.39	1.05	1.83	2.66
8300	GR-1	#N/A	3.82948	#N/A	0.291198	0.483383	0.732364	1.2106	1.50561	1.95194	2.26206	0.774582	1.50695	#N/A	#N/A	#N/A	#N/A	#N/A	#N/A	#N/A	#N/A	1.60459	#N/A	0.37	0.97	1.68	2.38
8304	HI-0	#N/A	4.21986	2.85397	#N/A	#N/A	#N/A	#N/A	#N/A	#N/A	#N/A	#N/A	#N/A	#N/A	#N/A	#N/A	#N/A	#N/A	#N/A	#N/A	#N/A	1.63052	#N/A	0.5	1.32	1.93	2.97
8306	HOV4-1	#N/A	3.63958	2.68185	0.223479	0.472953	0.730218	1.02119	1.27237	1.68165	1.87414	0.696432	1.42665	0.140656	0.401775	0.700527	0.852064	1.06488	1.30275	1.77306	2.6488	#N/A	#N/A	0.55	1.49	2.21	3.23
8310	HS-0	#N/A	4.18013	3.80209	0.408199	0.744486	0.928869	1.31771	1.89364	2.52142	2.84568	1.15268	2.08155	0.245322	0.578273	0.96012	1.29984	1.60337	1.95855	2.58191	3.63114	1.92744	#N/A	0.39	1	1.77	2.62
8311	IN-0	#N/A	3.60753	3.09516	0.242538	0.549664	0.709244	1.03379	1.35365	1.41125	1.77116	0.792201	1.50145	0.220133	0.560282	0.907203	1.27317	1.49564	1.75302	2.23859	3.06218	1.73874	#N/A	0.46	1.11	1.87	2.62
8312	IS-0	#N/A	#N/A	3.56106	0.285855	0.629661	0.918768	1.2015	1.4939	1.89552	2.27406	0.915516	1.83428	0.276437	0.590127	0.82169	1.15295	1.45669	1.81779	2.53767	3.71136	1.90021	#N/A	#N/A	#N/A	#N/A	#N/A
8313	JM-0	#N/A	#N/A	#N/A	0.321431	0.681256	0.933786	1.17207	1.36292	1.85405	2.18707	1.00269	1.93647	0.238337	0.521758	0.818515	1.05495	1.31339	1.57819	2.21996	3.39026	1.7351	#N/A	#N/A	#N/A	#N/A	#N/A
8314	KA-0	#N/A	5.83129	2.78526	0.247943	0.59881	0.874405	1.22129	1.56722	1.96343	2.28279	0.846752	1.72116	0.20193	0.463338	0.739987	0.947632	1.15888	1.28778	1.80954	2.64118	1.66496	#N/A	0.43	1.14	1.89	2.79
8323	LC-0	#N/A	2.29467	#N/A	0.223466	0.323678	0.614274	1.08612	1.49227	1.79895	2.04429	0.547143	1.16142	#N/A	#N/A	#N/A	#N/A	#N/A	#N/A	#N/A	#N/A	0.857661	#N/A	0.53	1.22	1.78	2.8
8325	LIP-0	#N/A	4.98205	#N/A	0.231083	0.57678	0.818557	1.10793	1.33206	1.67742	1.78486	0.807863	1.62642	0.203412	0.494242	0.734272	0.997162	1.23846	1.50262	2.11646	2.94386	1.30206	#N/A	0.56	1.23	2.27	3.09
8326	LIS-1	#N/A	3.49264	#N/A	#N/A	#N/A	#N/A	#N/A	#N/A	#N/A	#N/A	#N/A	#N/A	#N/A	#N/A	#N/A	#N/A	#N/A	#N/A	#N/A	#N/A	#N/A	#N/A	0.46	1.05	2.01	2.86
8329	LM-2	#N/A	4.50716	2.98915	0.308966	0.423803	0.563987	0.835727	1.07583	1.37691	1.7253	0.732769	1.29676	0.257745	0.482479	0.704002	0.956721	1.15427	1.44861	2.10379	3.13595	1.59585	#N/A	0.42	1.12	2.16	3.13
8334	LU-1	#N/A	#N/A	3.38184	0.240985	0.418898	0.681231	0.828709	1.1092	1.12062	1.3183	0.659883	1.34111	0.164402	0.30611	0.49428	0.630064	0.734959	0.913327	1.06862	1.324	#N/A	#N/A	#N/A	#N/A	#N/A	#N/A
8337	MIR-0	#N/A	#N/A	#N/A	0.257711	0.441445	0.702591	0.816004	0.961494	1.25093	1.46156	0.699155	1.40175	0.197965	0.287235	0.506217	0.732897	0.813766	0.989897	1.38014	2.00672	#N/A	#N/A	#N/A	#N/A	#N/A	#N/A
8343	NA-1	#N/A	4.30676	#N/A	0.189945	0.42991	0.678459	0.854453	1.08945	1.42173	1.46736	0.619854	1.29831	0.10701	0.262027	0.478284	0.720616	0.924824	1.1507	1.69184	2.61662	#N/A	#N/A	0.27	0.58	1.29	1.77
8348	NW-0	#N/A	3.49852	2.99657	0.338725	0.679928	0.954668	1.25112	1.49645	1.81367	2.07708	1.01865	1.97332	0.202996	0.532288	0.837571	1.09531	1.36152	1.64478	2.19822	3.26229	#N/A	#N/A	0.5	1.25	1.93	2.8
8351	OST-0	#N/A	4.77001	#N/A	#N/A	#N/A	#N/A	#N/A	#N/A	#N/A	#N/A	#N/A	#N/A	#N/A	#N/A	#N/A	#N/A	#N/A	#N/A	#N/A	#N/A	#N/A	#N/A	#N/A	#N/A	#N/A	#N/A
8353	PA-1	#N/A	#N/A	#N/A	#N/A	0.285265	0.344165	0.670971	0.797754	1.1045	1.40539	#N/A	#N/A	#N/A	0.205495	0.366587	0.528564	0.698122	0.892154	1.33636	2.08693	1.10662	#N/A	#N/A	#N/A	#N/A	#N/A
8354	PER-1	#N/A	4.22712	2.61691	0.247842	0.528256	0.797731	1.04088	1.32162	1.58412	1.80518	0.776098	1.57383	0.211583	0.465645	0.6864	0.980907	1.27192	1.53562	2.08003	3.22648	#N/A	#N/A	0.46	1.04	1.77	2.62
8365	RAK-2	#N/A	3.14208	#N/A	0.278261	0.612958	0.943465	1.29001	1.70329	2.15507	2.57997	0.89122	1.83468	0.1667	0.403913	0.699178	0.939625	1.23021	1.6098	2.26666	3.62609	#N/A	#N/A	0.23	0.65	1.61	2.18
8366	RD-0	#N/A	#N/A	3.01509	0.20211	0.549181	0.909803	1.26707	1.7199	2.1166	2.41257	0.751291	1.66109	0.179178	0.402737	0.766381	1.07287	1.35657	1.65312	2.27853	3.5006	#N/A	#N/A	#N/A	#N/A	#N/A	#N/A
8369	REV-1	#N/A	#N/A	#N/A	0.184577	0.304217	0.646148	1.04399	1.38574	1.78795	1.956	0.488794	1.13494	#N/A	#N/A	#N/A	#N/A	#N/A	#N/A	#N/A	#N/A	#N/A	#N/A	#N/A	#N/A	#N/A	#N/A
8374	RSCH-4	#N/A	5.56745	#N/A	0.362899	0.804334	1.00972	1.28479	1.8886	2.37092	2.79966	1.16723	2.17695	0.203375	0.507054	0.768998	1.04268	1.29174	1.56255	2.07822	3.01321	#N/A	#N/A	0.41	1.06	1.84	2.72
8376	SANNA-2	#N/A	4.06459	#N/A	#N/A	#N/A	#N/A	#N/A	#N/A	#N/A	#N/A	#N/A	#N/A	#N/A	#N/A	#N/A	#N/A	#N/A	#N/A	#N/A	#N/A	#N/A	#N/A	0.4	0.99	1.63	2.49
8378	SAP-0	#N/A	5.02804	#N/A	0.224777	0.418783	0.742591	0.998778	1.34948	1.81521	2.16006	0.643561	1.38615	0.219075	0.504217	0.753882	1.01451	1.26808	1.55961	2.24655	3.39247	#N/A	#N/A	0.4	0.92	1.63	2.36
8387	ST-0	#N/A	4.36011	#N/A	0.299456	0.609311	0.91998	1.24935	1.61979	2.08488	2.53183	0.908767	1.82875	0.204605	0.404605	0.649437	0.894064	1.18455	1.48538	2.17865	3.50007	#N/A	#N/A	0.51	1.22	1.77	2.7
8388	STW-0	#N/A	#N/A	#N/A	0.288031	0.586802	0.835765	1.15913	1.48348	2.00122	2.38917	0.874833	1.7106	0.189384	0.449377	0.714299	1.00425	1.2934	1.61398	2.2261	3.27243	#N/A	#N/A	#N/A	#N/A	#N/A	#N/A
8395	TU-0	#N/A	#N/A	#N/A	0.198175	0.452458	0.704623	1.0216	1.30143	1.66556	2.05326	0.650633	1.35526	0.241877	0.537663	0.834652	1.10298	1.39683	1.75702	2.41035	3.71771	#N/A	#N/A	#N/A	#N/A	#N/A	#N/A
8412	SAV-0A	#N/A	3.37007	#N/A	#N/A	#N/A	#N/A	#N/A	#N/A	#N/A	#N/A	#N/A	#N/A	#N/A	#N/A	#N/A	#N/A	#N/A	#N/A	#N/A	#N/A	#N/A	#N/A	#N/A	#N/A	#N/A	#N/A
8420	KELSTERBACH-4	#N/A	5.29859	2.73422	0.266738	0.575919	0.682555	0.871464	1.25919	1.67759	1.95363	0.842657	1.52521	0.182033	0.377825	0.653415	0.909955	1.11929	1.39531	1.91199	2.90364	1.42008	#N/A	0.42	1.02	1.64	2.44
8422	FJA1-1	#N/A	#N/A	3.32177	#N/A	#N/A	#N/A	#N/A	#N/A	#N/A	#N/A	#N/A	#N/A	0.130516	0.296669	0.516211	0.801247	1.10631	1.4588	2.03955	3.39595	#N/A	#N/A	#N/A	#N/A	#N/A	#N/A
8424	KAS-2	6.51741	#N/A	#N/A	#N/A	#N/A	#N/A	#N/A	#N/A	#N/A	#N/A	#N/A	#N/A	0.153154	0.400698	0.785979	1.17293	1.48808	1.80409	2.44289	3.47998	#N/A	#N/A	#N/A	#N/A	#N/A	#N/A
8430	LISSE	#N/A	#N/A	3.61506	0.208767	0.422688	0.659592	0.931377	1.27751	1.69819	1.97764	0.631455	1.29105	#N/A	0.219287	0.452543	0.780627	1.07569	1.39107	2.06333	3.03255	#N/A	#N/A	#N/A	#N/A	#N/A	#N/A
8610	11ME1.32	#N/A	3.22948	#N/A	#N/A	#N/A	#N/A	#N/A	#N/A	#N/A	#N/A	#N/A	#N/A	0.145437	0.45852	0.72254	0.994878	1.25137	1.54956	2.13529	3.03698	#N/A	#N/A	#N/A	#N/A	#N/A	#N/A
8631	11ME2.12	#N/A	#N/A	3.36227	#N/A	#N/A	#N/A	#N/A	#N/A	#N/A	#N/A	#N/A	#N/A	0.16475	0.396465	0.695039	0.993876	1.27552	1.64629	2.31013	3.56948	#N/A	#N/A	#N/A	#N/A	#N/A	#N/A
8690	328PNA051	#N/A	#N/A	#N/A	#N/A	#N/A	#N/A	#N/A	#N/A	#N/A	#N/A	#N/A	#N/A	0.166387	0.501239	0.83526	1.13484	1.43843	1.81698	2.50226	3.76244	#N/A	#N/A	#N/A	#N/A	#N/A	#N/A
8692	328PNA054	#N/A	2.99969	#N/A	#N/A	#N/A	#N/A	#N/A	#N/A	#N/A	#N/A	#N/A	#N/A	0.120436	0.274192	0.53447	0.743821	1.04912	1.28664	2.0108	3.01968	#N/A	#N/A	#N/A	#N/A	#N/A	#N/A
8724	11PNA1.15	#N/A	#N/A	#N/A	#N/A	#N/A	#N/A	#N/A	#N/A	#N/A	#N/A	#N/A	#N/A	0.181903	0.482189	0.810701	1.08454	1.37095	1.65368	2.32637	3.46828	#N/A	#N/A	#N/A	#N/A	#N/A	#N/A
8725	11PNA1.4	#N/A	#N/A	2.72585	#N/A	#N/A	#N/A	#N/A	#N/A	#N/A	#N/A	#N/A	#N/A	#N/A	#N/A	#N/A	#N/A	#N/A	#N/A	#N/A	#N/A	#N/A	#N/A	#N/A	#N/A	#N/A	#N/A
8787	IIPN3.86	#N/A	#N/A	2.84719	#N/A	#N/A	#N/A	#N/A	#N/A	#N/A	#N/A	#N/A	#N/A	0.189869	0.412508	0.703036	0.969675	1.24833	1.53518	2.12925	2.89663	#N/A	#N/A	#N/A	#N/A	#N/A	#N/A
8796	11PNA4.101	#N/A	3.59911	#N/A	#N/A	#N/A	#N/A	#N/A	#N/A	#N/A	#N/A	#N/A	#N/A	#N/A	#N/A	#N/A	#N/A	#N/A	#N/A	#N/A	#N/A	#N/A	#N/A	#N/A	#N/A	#N/A	#N/A
8811	11PNA4.116	#N/A	#N/A	2.66559	#N/A	#N/A	#N/A	#N/A	#N/A	#N/A	#N/A	#N/A	#N/A	0.0959146	0.29713	0.442078	0.687116	0.94694	1.20146	1.70184	2.5743	#N/A	#N/A	#N/A	#N/A	#N/A	#N/A
9001	RMX413.57	#N/A	#N/A	#N/A	#N/A	#N/A	#N/A	#N/A	#N/A	#N/A	#N/A	#N/A	#N/A	0.125426	0.333516	0.617719	0.889955	1.17061	1.48752	2.19669	3.33772	#N/A	#N/A	#N/A	#N/A	#N/A	#N/A
9004	RMX413.6	#N/A	#N/A	#N/A	#N/A	#N/A	#N/A	#N/A	#N/A	#N/A	#N/A	#N/A	#N/A	0.146975	0.408535	0.752567	1.00071	1.27332	1.55773	2.22789	3.37256	#N/A	#N/A	#N/A	#N/A	#N/A	#N/A
9012	RMX413.7	#N/A	#N/A	3.29088	#N/A	#N/A	#N/A	#N/A	#N/A	#N/A	#N/A	#N/A	#N/A	0.152043	0.383326	0.63317	0.913	1.18713	1.49708	2.14387	3.33651	#N/A	#N/A	#N/A	#N/A	#N/A	#N/A
9057	VINSLOV	#N/A	#N/A	3.34995	#N/A	#N/A	#N/A	#N/A	#N/A	#N/A	#N/A	#N/A	#N/A	0.171318	0.467435	0.769646	1.01354	1.26155	1.55559	2.21618	3.38524	#N/A	#N/A	#N/A	#N/A	#N/A	#N/A
9065	XAN-1	#N/A	#N/A	#N/A	#N/A	#N/A	#N/A	#N/A	#N/A	#N/A	#N/A	#N/A	#N/A	#N/A	#N/A	#N/A	#N/A	#N/A	#N/A	#N/A	#N/A	#N/A	0.543407	#N/A	#N/A	#N/A	#N/A
9074	LERIK1-3	#N/A	#N/A	#N/A	#N/A	#N/A	#N/A	#N/A	#N/A	#N/A	#N/A	#N/A	#N/A	#N/A	#N/A	#N/A	#N/A	#N/A	#N/A	#N/A	#N/A	#N/A	1.01835	#N/A	#N/A	#N/A	#N/A
9077	LERIK1-6	#N/A	#N/A	2.38671	#N/A	#N/A	#N/A	#N/A	#N/A	#N/A	#N/A	#N/A	#N/A	0.0862076	0.211675	0.414013	0.655031	0.803551	1.02995	1.44079	2.13594	#N/A	#N/A	#N/A	#N/A	#N/A	#N/A
9092	ISTISU-1	#N/A	#N/A	#N/A	#N/A	#N/A	#N/A	#N/A	#N/A	#N/A	#N/A	#N/A	#N/A	#N/A	#N/A	#N/A	#N/A	#N/A	#N/A	#N/A	#N/A	#N/A	0.631001	#N/A	#N/A	#N/A	#N/A
9104	LAG1-6	#N/A	#N/A	2.55418	0.436663	0.681182	0.946496	1.23506	1.47904	1.62931	1.79047	1.11785	2.06434	#N/A	#N/A	#N/A	#N/A	#N/A	#N/A	#N/A	#N/A	1.44614	#N/A	#N/A	#N/A	#N/A	#N/A
9116	VASH-1	#N/A	#N/A	#N/A	#N/A	#N/A	#N/A	#N/A	#N/A	#N/A	#N/A	#N/A	#N/A	#N/A	#N/A	#N/A	#N/A	#N/A	#N/A	#N/A	#N/A	#N/A	1.57986	#N/A	#N/A	#N/A	#N/A
9118	BAK-2	#N/A	#N/A	#N/A	#N/A	#N/A	#N/A	#N/A	#N/A	#N/A	#N/A	#N/A	#N/A	#N/A	#N/A	#N/A	#N/A	#N/A	#N/A	#N/A	#N/A	#N/A	0.820033	#N/A	#N/A	#N/A	#N/A
9127	YEG-1	#N/A	#N/A	#N/A	#N/A	#N/A	#N/A	#N/A	#N/A	#N/A	#N/A	#N/A	#N/A	#N/A	#N/A	#N/A	#N/A	#N/A	#N/A	#N/A	#N/A	#N/A	1.71794	#N/A	#N/A	#N/A	#N/A
9152	CALA-8	#N/A	#N/A	2.57793	#N/A	#N/A	#N/A	#N/A	#N/A	#N/A	#N/A	#N/A	#N/A	#N/A	#N/A	#N/A	#N/A	#N/A	#N/A	#N/A	#N/A	#N/A	#N/A	#N/A	#N/A	#N/A	#N/A
9165	TRUK-5	#N/A	#N/A	#N/A	0.379956	0.690851	1.07002	1.48232	1.89613	2.27455	2.68422	1.07081	2.14082	0.192966	0.433641	0.722757	0.987208	1.27108	1.58659	2.23758	3.41939	#N/A	#N/A	#N/A	#N/A	#N/A	#N/A
9169	KASTEL-1	#N/A	#N/A	#N/A	#N/A	#N/A	#N/A	#N/A	#N/A	#N/A	#N/A	#N/A	#N/A	#N/A	#N/A	#N/A	#N/A	#N/A	#N/A	#N/A	#N/A	#N/A	1.18974	#N/A	#N/A	#N/A	#N/A
9179	AYU-DAG-3	#N/A	#N/A	3.98038	#N/A	#N/A	#N/A	#N/A	#N/A	#N/A	#N/A	#N/A	#N/A	#N/A	#N/A	#N/A	#N/A	#N/A	#N/A	#N/A	#N/A	#N/A	#N/A	#N/A	#N/A	#N/A	#N/A
9257	NEMRUT-1	#N/A	#N/A	#N/A	#N/A	#N/A	#N/A	#N/A	#N/A	#N/A	#N/A	#N/A	#N/A	#N/A	#N/A	#N/A	#N/A	#N/A	#N/A	#N/A	#N/A	#N/A	0.991727	#N/A	#N/A	#N/A	#N/A
9302	EDINBURGH-5	#N/A	#N/A	3.08854	0.175534	0.409473	0.717041	0.965152	1.04334	1.37416	1.6661	0.585006	1.30205	#N/A	#N/A	#N/A	#N/A	#N/A	#N/A	#N/A	#N/A	1.30561	#N/A	#N/A	#N/A	#N/A	#N/A
9305	EDINBURGH-8	#N/A	#N/A	#N/A	#N/A	#N/A	#N/A	#N/A	#N/A	#N/A	#N/A	#N/A	#N/A	0.0827003	0.266912	0.587884	0.883386	1.18694	1.50873	2.19378	3.37778	#N/A	#N/A	#N/A	#N/A	#N/A	#N/A
9308	ULLAPOOL-3	#N/A	#N/A	2.45454	0.233697	0.351835	0.621506	0.87772	1.16294	1.4799	1.7238	0.585532	1.20704	0.170737	0.313207	0.497654	0.729017	0.791756	1.07817	1.44262	2.04519	#N/A	#N/A	#N/A	#N/A	#N/A	#N/A
9309	ULLAPOOL-4	#N/A	#N/A	2.99106	#N/A	#N/A	#N/A	#N/A	#N/A	#N/A	#N/A	#N/A	#N/A	0.165989	0.297043	0.533759	0.841772	1.12121	1.44951	1.92572	3.09713	#N/A	#N/A	#N/A	#N/A	#N/A	#N/A
9496	09A3	#N/A	#N/A	#N/A	#N/A	#N/A	#N/A	#N/A	#N/A	#N/A	#N/A	#N/A	#N/A	0.168176	0.354934	0.618941	0.884303	1.14759	1.43829	2.05688	2.7028	#N/A	#N/A	#N/A	#N/A	#N/A	#N/A
9504	12A1	#N/A	#N/A	#N/A	#N/A	#N/A	#N/A	#N/A	#N/A	#N/A	#N/A	#N/A	#N/A	#N/A	0.18503	0.392972	0.638762	0.931841	1.23353	1.8582	2.85566	#N/A	#N/A	#N/A	#N/A	#N/A	#N/A
9939	AITBA-2	#N/A	#N/A	#N/A	#N/A	#N/A	#N/A	#N/A	#N/A	#N/A	#N/A	#N/A	#N/A	#N/A	#N/A	#N/A	#N/A	#N/A	#N/A	#N/A	#N/A	#N/A	1.80087	#N/A	#N/A	#N/A	#N/A
9942	AGU-1	#N/A	#N/A	#N/A	#N/A	#N/A	#N/A	#N/A	#N/A	#N/A	#N/A	#N/A	#N/A	#N/A	#N/A	#N/A	#N/A	#N/A	#N/A	#N/A	#N/A	#N/A	0.994188	#N/A	#N/A	#N/A	#N/A
9943	CDM-0	#N/A	#N/A	#N/A	#N/A	#N/A	#N/A	#N/A	#N/A	#N/A	#N/A	#N/A	#N/A	#N/A	#N/A	#N/A	#N/A	#N/A	#N/A	#N/A	#N/A	#N/A	1.02142	#N/A	#N/A	#N/A	#N/A
9944	DON-0	#N/A	#N/A	#N/A	#N/A	#N/A	#N/A	#N/A	#N/A	#N/A	#N/A	#N/A	#N/A	#N/A	#N/A	#N/A	#N/A	#N/A	#N/A	#N/A	#N/A	#N/A	1.42667	#N/A	#N/A	#N/A	#N/A
9945	LEO-1	#N/A	#N/A	#N/A	#N/A	#N/A	#N/A	#N/A	#N/A	#N/A	#N/A	#N/A	#N/A	#N/A	#N/A	#N/A	#N/A	#N/A	#N/A	#N/A	#N/A	#N/A	0.944804	#N/A	#N/A	#N/A	#N/A
9946	MER-6	#N/A	#N/A	#N/A	#N/A	#N/A	#N/A	#N/A	#N/A	#N/A	#N/A	#N/A	#N/A	#N/A	#N/A	#N/A	#N/A	#N/A	#N/A	#N/A	#N/A	#N/A	0.740453	#N/A	#N/A	#N/A	#N/A
9947	PED-0	#N/A	#N/A	#N/A	#N/A	#N/A	#N/A	#N/A	#N/A	#N/A	#N/A	#N/A	#N/A	#N/A	#N/A	#N/A	#N/A	#N/A	#N/A	#N/A	#N/A	#N/A	0.355066	#N/A	#N/A	#N/A	#N/A
9948	PRA-6	#N/A	#N/A	#N/A	#N/A	#N/A	#N/A	#N/A	#N/A	#N/A	#N/A	#N/A	#N/A	#N/A	#N/A	#N/A	#N/A	#N/A	#N/A	#N/A	#N/A	#N/A	1.24762	#N/A	#N/A	#N/A	#N/A
9949	QUI-0	#N/A	#N/A	#N/A	#N/A	#N/A	#N/A	#N/A	#N/A	#N/A	#N/A	#N/A	#N/A	#N/A	#N/A	#N/A	#N/A	#N/A	#N/A	#N/A	#N/A	#N/A	0.818128	#N/A	#N/A	#N/A	#N/A
9950	VIE-0	#N/A	#N/A	#N/A	#N/A	#N/A	#N/A	#N/A	#N/A	#N/A	#N/A	#N/A	#N/A	#N/A	#N/A	#N/A	#N/A	#N/A	#N/A	#N/A	#N/A	#N/A	1.22937	#N/A	#N/A	#N/A	#N/A
9952	KLY-4	#N/A	#N/A	#N/A	#N/A	#N/A	#N/A	#N/A	#N/A	#N/A	#N/A	#N/A	#N/A	#N/A	#N/A	#N/A	#N/A	#N/A	#N/A	#N/A	#N/A	#N/A	1.25733	#N/A	#N/A	#N/A	#N/A
9953	KOZ-2	#N/A	#N/A	#N/A	#N/A	#N/A	#N/A	#N/A	#N/A	#N/A	#N/A	#N/A	#N/A	#N/A	#N/A	#N/A	#N/A	#N/A	#N/A	#N/A	#N/A	#N/A	1.2897	#N/A	#N/A	#N/A	#N/A
9955	STEPN-2	#N/A	#N/A	#N/A	#N/A	#N/A	#N/A	#N/A	#N/A	#N/A	#N/A	#N/A	#N/A	#N/A	#N/A	#N/A	#N/A	#N/A	#N/A	#N/A	#N/A	#N/A	1.15166	#N/A	#N/A	#N/A	#N/A
9956	STEPN-1	#N/A	#N/A	#N/A	#N/A	#N/A	#N/A	#N/A	#N/A	#N/A	#N/A	#N/A	#N/A	#N/A	#N/A	#N/A	#N/A	#N/A	#N/A	#N/A	#N/A	#N/A	1.4447	#N/A	#N/A	#N/A	#N/A
9957	BORSK-2	#N/A	#N/A	#N/A	#N/A	#N/A	#N/A	#N/A	#N/A	#N/A	#N/A	#N/A	#N/A	#N/A	#N/A	#N/A	#N/A	#N/A	#N/A	#N/A	#N/A	#N/A	1.13797	#N/A	#N/A	#N/A	#N/A
9958	SHIGU-1	#N/A	#N/A	#N/A	#N/A	#N/A	#N/A	#N/A	#N/A	#N/A	#N/A	#N/A	#N/A	#N/A	#N/A	#N/A	#N/A	#N/A	#N/A	#N/A	#N/A	#N/A	1.10574	#N/A	#N/A	#N/A	#N/A
9959	SHIGU-2	#N/A	#N/A	#N/A	#N/A	#N/A	#N/A	#N/A	#N/A	#N/A	#N/A	#N/A	#N/A	#N/A	#N/A	#N/A	#N/A	#N/A	#N/A	#N/A	#N/A	#N/A	1.2817	#N/A	#N/A	#N/A	#N/A
9960	KIDR-1	#N/A	#N/A	#N/A	#N/A	#N/A	#N/A	#N/A	#N/A	#N/A	#N/A	#N/A	#N/A	#N/A	#N/A	#N/A	#N/A	#N/A	#N/A	#N/A	#N/A	#N/A	1.8996	#N/A	#N/A	#N/A	#N/A
9963	LAGO-1	#N/A	#N/A	#N/A	#N/A	#N/A	#N/A	#N/A	#N/A	#N/A	#N/A	#N/A	#N/A	#N/A	#N/A	#N/A	#N/A	#N/A	#N/A	#N/A	#N/A	#N/A	1.3655	#N/A	#N/A	#N/A	#N/A
9964	MAMMO-1	#N/A	#N/A	#N/A	#N/A	#N/A	#N/A	#N/A	#N/A	#N/A	#N/A	#N/A	#N/A	#N/A	#N/A	#N/A	#N/A	#N/A	#N/A	#N/A	#N/A	#N/A	1.01338	#N/A	#N/A	#N/A	#N/A
9965	MAMMO-2	#N/A	#N/A	#N/A	#N/A	#N/A	#N/A	#N/A	#N/A	#N/A	#N/A	#N/A	#N/A	#N/A	#N/A	#N/A	#N/A	#N/A	#N/A	#N/A	#N/A	#N/A	0.605998	#N/A	#N/A	#N/A	#N/A
9966	MONTE-1	#N/A	#N/A	#N/A	#N/A	#N/A	#N/A	#N/A	#N/A	#N/A	#N/A	#N/A	#N/A	#N/A	#N/A	#N/A	#N/A	#N/A	#N/A	#N/A	#N/A	#N/A	0.85848	#N/A	#N/A	#N/A	#N/A
9968	TIMPO-1	#N/A	#N/A	#N/A	#N/A	#N/A	#N/A	#N/A	#N/A	#N/A	#N/A	#N/A	#N/A	#N/A	#N/A	#N/A	#N/A	#N/A	#N/A	#N/A	#N/A	#N/A	0.736721	#N/A	#N/A	#N/A	#N/A
9969	VALSI-1	#N/A	#N/A	#N/A	#N/A	#N/A	#N/A	#N/A	#N/A	#N/A	#N/A	#N/A	#N/A	#N/A	#N/A	#N/A	#N/A	#N/A	#N/A	#N/A	#N/A	#N/A	1.43837	#N/A	#N/A	#N/A	#N/A
9970	ALTENB-2	#N/A	#N/A	#N/A	#N/A	#N/A	#N/A	#N/A	#N/A	#N/A	#N/A	#N/A	#N/A	#N/A	#N/A	#N/A	#N/A	#N/A	#N/A	#N/A	#N/A	#N/A	0.988721	#N/A	#N/A	#N/A	#N/A
9971	BOZEN-1.1	#N/A	#N/A	#N/A	#N/A	#N/A	#N/A	#N/A	#N/A	#N/A	#N/A	#N/A	#N/A	#N/A	#N/A	#N/A	#N/A	#N/A	#N/A	#N/A	#N/A	#N/A	1.10125	#N/A	#N/A	#N/A	#N/A
9972	BOZEN-1.2	#N/A	#N/A	#N/A	#N/A	#N/A	#N/A	#N/A	#N/A	#N/A	#N/A	#N/A	#N/A	#N/A	#N/A	#N/A	#N/A	#N/A	#N/A	#N/A	#N/A	#N/A	0.646041	#N/A	#N/A	#N/A	#N/A
9973	MITTERBERG-1-181	#N/A	#N/A	#N/A	#N/A	#N/A	#N/A	#N/A	#N/A	#N/A	#N/A	#N/A	#N/A	#N/A	#N/A	#N/A	#N/A	#N/A	#N/A	#N/A	#N/A	#N/A	1.60065	#N/A	#N/A	#N/A	#N/A
9974	CASTELFED-4-212	#N/A	#N/A	#N/A	#N/A	#N/A	#N/A	#N/A	#N/A	#N/A	#N/A	#N/A	#N/A	#N/A	#N/A	#N/A	#N/A	#N/A	#N/A	#N/A	#N/A	#N/A	1.08664	#N/A	#N/A	#N/A	#N/A
9975	CASTELFED-4-213	#N/A	#N/A	#N/A	#N/A	#N/A	#N/A	#N/A	#N/A	#N/A	#N/A	#N/A	#N/A	#N/A	#N/A	#N/A	#N/A	#N/A	#N/A	#N/A	#N/A	#N/A	1.08947	#N/A	#N/A	#N/A	#N/A
9978	VEZZANO-2.2	#N/A	#N/A	#N/A	#N/A	#N/A	#N/A	#N/A	#N/A	#N/A	#N/A	#N/A	#N/A	#N/A	#N/A	#N/A	#N/A	#N/A	#N/A	#N/A	#N/A	#N/A	1.39983	#N/A	#N/A	#N/A	#N/A
9979	VOERAN-1	#N/A	#N/A	#N/A	#N/A	#N/A	#N/A	#N/A	#N/A	#N/A	#N/A	#N/A	#N/A	#N/A	#N/A	#N/A	#N/A	#N/A	#N/A	#N/A	#N/A	#N/A	0.989658	#N/A	#N/A	#N/A	#N/A
9980	ANGEL-1	#N/A	#N/A	#N/A	#N/A	#N/A	#N/A	#N/A	#N/A	#N/A	#N/A	#N/A	#N/A	#N/A	#N/A	#N/A	#N/A	#N/A	#N/A	#N/A	#N/A	#N/A	1.03175	#N/A	#N/A	#N/A	#N/A
9981	ANGIT-1	#N/A	#N/A	#N/A	#N/A	#N/A	#N/A	#N/A	#N/A	#N/A	#N/A	#N/A	#N/A	#N/A	#N/A	#N/A	#N/A	#N/A	#N/A	#N/A	#N/A	#N/A	0.798474	#N/A	#N/A	#N/A	#N/A
9982	APOST-1	#N/A	#N/A	#N/A	#N/A	#N/A	#N/A	#N/A	#N/A	#N/A	#N/A	#N/A	#N/A	#N/A	#N/A	#N/A	#N/A	#N/A	#N/A	#N/A	#N/A	#N/A	0.963796	#N/A	#N/A	#N/A	#N/A
9983	CISTE-1	#N/A	#N/A	#N/A	#N/A	#N/A	#N/A	#N/A	#N/A	#N/A	#N/A	#N/A	#N/A	#N/A	#N/A	#N/A	#N/A	#N/A	#N/A	#N/A	#N/A	#N/A	0.828292	#N/A	#N/A	#N/A	#N/A
9984	CISTE-2	#N/A	#N/A	#N/A	#N/A	#N/A	#N/A	#N/A	#N/A	#N/A	#N/A	#N/A	#N/A	#N/A	#N/A	#N/A	#N/A	#N/A	#N/A	#N/A	#N/A	#N/A	0.821324	#N/A	#N/A	#N/A	#N/A
9985	SLAVI-1	#N/A	#N/A	#N/A	#N/A	#N/A	#N/A	#N/A	#N/A	#N/A	#N/A	#N/A	#N/A	#N/A	#N/A	#N/A	#N/A	#N/A	#N/A	#N/A	#N/A	#N/A	1.25319	#N/A	#N/A	#N/A	#N/A
9986	JABLO-1	#N/A	#N/A	#N/A	#N/A	#N/A	#N/A	#N/A	#N/A	#N/A	#N/A	#N/A	#N/A	#N/A	#N/A	#N/A	#N/A	#N/A	#N/A	#N/A	#N/A	#N/A	1.28043	#N/A	#N/A	#N/A	#N/A
9987	LECHO-1	#N/A	#N/A	#N/A	#N/A	#N/A	#N/A	#N/A	#N/A	#N/A	#N/A	#N/A	#N/A	#N/A	#N/A	#N/A	#N/A	#N/A	#N/A	#N/A	#N/A	#N/A	1.68018	#N/A	#N/A	#N/A	#N/A
9990	LAG2-2	#N/A	#N/A	#N/A	#N/A	#N/A	#N/A	#N/A	#N/A	#N/A	#N/A	#N/A	#N/A	#N/A	#N/A	#N/A	#N/A	#N/A	#N/A	#N/A	#N/A	#N/A	0.679203	#N/A	#N/A	#N/A	#N/A
9995	HKT2.4	#N/A	#N/A	#N/A	#N/A	#N/A	#N/A	#N/A	#N/A	#N/A	#N/A	#N/A	#N/A	#N/A	#N/A	#N/A	#N/A	#N/A	#N/A	#N/A	#N/A	#N/A	1.43157	#N/A	#N/A	#N/A	#N/A
9997	RUE3-1-31	#N/A	#N/A	#N/A	#N/A	#N/A	#N/A	#N/A	#N/A	#N/A	#N/A	#N/A	#N/A	#N/A	#N/A	#N/A	#N/A	#N/A	#N/A	#N/A	#N/A	#N/A	0.28173	#N/A	#N/A	#N/A	#N/A
9998	STAR-8	#N/A	#N/A	#N/A	#N/A	#N/A	#N/A	#N/A	#N/A	#N/A	#N/A	#N/A	#N/A	#N/A	#N/A	#N/A	#N/A	#N/A	#N/A	#N/A	#N/A	#N/A	1.23548	#N/A	#N/A	#N/A	#N/A
9999	TUESB30-3	#N/A	#N/A	#N/A	#N/A	#N/A	#N/A	#N/A	#N/A	#N/A	#N/A	#N/A	#N/A	#N/A	#N/A	#N/A	#N/A	#N/A	#N/A	#N/A	#N/A	#N/A	0.778414	#N/A	#N/A	#N/A	#N/A
10001	TUEV-13	#N/A	#N/A	#N/A	#N/A	#N/A	#N/A	#N/A	#N/A	#N/A	#N/A	#N/A	#N/A	#N/A	#N/A	#N/A	#N/A	#N/A	#N/A	#N/A	#N/A	#N/A	1.32918	#N/A	#N/A	#N/A	#N/A
10002	TUEWA1-2	#N/A	#N/A	#N/A	#N/A	#N/A	#N/A	#N/A	#N/A	#N/A	#N/A	#N/A	#N/A	#N/A	#N/A	#N/A	#N/A	#N/A	#N/A	#N/A	#N/A	#N/A	0.997893	#N/A	#N/A	#N/A	#N/A
10004	BOLIN-1	#N/A	#N/A	#N/A	#N/A	#N/A	#N/A	#N/A	#N/A	#N/A	#N/A	#N/A	#N/A	#N/A	#N/A	#N/A	#N/A	#N/A	#N/A	#N/A	#N/A	#N/A	1.37466	#N/A	#N/A	#N/A	#N/A
10005	COPAC-1	#N/A	#N/A	#N/A	#N/A	#N/A	#N/A	#N/A	#N/A	#N/A	#N/A	#N/A	#N/A	#N/A	#N/A	#N/A	#N/A	#N/A	#N/A	#N/A	#N/A	#N/A	0.946149	#N/A	#N/A	#N/A	#N/A
10008	SIJ-1	#N/A	#N/A	#N/A	#N/A	#N/A	#N/A	#N/A	#N/A	#N/A	#N/A	#N/A	#N/A	#N/A	#N/A	#N/A	#N/A	#N/A	#N/A	#N/A	#N/A	#N/A	1.43107	#N/A	#N/A	#N/A	#N/A
10009	SIJ-2	#N/A	#N/A	#N/A	#N/A	#N/A	#N/A	#N/A	#N/A	#N/A	#N/A	#N/A	#N/A	#N/A	#N/A	#N/A	#N/A	#N/A	#N/A	#N/A	#N/A	#N/A	1.07662	#N/A	#N/A	#N/A	#N/A
10010	SIJ-4	#N/A	#N/A	#N/A	#N/A	#N/A	#N/A	#N/A	#N/A	#N/A	#N/A	#N/A	#N/A	#N/A	#N/A	#N/A	#N/A	#N/A	#N/A	#N/A	#N/A	#N/A	1.03441	#N/A	#N/A	#N/A	#N/A
10017	PETRO-1	#N/A	#N/A	#N/A	#N/A	#N/A	#N/A	#N/A	#N/A	#N/A	#N/A	#N/A	#N/A	#N/A	#N/A	#N/A	#N/A	#N/A	#N/A	#N/A	#N/A	#N/A	1.18378	#N/A	#N/A	#N/A	#N/A
10018	DOBRA-1	#N/A	#N/A	#N/A	#N/A	#N/A	#N/A	#N/A	#N/A	#N/A	#N/A	#N/A	#N/A	#N/A	#N/A	#N/A	#N/A	#N/A	#N/A	#N/A	#N/A	#N/A	0.482612	#N/A	#N/A	#N/A	#N/A
100000	WIL-1	#N/A	4.2004	#N/A	0.339746	0.732169	1.15175	1.49962	1.85716	2.26783	2.67403	#N/A	#N/A	#N/A	#N/A	#N/A	#N/A	#N/A	#N/A	#N/A	#N/A	#N/A	#N/A	0.49	1.12	1.88	2.61
