# Supplementary material for: Genome-wide association studies meta-analysis uncovers NOJO and SGS3 novel genes involved in Arabidopsis thaliana primary root development and plasticity
Source: Mol Biol Rep. 2024 Jun 14;51(1):763. doi: 10.1007/s11033-024-09623-1 (PMC11178574; doi:10.1007/s11033-024-09623-1)
Supplement: Supplementary file 3 — Supplementary Material 3 [file 11033_2024_9623_MOESM3_ESM.xlsx]

## Sheet: Summary values
Study	Mean	SD	Accession_value_minimum		Accession_value_maximum		First Quartil	Third Quartil
A7	4.46656	0.974712	LL-0	1.95098	VAR2-6	7.77309	3.85	5.041
B8	3.93139	0.76407	UK-1	1.30431	DB-0	5.99824	3.43	4.491
C10	3.07207	0.509628	UK-1	1.20384	TY-0	4.39268	2.714	3.398
D1	0.257232	0.074336	STE-3	0.104259	UTRECHT	0.536673	0.2009	0.2983
D2	0.523836	0.135258	COM-1	0.234004	UTRECHT	0.92267	0.4211	0.6104
D3	0.787498	0.187158	CHR-1	0.202196	RMX-A02	1.30212	0.6746	0.9197
D4	1.06833	0.230951	HR-10	0.314143	RMX-A02	1.70136	0.9166	1.2322
D5	1.37365	0.298629	CHR-1	0.112108	RMX-A02	2.16582	1.173	1.5599
D6	1.70586	0.363314	CIT-0	0.622198	RMX-A02	2.75975	1.4519	1.9498
D7	1.98038	0.431026	CHR-1	0.684925	RMX-A02	3.29075	1.7224	2.2684
E4	0.783907	0.200871	STE-3	0.353348	UTRECHT	1.45934	0.6312	0.8999
E5	1.57966	0.369079	COM-1	0.773569	UTRECHT	2.73782	1.3445	1.8295
F3	0.17219	0.0508658	STE-3	0.0513895	SF-2	0.353711	0.1356	0.2019
F4	0.408884	0.0993235	UKSE06-373	0.0987862	TAMM-27	0.69975	0.3119	0.4646			<
F5	0.675611	0.129454	UKSE06-373	0.235349	TAMM-27	1.01148	0.5609	0.7592
F6	0.934048	0.160485	UKSE06-618	0.243806	TAMM-27	1.31201	0.793	1.0251
F7	1.1875	0.19579	CEN-0	0.474886	SH-0	1.67971	1.0183	1.3042
F8	1.46989	0.235994	CEN-0	0.660536	SH-0	2.08206	1.2611	1.6081
F10	2.04176	0.322629	CEN-0	1.05112	SH-0	2.98776	1.769	2.236
F13	3.03956	0.480879	LU-1	1.324	SH-0	4.31053	2.643	3.382
G5	1.49366	0.271977	CHR-1	0.641571	CO	2.24055	1.32	1.661
H6	1.04209	0.32379	RUE3-1-31	0.28173	TAMM-27	1.98363	0.8154	1.2542
I6	0.468026	0.0854609	RAK-2	0.23	FI-1	0.8	0.41	0.51
I7	1.10385	0.194169	UKID101	0.57	FI-1	1.89	0.99	1.2
I8	1.8346	0.268932	UKID101	0.86	FI-1	2.73	1.67	1.99
I9	2.67039	0.370653	UKID101	1.17	FI-1	3.79	2.44	2.88

## Sheet: Outliers
Article	Accession	length
A7	BUR-0	7.19062
A7	LL-0	1.95098
A7	VAR2-6	7.77309
B8	C24	1.71736
B8	UK-1	1.30431
C10	C24	1.56744
C10	UK-1	1.20384
D1	TAMM-27	0.457904
D1	BS-2	0.454105
D1	OR-0	0.463057
D1	UTRECHT	0.536673
D1	RMX-A02	0.470768
D2	OR-0	0.902197
D2	UTRECHT	0.92267
D2	RMX-A02	0.90035
D3	CHR-1	0.202196
D3	HR-10	0.217332
D3	RMX-A02	1.30212
D4	HR-10	0.314143
D5	CHR-1	0.112108
D5	RMX-A02	2.16582
D6	CIT-0	0.622198
D6	RMX-A02	2.75975
D7	CHR-1	0.684925
D7	CIT-0	0.706524
D7	RMX-A02	3.29075
E3	TAMM-27	0.457904
E3	BS-2	0.454105
E3	OR-0	0.463057
E3	UTRECHT	0.536673
E3	RMX-A02	0.470768
E4	OR-0	1.36525
E4	UTRECHT	1.45934
E4	RMX-A02	1.37112
E3	OR-0	2.57188
E3	UTRECHT	2.73782
E3	RMX-A02	2.67323
F3	LOV-5	0.301912
F3	OR-0	0.318965
F3	SF-2	0.353711
F3	SH-0	0.309866
F3	SG-1	0.315484
F3	UTRECHT	0.330971
F4	TAMM-27	0.69975
F5	ALL1-3	0.250303
F5	UKSE06-373	0.235349
F6	UKSE06-373	0.362916
F6	UKSE06-618	0.243806
F6	RMX-A180	0.400147
F6	CEN-0	0.333217
F7	UKSE06-373	0.550131
F7	UKSE06-618	0.516731
F7	CEN-0	0.474886
F8	UKSE06-373	0.737546
F8	CEN-0	0.660536
F10	SH-0	2.98776
F10	CEN-0	1.05112
F13	LU-1	1.324
G5	CHR-1	0.641571
G5	CO	2.24055
G5	BU-0	2.18035
H6	TAMM-27	1.98363
I6	RA-0	0.24
I6	BAA-1	0.71
I6	BE-1	0.67
I6	BA-1	0.69
I6	EP-0	0.68
I6	ES-0	0.75
I6	FR-4	0.69
I6	FI-1	0.8
I6	RAK-2	0.23
I7	UKID101	0.57
I7	MZ-0	0.67
I7	PU2-23	0.63
I7	RA-0	0.59
I7	BAA-1	1.55
I7	BENK-1	1.56
I7	BLH-2	1.53
I7	EP-0	1.67
I7	ES-0	1.82
I7	FR-4	1.56
I7	FI-1	1.89
I7	N13	0.67
I7	NA-1	0.58
I7	RAK-2	0.65
I8	UKSW06-202	1.16
I8	UKID101	0.86
I8	C24	1.15
I8	BLH-2	2.55
I8	ES-0	2.55
I8	FI-1	2.73
I8	KR-0	2.54
I8	KROT-2	2.52
I8	LI-3	2.52
I8	LI-5:2	2.66
I8	LI-6	2.71
I8	LI-7	2.54
I8	MC-0	2.54
I9	UKSW06-202	1.55
I9	UKID101	1.17
I9	C24	1.59
I9	BLH-2	3.7
I9	ES-0	3.6
I9	FI-1	3.79
I9	KR-0	3.59
I9	LI-5:2	3.59
I9	LI-6	3.57
I9	NA-1	1.77

## Sheet: ANOVA analysis
Ordinary one-way ANOVA
Data sets analyzed	D6			H6			I6			A7			D7			I7			F7
	171232056	36331428	228	104209406	32378998	121	46802589	8546086	309	446655729	97471202	92	198677759	43102604	228	110385113	1941692	92	1187634204	196115474	289
ANOVA summary
F	1520
P value	<0.0001
P value summary	****
Significant diff. among means (P < 0.05)?	Yes
R square	8709
Alpha	0.05
Tukey's multiple comparisons test	Mean Diff.	95.00% CI of diff.	Significant?	Summary	Adjusted P Value
D6 vs. H6	6702	0.5464 to 0.7940	Yes	****	<0.0001
D6 vs. I6	1244	1.148 to 1.340	Yes	****	<0.0001
D6 vs. A7	-2754	-2.890 to -2.618	Yes	****	<0.0001
D6 vs. D7	-2745	-0.3776 to -0.1714	Yes	****	<0.0001
D6 vs. I7	6085	0.4725 to 0.7444	Yes	****	<0.0001
D6 vs. F7	5247	0.4272 to 0.6222	Yes	****	<0.0001
H6 vs. I6	5741	0.4560 to 0.6921	Yes	****	<0.0001
H6 vs. A7	-3424	-3.577 to -3.272	Yes	****	<0.0001
H6 vs. D7	-9447	-1.069 to -0.8209	Yes	****	<0.0001
H6 vs. I7	-6176	-0.2140 to 0.09052	No	ns	8953
H6 vs. F7	-1455	-0.2647 to -0.02634	Yes	**	60
I6 vs. A7	-3999	-4.129 to -3.868	Yes	****	<0.0001
I6 vs. D7	-1519	-1.615 to -1.423	Yes	****	<0.0001
I6 vs. I7	-6358	-0.7666 to -0.5051	Yes	****	<0.0001
I6 vs. F7	-7196	-0.8097 to -0.6295	Yes	****	<0.0001
A7 vs. D7	2480	2.344 to 2.616	Yes	****	<0.0001
A7 vs. I7	3363	3.200 to 3.525	Yes	****	<0.0001
A7 vs. F7	3279	3.147 to 3.411	Yes	****	<0.0001
D7 vs. I7	8829	0.7470 to 1.019	Yes	****	<0.0001
D7 vs. F7	7991	0.7016 to 0.8967	Yes	****	<0.0001
I7 vs. F7	-8378	-0.2156 to 0.04800	No	ns	4959
