# Supplementary material for: Genome-wide association studies meta-analysis uncovers NOJO and SGS3 novel genes involved in Arabidopsis thaliana primary root development and plasticity
Source: Mol Biol Rep. 2024 Jun 14;51(1):763. doi: 10.1007/s11033-024-09623-1 (PMC11178574; doi:10.1007/s11033-024-09623-1)
Supplement: Supplementary file 4 — Supplementary Material 4 [file 11033_2024_9623_MOESM4_ESM.xlsx]

## Sheet: Frequency of accessions
ID_accession	Frequency (number of studies in which this accession is used)
6926	9
6903	8
6906	8
6907	8
6909	8
6919	8
6928	8
6932	8
6936	8
6937	8
6944	8
6946	8
6968	8
6973	8
6976	8
6978	8
6982	8
6985	8
7514	8
7515	8
7523	8
8214	8
149	7
2057	7
5837	7
6730	7
6897	7
6898	7
6899	7
6904	7
6910	7
6911	7
6913	7
6930	7
6931	7
6940	7
6942	7
6943	7
6951	7
6958	7
6959	7
6961	7
6967	7
6970	7
6977	7
6980	7
6981	7
6983	7
7201	7
7224	7
7384	7
7424	7
7520	7
7522	7
7525	7
8236	7
8310	7
8311	7
8314	7
8329	7
8420	7
96	6
2290	6
5719	6
5742	6
6243	6
6915	6
6916	6
6924	6
6933	6
6939	6
6956	6
6969	6
6979	6
7000	6
7015	6
7026	6
7062	6
7102	6
7123	6
7143	6
7147	6
7164	6
7166	6
7178	6
7199	6
7205	6
7231	6
7255	6
7282	6
7291	6
7306	6
7316	6
7320	6
7331	6
7337	6
7351	6
7353	6
7355	6
7418	6
7438	6
7477	6
7519	6
7521	6
8215	6
8240	6
8271	6
8306	6
8325	6
8348	6
8354	6
1874	5
5752	5
6008	5
6922	5
6938	5
6945	5
6960	5
6962	5
6963	5
6966	5
6971	5
6972	5
6988	5
6990	5
6992	5
7002	5
7004	5
7014	5
7031	5
7071	5
7092	5
7094	5
7098	5
7126	5
7163	5
7172	5
7181	5
7192	5
7210	5
7244	5
7275	5
7280	5
7283	5
7300	5
7307	5
7310	5
7330	5
7372	5
7382	5
7524	5
8213	5
8241	5
8296	5
8297	5
8300	5
8312	5
8323	5
8343	5
8365	5
8374	5
8378	5
8387	5
224	4
236	4
262	4
394	4
936	4
1859	4
2171	4
2187	4
4802	4
5122	4
5628	4
5729	4
5736	4
5745	4
5751	4
5785	4
5805	4
6920	4
6923	4
6929	4
6975	4
6984	4
6994	4
7075	4
7111	4
7145	4
7242	4
7262	4
7284	4
7299	4
7309	4
7344	4
7378	4
7390	4
7404	4
7408	4
7498	4
7516	4
7518	4
8233	4
8239	4
8243	4
8256	4
8258	4
8265	4
8270	4
8275	4
8284	4
8304	4
8313	4
8334	4
8366	4
8430	4
9104	4
9302	4
9308	4
2	3
204	3
223	3
258	3
259	3
266	3
321	3
328	3
366	3
373	3
374	3
378	3
379	3
380	3
383	3
386	3
390	3
392	3
461	3
641	3
957	3
1829	3
1967	3
2320	3
5202	3
5606	3
5731	3
5753	3
5887	3
6005	3
6009	3
6040	3
6046	3
6921	3
6965	3
7008	3
7028	3
7080	3
7081	3
7139	3
7151	3
7176	3
7246	3
7268	3
7276	3
7287	3
7296	3
7297	3
7317	3
7352	3
7354	3
7373	3
7379	3
7446	3
7508	3
8245	3
8249	3
8259	3
8285	3
8290	3
8337	3
8353	3
8388	3
8395	3
9165	3
1e+05	3
1	2
15	2
23	2
66	2
78	2
81	2
86	2
91	2
104	2
116	2
126	2
166	2
173	2
178	2
206	2
242	2
252	2
260	2
264	2
267	2
281	2
282	2
286	2
333	2
357	2
362	2
1716	2
1719	2
1743	2
1850	2
1867	2
1925	2
2150	2
2274	2
4997	2
5056	2
5116	2
5145	2
5158	2
5160	2
5175	2
5207	2
5232	2
5245	2
5264	2
5299	2
5341	2
5380	2
5381	2
5444	2
5565	2
5721	2
5722	2
5723	2
5728	2
5738	2
5739	2
5746	2
5788	2
5812	2
5816	2
5817	2
5832	2
5889	2
5987	2
6016	2
6039	2
6042	2
6076	2
6085	2
6096	2
6098	2
6109	2
6112	2
6119	2
6188	2
6190	2
6203	2
6318	2
6413	2
6448	2
6449	2
6709	2
6727	2
6729	2
6744	2
6810	2
6847	2
6900	2
6918	2
6927	2
6964	2
6987	2
6989	2
6998	2
7011	2
7035	2
7056	2
7063	2
7069	2
7078	2
7100	2
7105	2
7110	2
7121	2
7128	2
7135	2
7141	2
7150	2
7158	2
7165	2
7169	2
7183	2
7186	2
7188	2
7206	2
7227	2
7229	2
7252	2
7260	2
7263	2
7270	2
7277	2
7333	2
7343	2
7346	2
7349	2
7391	2
7392	2
7405	2
7411	2
7430	2
7449	2
7460	2
7472	2
7479	2
7482	2
7483	2
7490	2
7492	2
7496	2
7502	2
7504	2
7506	2
7507	2
7526	2
8234	2
8235	2
8244	2
8246	2
8326	2
8369	2
8376	2
8422	2
8424	2
8610	2
8631	2
8692	2
8787	2
8811	2
9012	2
9057	2
9077	2
9309	2
6	1
94	1
121	1
159	1
203	1
205	1
207	1
208	1
212	1
219	1
222	1
225	1
227	1
229	1
230	1
231	1
237	1
244	1
257	1
263	1
268	1
273	1
275	1
283	1
288	1
292	1
318	1
322	1
323	1
326	1
327	1
331	1
332	1
334	1
335	1
338	1
339	1
340	1
341	1
343	1
346	1
347	1
349	1
355	1
363	1
364	1
368	1
371	1
375	1
377	1
387	1
388	1
389	1
393	1
397	1
607	1
627	1
895	1
946	1
1720	1
1722	1
1724	1
1729	1
1730	1
1938	1
2011	1
2151	1
2157	1
2201	1
2204	1
2292	1
4820	1
4879	1
5146	1
5292	1
5331	1
5373	1
5494	1
5590	1
5713	1
5715	1
5717	1
5724	1
5735	1
5744	1
5813	1
5819	1
5820	1
6019	1
6020	1
6043	1
6094	1
6100	1
6169	1
6194	1
6242	1
6901	1
6917	1
6953	1
6957	1
6974	1
6996	1
7079	1
7328	1
7340	1
7397	1
7457	1
7517	1
7571	1
8230	1
8231	1
8242	1
8247	1
8283	1
8351	1
8412	1
8690	1
8724	1
8725	1
8796	1
9001	1
9004	1
9065	1
9074	1
9092	1
9116	1
9118	1
9127	1
9152	1
9169	1
9179	1
9257	1
9305	1
9496	1
9504	1
9939	1
9942	1
9943	1
9944	1
9945	1
9946	1
9947	1
9948	1
9949	1
9950	1
9952	1
9953	1
9955	1
9956	1
9957	1
9958	1
9959	1
9960	1
9963	1
9964	1
9965	1
9966	1
9968	1
9969	1
9970	1
9971	1
9972	1
9973	1
9974	1
9975	1
9978	1
9979	1
9980	1
9981	1
9982	1
9983	1
9984	1
9985	1
9986	1
9987	1
9990	1
9995	1
9997	1
9998	1
9999	1
10001	1
10002	1
10004	1
10005	1
10008	1
10009	1
10010	1
10017	1
10018	1

## Sheet: All accesions
ID	Accession	length	Study
1	ALL1-2	3.44091	B8
1	ALL1-2	0.43	I6
1	ALL1-2	1.08	I7
1	ALL1-2	1.71	I8
1	ALL1-2	2.65	I9
2	ALL1-3	2.7973	B8
2	ALL1-3	0.210727	F4
2	ALL1-3	0.250303	F5
2	ALL1-3	0.454191	F6
2	ALL1-3	0.663372	F7
2	ALL1-3	0.855774	F8
2	ALL1-3	1.28629	F10
2	ALL1-3	2.44387	F13
2	ALL1-3	0.47	I6
2	ALL1-3	1.1	I7
2	ALL1-3	1.85	I8
2	ALL1-3	2.73	I9
6	ALL1-7	0.160985	F3
6	ALL1-7	0.317029	F4
6	ALL1-7	0.570063	F5
6	ALL1-7	0.761501	F6
6	ALL1-7	1.01517	F7
6	ALL1-7	1.27864	F8
6	ALL1-7	1.87106	F10
6	ALL1-7	2.87396	F13
15	BUI	3.40664	B8
15	BUI	0.34	I6
15	BUI	0.86	I7
15	BUI	1.51	I8
15	BUI	2.14	I9
23	CAM-16	4.85208	B8
23	CAM-16	0.42	I6
23	CAM-16	1.09	I7
23	CAM-16	1.72	I8
23	CAM-16	2.52	I9
66	CAM-61	4.74646	B8
66	CAM-61	0.39	I6
66	CAM-61	1	I7
66	CAM-61	1.79	I8
66	CAM-61	2.58	I9
78	CLE-6	4.30201	B8
78	CLE-6	0.44	I6
78	CLE-6	1.18	I7
78	CLE-6	1.94	I8
78	CLE-6	2.81	I9
81	CUR-3	3.86347	B8
81	CUR-3	0.42	I6
81	CUR-3	1.14	I7
81	CUR-3	2.11	I8
81	CUR-3	2.93	I9
86	CUR-8	0.259955	D1
86	CUR-8	0.389484	D2
86	CUR-8	0.650284	D3
86	CUR-8	0.968422	D4
86	CUR-8	1.30659	D5
86	CUR-8	1.41808	D6
86	CUR-8	1.61725	D7
86	CUR-8	1.49875	G5
91	JEA	3.44308	B8
91	JEA	0.43	I6
91	JEA	1.1	I7
91	JEA	1.61	I8
91	JEA	2.42	I9
94	LAC-3	3.97286	B8
96	LAC-5	4.09127	B8
96	LAC-5	2.63966	C10
96	LAC-5	0.191457	D1
96	LAC-5	0.476382	D2
96	LAC-5	0.793353	D3
96	LAC-5	1.08803	D4
96	LAC-5	1.42938	D5
96	LAC-5	1.85273	D6
96	LAC-5	2.10193	D7
96	LAC-5	0.191457	E3
96	LAC-5	0.667839	E4
96	LAC-5	1.46119	E5
96	LAC-5	1.30038	G5
96	LAC-5	0.48	I6
96	LAC-5	1.14	I7
96	LAC-5	1.77	I8
96	LAC-5	2.83	I9
104	LDV-14	3.55708	B8
104	LDV-14	0.56	I6
104	LDV-14	1.27	I7
104	LDV-14	2.21	I8
104	LDV-14	3.11	I9
116	LDV-25	3.46728	B8
116	LDV-25	0.61	I6
116	LDV-25	1.45	I7
116	LDV-25	2.34	I8
116	LDV-25	3.28	I9
121	LDV-3	0.20105	F3
121	LDV-3	0.404573	F4
121	LDV-3	0.713888	F5
121	LDV-3	0.982542	F6
121	LDV-3	1.25814	F7
121	LDV-3	1.47765	F8
121	LDV-3	2.00597	F10
121	LDV-3	3.1598	F13
126	LDV-34	3.75433	B8
126	LDV-34	0.58	I6
126	LDV-34	1.41	I7
126	LDV-34	2.25	I8
126	LDV-34	3.17	I9
149	LDV-58	3.1485	B8
149	LDV-58	2.97978	C10
149	LDV-58	0.140587	D1
149	LDV-58	0.344895	D2
149	LDV-58	0.649779	D3
149	LDV-58	0.944007	D4
149	LDV-58	1.22525	D5
149	LDV-58	1.5781	D6
149	LDV-58	1.81059	D7
149	LDV-58	0.140587	E3
149	LDV-58	0.485482	E4
149	LDV-58	1.13526	E5
149	LDV-58	0.0903817	F3
149	LDV-58	0.300778	F4
149	LDV-58	0.525357	F5
149	LDV-58	0.792903	F6
149	LDV-58	1.0577	F7
149	LDV-58	1.3517	F8
149	LDV-58	1.97697	F10
149	LDV-58	3.07023	F13
149	LDV-58	1.36523	G5
149	LDV-58	0.59	I6
149	LDV-58	1.36	I7
149	LDV-58	2.23	I8
149	LDV-58	3.12	I9
159	MAR2-3	0.115102	F3
159	MAR2-3	0.360012	F4
159	MAR2-3	0.636505	F5
159	MAR2-3	0.884822	F6
159	MAR2-3	1.14407	F7
159	MAR2-3	1.44222	F8
159	MAR2-3	2.20481	F10
159	MAR2-3	3.12892	F13
166	MIB-15	4.62298	B8
166	MIB-15	0.5	I6
166	MIB-15	1.1	I7
166	MIB-15	1.97	I8
166	MIB-15	2.66	I9
173	MIB-22	3.75218	B8
173	MIB-22	0.52	I6
173	MIB-22	1.17	I7
173	MIB-22	2.04	I8
173	MIB-22	2.8	I9
178	MIB-28	3.44827	B8
178	MIB-28	0.5	I6
178	MIB-28	1.17	I7
178	MIB-28	2.17	I8
178	MIB-28	2.96	I9
203	MIB-58	0.174404	F3
203	MIB-58	0.485882	F4
203	MIB-58	0.769617	F5
203	MIB-58	1.00088	F6
203	MIB-58	1.20124	F7
203	MIB-58	1.39051	F8
203	MIB-58	1.84574	F10
203	MIB-58	2.6636	F13
204	MIB-60	0.195113	D1
204	MIB-60	0.424855	D2
204	MIB-60	0.705525	D3
204	MIB-60	0.963878	D4
204	MIB-60	1.14131	D5
204	MIB-60	1.38479	D6
204	MIB-60	1.45187	D7
204	MIB-60	0.195113	E3
204	MIB-60	0.619969	E4
204	MIB-60	1.32549	E5
204	MIB-60	0.142011	F3
204	MIB-60	0.351536	F4
204	MIB-60	0.56855	F5
204	MIB-60	0.733115	F6
204	MIB-60	0.928511	F7
204	MIB-60	1.15888	F8
204	MIB-60	1.68522	F10
204	MIB-60	2.63825	F13
205	MIB-61	0.166096	F3
205	MIB-61	0.497173	F4
205	MIB-61	0.844016	F5
205	MIB-61	1.08339	F6
205	MIB-61	1.31647	F7
205	MIB-61	1.57411	F8
205	MIB-61	2.15264	F10
205	MIB-61	3.08738	F13
206	MIB-62	3.18585	C10
206	MIB-62	0.2246	F3
206	MIB-62	0.499699	F4
206	MIB-62	0.716063	F5
206	MIB-62	0.924436	F6
206	MIB-62	1.13512	F7
206	MIB-62	1.34643	F8
206	MIB-62	1.7788	F10
206	MIB-62	2.60441	F13
207	MIB-63	0.216688	F3
207	MIB-63	0.467737	F4
207	MIB-63	0.688852	F5
207	MIB-63	0.900186	F6
207	MIB-63	1.07258	F7
207	MIB-63	1.28793	F8
207	MIB-63	1.69452	F10
207	MIB-63	2.45849	F13
208	MIB-64	0.16391	F3
208	MIB-64	0.451105	F4
208	MIB-64	0.663317	F5
208	MIB-64	0.884083	F6
208	MIB-64	0.994076	F7
208	MIB-64	1.18365	F8
208	MIB-64	1.59283	F10
208	MIB-64	2.31971	F13
212	MIB-69	0.262768	F3
212	MIB-69	0.608442	F4
212	MIB-69	0.854342	F5
212	MIB-69	1.06959	F6
212	MIB-69	1.30284	F7
212	MIB-69	1.54044	F8
212	MIB-69	2.06922	F10
212	MIB-69	3.06238	F13
219	MIB-80	0.180411	F3
219	MIB-80	0.346302	F4
219	MIB-80	0.568917	F5
219	MIB-80	0.762274	F6
219	MIB-80	0.948754	F7
219	MIB-80	1.13459	F8
219	MIB-80	1.60359	F10
219	MIB-80	2.09732	F13
222	MIB-83	0.213432	F3
222	MIB-83	0.427255	F4
222	MIB-83	0.660187	F5
222	MIB-83	0.859376	F6
222	MIB-83	1.05873	F7
222	MIB-83	1.25287	F8
222	MIB-83	1.6709	F10
222	MIB-83	2.71942	F13
223	MIB-84	4.6724	B8
223	MIB-84	0.120913	F3
223	MIB-84	0.30665	F4
223	MIB-84	0.478729	F5
223	MIB-84	0.680353	F6
223	MIB-84	0.868407	F7
223	MIB-84	1.08109	F8
223	MIB-84	1.50514	F10
223	MIB-84	2.30866	F13
223	MIB-84	0.44	I6
223	MIB-84	1.1	I7
223	MIB-84	2.01	I8
223	MIB-84	2.85	I9
224	MIB-86	2.59093	C10
224	MIB-86	0.202811	D1
224	MIB-86	0.536881	D2
224	MIB-86	0.759248	D3
224	MIB-86	1.06514	D4
224	MIB-86	1.22787	D5
224	MIB-86	1.52328	D6
224	MIB-86	1.77514	D7
224	MIB-86	0.202811	E3
224	MIB-86	0.739692	E4
224	MIB-86	1.49894	E5
224	MIB-86	0.128177	F3
224	MIB-86	0.261092	F4
224	MIB-86	0.533634	F5
224	MIB-86	0.773107	F6
224	MIB-86	0.96107	F7
224	MIB-86	1.17319	F8
224	MIB-86	1.60407	F10
224	MIB-86	2.28083	F13
225	MIB-87	0.132158	F3
225	MIB-87	0.359311	F4
225	MIB-87	0.609933	F5
225	MIB-87	0.829132	F6
225	MIB-87	1.06308	F7
225	MIB-87	1.2776	F8
225	MIB-87	1.78407	F10
225	MIB-87	2.73156	F13
227	MIB-89	0.204165	F3
227	MIB-89	0.449798	F4
227	MIB-89	0.651561	F5
227	MIB-89	0.857142	F6
227	MIB-89	1.05609	F7
227	MIB-89	1.26459	F8
227	MIB-89	1.73676	F10
227	MIB-89	2.74738	F13
229	MIB-90	0.188199	F3
229	MIB-90	0.464942	F4
229	MIB-90	0.760301	F5
229	MIB-90	0.996198	F6
229	MIB-90	1.23715	F7
229	MIB-90	1.49632	F8
229	MIB-90	1.84878	F10
229	MIB-90	3.09333	F13
230	MIB-92	0.201889	F3
230	MIB-92	0.427003	F4
230	MIB-92	0.638824	F5
230	MIB-92	0.832052	F6
230	MIB-92	1.04067	F7
230	MIB-92	1.24406	F8
230	MIB-92	1.71504	F10
230	MIB-92	2.61127	F13
231	MIB-93	0.178216	F3
231	MIB-93	0.438259	F4
231	MIB-93	0.704143	F5
231	MIB-93	0.976457	F6
231	MIB-93	1.21491	F7
231	MIB-93	1.4714	F8
231	MIB-93	1.99734	F10
231	MIB-93	2.88109	F13
236	MOG-11	2.92635	C10
236	MOG-11	0.232222	D1
236	MOG-11	0.390381	D2
236	MOG-11	0.614479	D3
236	MOG-11	0.790267	D4
236	MOG-11	0.96318	D5
236	MOG-11	1.20193	D6
236	MOG-11	1.4617	D7
236	MOG-11	0.232222	E3
236	MOG-11	0.622603	E4
236	MOG-11	1.23708	E5
236	MOG-11	0.163987	F3
236	MOG-11	0.388768	F4
236	MOG-11	0.584969	F5
236	MOG-11	0.761677	F6
236	MOG-11	0.928556	F7
236	MOG-11	1.21323	F8
236	MOG-11	1.70306	F10
236	MOG-11	2.46733	F13
237	MOG-12	0.178197	F3
237	MOG-12	0.428082	F4
237	MOG-12	0.657706	F5
237	MOG-12	0.856315	F6
237	MOG-12	1.10052	F7
237	MOG-12	1.3594	F8
237	MOG-12	1.91135	F10
237	MOG-12	2.89868	F13
242	MOG-37	3.8186	B8
242	MOG-37	0.47	I6
242	MOG-37	0.97	I7
242	MOG-37	1.86	I8
242	MOG-37	2.53	I9
244	MOG-40	0.22214	F4
244	MOG-40	0.421966	F5
244	MOG-40	0.592037	F6
244	MOG-40	0.859144	F7
244	MOG-40	1.08526	F8
244	MOG-40	1.49286	F10
244	MOG-40	2.14957	F13
252	MOG-55	2.52169	C10
252	MOG-55	0.132765	F3
252	MOG-55	0.280992	F4
252	MOG-55	0.484759	F5
252	MOG-55	0.674745	F6
252	MOG-55	0.85349	F7
252	MOG-55	1.03914	F8
252	MOG-55	1.41348	F10
252	MOG-55	2.07196	F13
257	PAR-10	0.120567	F3
257	PAR-10	0.305588	F4
257	PAR-10	0.536911	F5
257	PAR-10	0.800715	F6
257	PAR-10	1.02541	F7
257	PAR-10	1.24777	F8
257	PAR-10	1.74613	F10
257	PAR-10	2.6523	F13
258	PAR-3	4.47825	B8
258	PAR-3	0.170298	F3
258	PAR-3	0.387985	F4
258	PAR-3	0.674338	F5
258	PAR-3	0.935956	F6
258	PAR-3	1.15176	F7
258	PAR-3	1.39108	F8
258	PAR-3	1.89106	F10
258	PAR-3	2.86564	F13
258	PAR-3	0.4	I6
258	PAR-3	0.78	I7
258	PAR-3	1.64	I8
258	PAR-3	2.08	I9
259	PAR-4	3.3087	B8
259	PAR-4	0.122977	F3
259	PAR-4	0.309468	F4
259	PAR-4	0.542437	F5
259	PAR-4	0.757938	F6
259	PAR-4	1.00333	F7
259	PAR-4	1.2601	F8
259	PAR-4	1.87283	F10
259	PAR-4	3.04353	F13
259	PAR-4	0.46	I6
259	PAR-4	0.93	I7
259	PAR-4	1.71	I8
259	PAR-4	2.34	I9
260	PAR-5	3.77894	B8
260	PAR-5	0.48	I6
260	PAR-5	0.98	I7
260	PAR-5	1.97	I8
260	PAR-5	2.7	I9
262	PAR-8	2.65539	C10
262	PAR-8	0.148978	D1
262	PAR-8	0.344781	D2
262	PAR-8	0.585745	D3
262	PAR-8	0.831224	D4
262	PAR-8	1.05038	D5
262	PAR-8	1.34679	D6
262	PAR-8	1.47651	D7
262	PAR-8	0.148978	E3
262	PAR-8	0.493759	E4
262	PAR-8	1.0795	E5
262	PAR-8	0.240333	F4
262	PAR-8	0.453523	F5
262	PAR-8	0.638955	F6
262	PAR-8	0.836376	F7
262	PAR-8	1.06749	F8
262	PAR-8	1.5192	F10
262	PAR-8	2.25933	F13
263	PAR-9	0.300751	F3
263	PAR-9	0.546809	F4
263	PAR-9	0.785632	F5
263	PAR-9	0.977466	F6
263	PAR-9	1.19801	F7
263	PAR-9	1.45821	F8
263	PAR-9	2.06348	F10
263	PAR-9	3.30238	F13
264	PON	3.39768	C10
264	PON	0.167546	F3
264	PON	0.371428	F4
264	PON	0.591133	F5
264	PON	0.839038	F6
264	PON	1.0664	F7
264	PON	1.35092	F8
264	PON	1.93391	F10
264	PON	2.88449	F13
266	RAN	0.266935	D1
266	RAN	0.527573	D2
266	RAN	0.852093	D3
266	RAN	1.15212	D4
266	RAN	1.45233	D5
266	RAN	1.94887	D6
266	RAN	2.14778	D7
266	RAN	0.266935	E3
266	RAN	0.794508	E4
266	RAN	1.6466	E5
266	RAN	0.117281	F3
266	RAN	0.273627	F4
266	RAN	0.49681	F5
266	RAN	0.683275	F6
266	RAN	0.961027	F7
266	RAN	1.23467	F8
266	RAN	1.76561	F10
266	RAN	2.80151	F13
267	ROM-1	3.71035	B8
267	ROM-1	0.47	I6
267	ROM-1	1.09	I7
267	ROM-1	1.69	I8
267	ROM-1	2.5	I9
268	ROM-2	0.24211	F3
268	ROM-2	0.545798	F4
268	ROM-2	0.842537	F5
268	ROM-2	1.11487	F6
268	ROM-2	1.38493	F7
268	ROM-2	1.66504	F8
268	ROM-2	2.20895	F10
268	ROM-2	3.30053	F13
273	TOU-A1-105	0.177586	F3
273	TOU-A1-105	0.3964	F4
273	TOU-A1-105	0.671009	F5
273	TOU-A1-105	0.933346	F6
273	TOU-A1-105	1.17348	F7
273	TOU-A1-105	1.38695	F8
273	TOU-A1-105	1.89743	F10
273	TOU-A1-105	2.54369	F13
275	TOU-A1-109	0.174527	F3
275	TOU-A1-109	0.372683	F4
275	TOU-A1-109	0.593384	F5
275	TOU-A1-109	0.786681	F6
275	TOU-A1-109	1.01732	F7
275	TOU-A1-109	1.19295	F8
275	TOU-A1-109	1.63889	F10
275	TOU-A1-109	2.55678	F13
281	TOU-A1-115	3.94303	B8
281	TOU-A1-115	0.45	I6
281	TOU-A1-115	1.06	I7
281	TOU-A1-115	1.69	I8
281	TOU-A1-115	2.44	I9
282	TOU-A1-116	3.00516	B8
282	TOU-A1-116	0.47	I6
282	TOU-A1-116	1.04	I7
282	TOU-A1-116	1.53	I8
282	TOU-A1-116	2.3	I9
283	TOU-A1-117	0.188258	F3
283	TOU-A1-117	0.346264	F4
283	TOU-A1-117	0.56508	F5
283	TOU-A1-117	0.85064	F6
283	TOU-A1-117	1.12695	F7
283	TOU-A1-117	1.4148	F8
283	TOU-A1-117	1.8774	F10
283	TOU-A1-117	2.8632	F13
286	TOU-A1-12	4.08763	B8
286	TOU-A1-12	0.45	I6
286	TOU-A1-12	1.01	I7
286	TOU-A1-12	1.82	I8
286	TOU-A1-12	2.56	I9
288	TOU-A1-122	0.145395	F3
288	TOU-A1-122	0.39123	F4
288	TOU-A1-122	0.59292	F5
288	TOU-A1-122	0.796826	F6
288	TOU-A1-122	0.997517	F7
288	TOU-A1-122	1.23471	F8
288	TOU-A1-122	1.74057	F10
288	TOU-A1-122	2.78962	F13
292	TOU-A1-128	0.144312	F3
292	TOU-A1-128	0.359606	F4
292	TOU-A1-128	0.649302	F5
292	TOU-A1-128	0.917738	F6
292	TOU-A1-128	1.20902	F7
292	TOU-A1-128	1.47504	F8
292	TOU-A1-128	2.0669	F10
292	TOU-A1-128	3.20789	F13
318	TOU-A1-39	0.288041	F4
318	TOU-A1-39	0.553174	F5
318	TOU-A1-39	0.794674	F6
318	TOU-A1-39	1.02513	F7
318	TOU-A1-39	1.26843	F8
318	TOU-A1-39	1.78512	F10
318	TOU-A1-39	2.62858	F13
321	TOU-A1-43	3.4476	B8
321	TOU-A1-43	0.10864	F3
321	TOU-A1-43	0.325769	F4
321	TOU-A1-43	0.656379	F5
321	TOU-A1-43	0.941179	F6
321	TOU-A1-43	1.22257	F7
321	TOU-A1-43	1.52278	F8
321	TOU-A1-43	2.18048	F10
321	TOU-A1-43	3.38199	F13
321	TOU-A1-43	0.42	I6
321	TOU-A1-43	0.94	I7
321	TOU-A1-43	1.63	I8
321	TOU-A1-43	2.35	I9
322	TOU-A1-45	0.232316	F3
322	TOU-A1-45	0.496229	F4
322	TOU-A1-45	0.764434	F5
322	TOU-A1-45	1.02345	F6
322	TOU-A1-45	1.23249	F7
322	TOU-A1-45	1.47502	F8
322	TOU-A1-45	1.89305	F10
322	TOU-A1-45	2.50474	F13
323	TOU-A1-47	0.213878	F3
323	TOU-A1-47	0.413646	F4
323	TOU-A1-47	0.681694	F5
323	TOU-A1-47	0.916247	F6
323	TOU-A1-47	1.15333	F7
323	TOU-A1-47	1.43438	F8
323	TOU-A1-47	1.834	F10
323	TOU-A1-47	2.86953	F13
326	TOU-A1-60	0.189135	F3
326	TOU-A1-60	0.462755	F4
326	TOU-A1-60	0.717318	F5
326	TOU-A1-60	1.02841	F6
326	TOU-A1-60	1.31103	F7
326	TOU-A1-60	1.60286	F8
326	TOU-A1-60	2.19535	F10
326	TOU-A1-60	3.03835	F13
327	TOU-A1-61	0.170735	F3
327	TOU-A1-61	0.379955	F4
327	TOU-A1-61	0.670784	F5
327	TOU-A1-61	0.932826	F6
327	TOU-A1-61	1.24042	F7
327	TOU-A1-61	1.54566	F8
327	TOU-A1-61	2.20589	F10
327	TOU-A1-61	3.36067	F13
328	TOU-A1-62	3.89785	B8
328	TOU-A1-62	0.142681	F3
328	TOU-A1-62	0.373565	F4
328	TOU-A1-62	0.638289	F5
328	TOU-A1-62	0.948107	F6
328	TOU-A1-62	1.24348	F7
328	TOU-A1-62	1.56313	F8
328	TOU-A1-62	2.20109	F10
328	TOU-A1-62	3.2651	F13
328	TOU-A1-62	0.39	I6
328	TOU-A1-62	0.91	I7
328	TOU-A1-62	1.46	I8
328	TOU-A1-62	2.16	I9
331	TOU-A1-65	0.199616	F3
331	TOU-A1-65	0.422227	F4
331	TOU-A1-65	0.583514	F5
331	TOU-A1-65	0.808043	F6
331	TOU-A1-65	1.01446	F7
331	TOU-A1-65	1.19175	F8
331	TOU-A1-65	1.62145	F10
331	TOU-A1-65	2.35618	F13
332	TOU-A1-66	0.157669	F3
332	TOU-A1-66	0.341393	F4
332	TOU-A1-66	0.622157	F5
332	TOU-A1-66	0.911826	F6
332	TOU-A1-66	1.18497	F7
332	TOU-A1-66	1.36223	F8
332	TOU-A1-66	1.92129	F10
332	TOU-A1-66	2.86151	F13
333	TOU-A1-67	3.44615	B8
333	TOU-A1-67	0.37	I6
333	TOU-A1-67	0.81	I7
333	TOU-A1-67	1.47	I8
333	TOU-A1-67	2.16	I9
334	TOU-A1-68	0.267652	F4
334	TOU-A1-68	0.527612	F5
334	TOU-A1-68	0.680253	F6
334	TOU-A1-68	0.906156	F7
334	TOU-A1-68	1.13131	F8
334	TOU-A1-68	1.58921	F10
334	TOU-A1-68	2.3237	F13
335	TOU-A1-69	0.180889	F3
335	TOU-A1-69	0.432095	F4
335	TOU-A1-69	0.691073	F5
335	TOU-A1-69	0.886985	F6
335	TOU-A1-69	1.10691	F7
335	TOU-A1-69	1.30222	F8
335	TOU-A1-69	1.67809	F10
335	TOU-A1-69	2.46806	F13
338	TOU-A1-73	0.165366	F3
338	TOU-A1-73	0.407847	F4
338	TOU-A1-73	0.6363	F5
338	TOU-A1-73	0.848779	F6
338	TOU-A1-73	1.06278	F7
338	TOU-A1-73	1.30093	F8
338	TOU-A1-73	1.77732	F10
338	TOU-A1-73	2.61851	F13
339	TOU-A1-74	0.183654	F3
339	TOU-A1-74	0.437978	F4
339	TOU-A1-74	0.66893	F5
339	TOU-A1-74	0.869792	F6
339	TOU-A1-74	1.07786	F7
339	TOU-A1-74	1.30706	F8
339	TOU-A1-74	1.74916	F10
339	TOU-A1-74	2.4167	F13
340	TOU-A1-75	0.151249	F3
340	TOU-A1-75	0.331743	F4
340	TOU-A1-75	0.618328	F5
340	TOU-A1-75	0.922657	F6
340	TOU-A1-75	1.18376	F7
340	TOU-A1-75	1.45175	F8
340	TOU-A1-75	2.01697	F10
340	TOU-A1-75	2.91984	F13
341	TOU-A1-77	0.159806	F3
341	TOU-A1-77	0.355644	F4
341	TOU-A1-77	0.593162	F5
341	TOU-A1-77	0.799197	F6
341	TOU-A1-77	1.00053	F7
341	TOU-A1-77	1.18384	F8
341	TOU-A1-77	1.57255	F10
341	TOU-A1-77	2.31993	F13
343	TOU-A1-79	0.147836	F3
343	TOU-A1-79	0.422857	F4
343	TOU-A1-79	0.77407	F5
343	TOU-A1-79	1.05111	F6
343	TOU-A1-79	1.33844	F7
343	TOU-A1-79	1.59037	F8
343	TOU-A1-79	2.16464	F10
343	TOU-A1-79	3.26843	F13
346	TOU-A1-81	0.132774	F3
346	TOU-A1-81	0.301835	F4
346	TOU-A1-81	0.587987	F5
346	TOU-A1-81	0.833766	F6
346	TOU-A1-81	1.07304	F7
346	TOU-A1-81	1.33223	F8
346	TOU-A1-81	1.8082	F10
346	TOU-A1-81	2.59222	F13
347	TOU-A1-82	0.151443	F3
347	TOU-A1-82	0.390314	F4
347	TOU-A1-82	0.677887	F5
347	TOU-A1-82	0.928872	F6
347	TOU-A1-82	1.22434	F7
347	TOU-A1-82	1.51867	F8
347	TOU-A1-82	2.13447	F10
347	TOU-A1-82	3.27577	F13
349	TOU-A1-85	0.148764	F3
349	TOU-A1-85	0.370797	F4
349	TOU-A1-85	0.57602	F5
349	TOU-A1-85	0.822016	F6
349	TOU-A1-85	1.07099	F7
349	TOU-A1-85	1.36977	F8
349	TOU-A1-85	1.92058	F10
349	TOU-A1-85	3.23741	F13
355	TOU-A1-93	0.129086	F3
355	TOU-A1-93	0.288974	F4
355	TOU-A1-93	0.55333	F5
355	TOU-A1-93	0.787386	F6
355	TOU-A1-93	0.968676	F7
355	TOU-A1-93	1.13656	F8
355	TOU-A1-93	1.51628	F10
355	TOU-A1-93	2.30135	F13
357	TOU-A1-96	3.73307	B8
357	TOU-A1-96	0.153577	F3
357	TOU-A1-96	0.36346	F4
357	TOU-A1-96	0.600496	F5
357	TOU-A1-96	0.847242	F6
357	TOU-A1-96	1.0887	F7
357	TOU-A1-96	1.37368	F8
357	TOU-A1-96	1.98146	F10
357	TOU-A1-96	2.96359	F13
362	TOU-C-3	4.13389	B8
362	TOU-C-3	0.39	I6
362	TOU-C-3	0.87	I7
362	TOU-C-3	1.45	I8
362	TOU-C-3	2.11	I9
363	TOU-D-1	0.156909	F3
363	TOU-D-1	0.381965	F4
363	TOU-D-1	0.701849	F5
363	TOU-D-1	1.0223	F6
363	TOU-D-1	1.33166	F7
363	TOU-D-1	1.68156	F8
363	TOU-D-1	2.33833	F10
363	TOU-D-1	3.58516	F13
364	TOU-D-5	0.258426	F3
364	TOU-D-5	0.608782	F4
364	TOU-D-5	0.946861	F5
364	TOU-D-5	1.27814	F6
364	TOU-D-5	1.60017	F7
364	TOU-D-5	1.954	F8
364	TOU-D-5	2.69926	F10
364	TOU-D-5	3.62636	F13
366	TOU-E-11	4.18793	B8
366	TOU-E-11	0.180036	F3
366	TOU-E-11	0.383034	F4
366	TOU-E-11	0.68363	F5
366	TOU-E-11	0.956197	F6
366	TOU-E-11	1.22193	F7
366	TOU-E-11	1.51409	F8
366	TOU-E-11	2.04173	F10
366	TOU-E-11	2.88396	F13
366	TOU-E-11	0.4	I6
366	TOU-E-11	0.82	I7
366	TOU-E-11	1.42	I8
366	TOU-E-11	2.11	I9
368	TOU-E-7	0.136268	F3
368	TOU-E-7	0.388408	F4
368	TOU-E-7	0.63417	F5
368	TOU-E-7	0.831783	F6
368	TOU-E-7	1.01726	F7
368	TOU-E-7	1.28068	F8
368	TOU-E-7	1.76385	F10
368	TOU-E-7	2.49406	F13
371	TOU-G-1	0.116097	F3
371	TOU-G-1	0.274472	F4
371	TOU-G-1	0.50842	F5
371	TOU-G-1	0.692131	F6
371	TOU-G-1	0.854665	F7
371	TOU-G-1	1.0758	F8
371	TOU-G-1	1.49351	F10
371	TOU-G-1	2.19822	F13
373	TOU-H-12	3.57861	B8
373	TOU-H-12	0.123727	F3
373	TOU-H-12	0.408171	F4
373	TOU-H-12	0.733218	F5
373	TOU-H-12	0.99008	F6
373	TOU-H-12	1.25562	F7
373	TOU-H-12	1.53184	F8
373	TOU-H-12	2.07798	F10
373	TOU-H-12	3.08765	F13
373	TOU-H-12	0.46	I6
373	TOU-H-12	1	I7
373	TOU-H-12	1.78	I8
373	TOU-H-12	2.57	I9
374	TOU-H-13	5.58635	B8
374	TOU-H-13	0.347823	F4
374	TOU-H-13	0.511089	F5
374	TOU-H-13	0.645974	F6
374	TOU-H-13	0.957542	F7
374	TOU-H-13	1.24315	F8
374	TOU-H-13	1.78086	F10
374	TOU-H-13	2.75169	F13
374	TOU-H-13	0.46	I6
374	TOU-H-13	0.97	I7
374	TOU-H-13	1.75	I8
374	TOU-H-13	2.55	I9
375	TOU-H-3	0.165658	F3
375	TOU-H-3	0.256095	F4
375	TOU-H-3	0.495797	F5
375	TOU-H-3	0.77187	F6
375	TOU-H-3	0.99467	F7
375	TOU-H-3	1.24714	F8
375	TOU-H-3	1.80428	F10
375	TOU-H-3	2.74551	F13
377	TOU-I-1	0.115183	F3
377	TOU-I-1	0.330834	F4
377	TOU-I-1	0.600419	F5
377	TOU-I-1	0.876421	F6
377	TOU-I-1	1.05894	F7
377	TOU-I-1	1.31819	F8
377	TOU-I-1	1.76107	F10
377	TOU-I-1	2.57352	F13
378	TOU-I-17	3.01885	B8
378	TOU-I-17	0.163635	F3
378	TOU-I-17	0.330095	F4
378	TOU-I-17	0.571099	F5
378	TOU-I-17	0.788769	F6
378	TOU-I-17	0.992001	F7
378	TOU-I-17	1.19546	F8
378	TOU-I-17	1.6278	F10
378	TOU-I-17	2.5953	F13
378	TOU-I-17	0.49	I6
378	TOU-I-17	1.14	I7
378	TOU-I-17	1.91	I8
378	TOU-I-17	2.78	I9
379	TOU-I-2	3.4685	B8
379	TOU-I-2	0.178651	F3
379	TOU-I-2	0.397918	F4
379	TOU-I-2	0.665221	F5
379	TOU-I-2	0.89048	F6
379	TOU-I-2	1.06795	F7
379	TOU-I-2	1.26916	F8
379	TOU-I-2	1.72911	F10
379	TOU-I-2	2.42581	F13
379	TOU-I-2	0.44	I6
379	TOU-I-2	1.03	I7
379	TOU-I-2	1.92	I8
379	TOU-I-2	2.73	I9
380	TOU-I-6	3.28411	B8
380	TOU-I-6	0.174162	F3
380	TOU-I-6	0.407204	F4
380	TOU-I-6	0.648241	F5
380	TOU-I-6	0.878859	F6
380	TOU-I-6	1.13699	F7
380	TOU-I-6	1.40859	F8
380	TOU-I-6	1.90082	F10
380	TOU-I-6	2.7756	F13
380	TOU-I-6	0.45	I6
380	TOU-I-6	1.09	I7
380	TOU-I-6	1.62	I8
380	TOU-I-6	2.5	I9
383	TOU-J-3	3.45306	B8
383	TOU-J-3	0.109234	F3
383	TOU-J-3	0.280294	F4
383	TOU-J-3	0.492757	F5
383	TOU-J-3	0.75012	F6
383	TOU-J-3	0.995023	F7
383	TOU-J-3	1.26167	F8
383	TOU-J-3	1.87647	F10
383	TOU-J-3	2.70669	F13
383	TOU-J-3	0.4	I6
383	TOU-J-3	0.93	I7
383	TOU-J-3	1.57	I8
383	TOU-J-3	2.32	I9
386	TOU-K-3	3.24633	B8
386	TOU-K-3	0.17051	F3
386	TOU-K-3	0.343915	F4
386	TOU-K-3	0.545158	F5
386	TOU-K-3	0.787339	F6
386	TOU-K-3	1.04495	F7
386	TOU-K-3	1.24629	F8
386	TOU-K-3	1.68432	F10
386	TOU-K-3	2.72841	F13
386	TOU-K-3	0.4	I6
386	TOU-K-3	0.98	I7
386	TOU-K-3	1.66	I8
386	TOU-K-3	2.46	I9
387	TOU-L-10	0.137689	F3
387	TOU-L-10	0.359297	F4
387	TOU-L-10	0.700292	F5
387	TOU-L-10	1.00572	F6
387	TOU-L-10	1.31262	F7
387	TOU-L-10	1.62742	F8
387	TOU-L-10	2.32911	F10
387	TOU-L-10	3.611	F13
388	TOU-L-17	0.124579	F3
388	TOU-L-17	0.260423	F4
388	TOU-L-17	0.497509	F5
388	TOU-L-17	0.672565	F6
388	TOU-L-17	0.83811	F7
388	TOU-L-17	1.05972	F8
388	TOU-L-17	1.54036	F10
388	TOU-L-17	2.30423	F13
389	TOU-L-5	0.181902	F3
389	TOU-L-5	0.413345	F4
389	TOU-L-5	0.733824	F5
389	TOU-L-5	1.0073	F6
389	TOU-L-5	1.26642	F7
389	TOU-L-5	1.5359	F8
389	TOU-L-5	1.9924	F10
389	TOU-L-5	2.74394	F13
390	VOU-1	3.58557	B8
390	VOU-1	0.13836	F3
390	VOU-1	0.294429	F4
390	VOU-1	0.516273	F5
390	VOU-1	0.708212	F6
390	VOU-1	0.829131	F7
390	VOU-1	1.05733	F8
390	VOU-1	1.4155	F10
390	VOU-1	2.59342	F13
390	VOU-1	0.43	I6
390	VOU-1	0.9	I7
390	VOU-1	1.59	I8
390	VOU-1	2.3	I9
392	VOU-2	3.17441	B8
392	VOU-2	0.122553	F3
392	VOU-2	0.254475	F4
392	VOU-2	0.497016	F5
392	VOU-2	0.796685	F6
392	VOU-2	1.06669	F7
392	VOU-2	1.38848	F8
392	VOU-2	1.96136	F10
392	VOU-2	2.93938	F13
392	VOU-2	0.43	I6
392	VOU-2	0.95	I7
392	VOU-2	1.75	I8
392	VOU-2	2.44	I9
393	VOU-4	0.193006	F4
393	VOU-4	0.372935	F5
393	VOU-4	0.580389	F6
393	VOU-4	0.813293	F7
393	VOU-4	1.11108	F8
393	VOU-4	1.76474	F10
393	VOU-4	2.85846	F13
394	VOU-5	3.28384	C10
394	VOU-5	0.220088	D1
394	VOU-5	0.526305	D2
394	VOU-5	0.787723	D3
394	VOU-5	1.11986	D4
394	VOU-5	1.41684	D5
394	VOU-5	1.78861	D6
394	VOU-5	2.08182	D7
394	VOU-5	0.220088	E3
394	VOU-5	0.746393	E4
394	VOU-5	1.53412	E5
394	VOU-5	0.168576	F3
394	VOU-5	0.339924	F4
394	VOU-5	0.58244	F5
394	VOU-5	0.85257	F6
394	VOU-5	1.06528	F7
394	VOU-5	1.29226	F8
394	VOU-5	1.74405	F10
394	VOU-5	2.72198	F13
397	VOU-8	0.112192	F3
397	VOU-8	0.318645	F4
397	VOU-8	0.557372	F5
397	VOU-8	0.765396	F6
397	VOU-8	1.04524	F7
397	VOU-8	1.33041	F8
397	VOU-8	1.85297	F10
397	VOU-8	2.7495	F13
461	EM-183	0.162381	D1
461	EM-183	0.329337	D2
461	EM-183	0.602615	D3
461	EM-183	0.70424	D4
461	EM-183	0.938931	D5
461	EM-183	1.23024	D6
461	EM-183	1.57771	D7
461	EM-183	0.162381	E3
461	EM-183	0.491718	E4
461	EM-183	1.09433	E5
461	EM-183	1.01804	G5
607	LI-OF-002	0.147525	F3
607	LI-OF-002	0.408419	F4
607	LI-OF-002	0.671272	F5
607	LI-OF-002	0.976167	F6
607	LI-OF-002	1.3191	F7
607	LI-OF-002	1.59582	F8
607	LI-OF-002	2.32484	F10
607	LI-OF-002	3.46026	F13
627	LI-OF-060	0.122191	F3
627	LI-OF-060	0.260854	F4
627	LI-OF-060	0.503344	F5
627	LI-OF-060	0.713307	F6
627	LI-OF-060	1.00496	F7
627	LI-OF-060	1.27665	F8
627	LI-OF-060	1.96554	F10
627	LI-OF-060	2.95676	F13
641	LI-OF-095	3.44809	B8
641	LI-OF-095	0.209258	F4
641	LI-OF-095	0.49479	F5
641	LI-OF-095	0.843809	F6
641	LI-OF-095	1.10597	F7
641	LI-OF-095	1.33287	F8
641	LI-OF-095	1.77372	F10
641	LI-OF-095	2.39845	F13
641	LI-OF-095	0.6	I6
641	LI-OF-095	1.34	I7
641	LI-OF-095	2.25	I8
641	LI-OF-095	3.07	I9
895	MAW-7	0.118652	F3
895	MAW-7	0.347887	F4
895	MAW-7	0.628547	F5
895	MAW-7	0.859565	F6
895	MAW-7	1.08362	F7
895	MAW-7	1.33727	F8
895	MAW-7	2.03881	F10
895	MAW-7	3.03437	F13
936	FOR-5	2.43579	C10
936	FOR-5	0.197306	D1
936	FOR-5	0.384252	D2
936	FOR-5	0.516984	D3
936	FOR-5	0.716823	D4
936	FOR-5	0.956729	D5
936	FOR-5	1.36333	D6
936	FOR-5	1.63088	D7
936	FOR-5	0.197306	E3
936	FOR-5	0.581558	E4
936	FOR-5	1.09854	E5
936	FOR-5	1.06103	G5
946	CON-6	0.152118	F3
946	CON-6	0.433313	F4
946	CON-6	0.752371	F5
946	CON-6	1.1167	F6
946	CON-6	1.4744	F7
946	CON-6	1.85719	F8
946	CON-6	2.65021	F10
946	CON-6	3.66699	F13
957	BELMONTE-4-94	3.78525	B8
957	BELMONTE-4-94	0.214349	F3
957	BELMONTE-4-94	0.411783	F4
957	BELMONTE-4-94	0.639633	F5
957	BELMONTE-4-94	0.87287	F6
957	BELMONTE-4-94	1.10459	F7
957	BELMONTE-4-94	1.33994	F8
957	BELMONTE-4-94	1.8006	F10
957	BELMONTE-4-94	2.74515	F13
957	BELMONTE-4-94	0.4	I6
957	BELMONTE-4-94	1.02	I7
957	BELMONTE-4-94	1.69	I8
957	BELMONTE-4-94	2.42	I9
1716	KBS-MAC-8	3.31978	B8
1716	KBS-MAC-8	0.43	I6
1716	KBS-MAC-8	1.04	I7
1716	KBS-MAC-8	1.73	I8
1716	KBS-MAC-8	2.54	I9
1719	KBS-MAC-16	3.6812	C10
1719	KBS-MAC-16	0.160882	F3
1719	KBS-MAC-16	0.499684	F4
1719	KBS-MAC-16	0.899616	F5
1719	KBS-MAC-16	1.22033	F6
1719	KBS-MAC-16	1.56967	F7
1719	KBS-MAC-16	1.9295	F8
1719	KBS-MAC-16	2.57708	F10
1719	KBS-MAC-16	3.57999	F13
1720	KBS-MAC-17	0.149495	F3
1720	KBS-MAC-17	0.413318	F4
1720	KBS-MAC-17	0.768901	F5
1720	KBS-MAC-17	0.92187	F6
1720	KBS-MAC-17	1.22284	F7
1720	KBS-MAC-17	1.51422	F8
1720	KBS-MAC-17	2.27005	F10
1720	KBS-MAC-17	3.6682	F13
1722	KBS-MAC-23	0.243598	F3
1722	KBS-MAC-23	0.589055	F4
1722	KBS-MAC-23	0.908954	F5
1722	KBS-MAC-23	1.18794	F6
1722	KBS-MAC-23	1.49459	F7
1722	KBS-MAC-23	1.78851	F8
1722	KBS-MAC-23	2.50348	F10
1722	KBS-MAC-23	3.67964	F13
1724	KBS-MAC-28	0.0928825	F3
1724	KBS-MAC-28	0.344339	F4
1724	KBS-MAC-28	0.662001	F5
1724	KBS-MAC-28	0.963814	F6
1724	KBS-MAC-28	1.23017	F7
1724	KBS-MAC-28	1.49373	F8
1724	KBS-MAC-28	2.0364	F10
1724	KBS-MAC-28	3.05123	F13
1729	KBS-MAC-41	0.114965	F3
1729	KBS-MAC-41	0.305826	F4
1729	KBS-MAC-41	0.647317	F5
1729	KBS-MAC-41	0.960302	F6
1729	KBS-MAC-41	1.18471	F7
1729	KBS-MAC-41	1.56212	F8
1729	KBS-MAC-41	2.24734	F10
1729	KBS-MAC-41	3.49927	F13
1730	KBS-MAC-43	0.231261	F4
1730	KBS-MAC-43	0.602385	F5
1730	KBS-MAC-43	0.976451	F6
1730	KBS-MAC-43	1.3032	F7
1730	KBS-MAC-43	1.64857	F8
1730	KBS-MAC-43	2.30711	F10
1730	KBS-MAC-43	3.48206	F13
1743	KBS-MAC-75	2.96379	C10
1743	KBS-MAC-75	0.126242	F3
1743	KBS-MAC-75	0.269803	F4
1743	KBS-MAC-75	0.601638	F5
1743	KBS-MAC-75	0.833349	F6
1743	KBS-MAC-75	1.10552	F7
1743	KBS-MAC-75	1.3523	F8
1743	KBS-MAC-75	1.89194	F10
1743	KBS-MAC-75	2.62137	F13
1829	MDN-1	0.18913	D1
1829	MDN-1	0.383091	D2
1829	MDN-1	0.706639	D3
1829	MDN-1	1.01542	D4
1829	MDN-1	1.37363	D5
1829	MDN-1	1.79995	D6
1829	MDN-1	2.0849	D7
1829	MDN-1	0.18913	E3
1829	MDN-1	0.572221	E4
1829	MDN-1	1.27886	E5
1829	MDN-1	0.135767	F3
1829	MDN-1	0.25673	F4
1829	MDN-1	0.461365	F5
1829	MDN-1	0.780186	F6
1829	MDN-1	1.04145	F7
1829	MDN-1	1.38114	F8
1829	MDN-1	2.06322	F10
1829	MDN-1	3.47392	F13
1850	MNF-POT-8	2.86501	C10
1850	MNF-POT-8	0.132949	F3
1850	MNF-POT-8	0.391338	F4
1850	MNF-POT-8	0.727907	F5
1850	MNF-POT-8	1.05862	F6
1850	MNF-POT-8	1.37958	F7
1850	MNF-POT-8	1.738	F8
1850	MNF-POT-8	2.37499	F10
1850	MNF-POT-8	3.53579	F13
1859	MNF-POT-48	3.58396	B8
1859	MNF-POT-48	2.63579	C10
1859	MNF-POT-48	0.204558	F3
1859	MNF-POT-48	0.427156	F4
1859	MNF-POT-48	0.673714	F5
1859	MNF-POT-48	0.946288	F6
1859	MNF-POT-48	1.21433	F7
1859	MNF-POT-48	1.50495	F8
1859	MNF-POT-48	2.13813	F10
1859	MNF-POT-48	3.38578	F13
1859	MNF-POT-48	0.43	I6
1859	MNF-POT-48	0.98	I7
1859	MNF-POT-48	2.06	I8
1859	MNF-POT-48	2.79	I9
1867	MNF-POT-68	3.77977	B8
1867	MNF-POT-68	0.44	I6
1867	MNF-POT-68	0.97	I7
1867	MNF-POT-68	2.17	I8
1867	MNF-POT-68	2.92	I9
1874	MNF-POT-80	2.40617	C10
1874	MNF-POT-80	0.20142	D1
1874	MNF-POT-80	0.405063	D2
1874	MNF-POT-80	0.574838	D3
1874	MNF-POT-80	0.804305	D4
1874	MNF-POT-80	0.99046	D5
1874	MNF-POT-80	1.2807	D6
1874	MNF-POT-80	1.48406	D7
1874	MNF-POT-80	0.20142	E3
1874	MNF-POT-80	0.606483	E4
1874	MNF-POT-80	1.18132	E5
1874	MNF-POT-80	0.129944	F3
1874	MNF-POT-80	0.355695	F4
1874	MNF-POT-80	0.591089	F5
1874	MNF-POT-80	0.822669	F6
1874	MNF-POT-80	1.03371	F7
1874	MNF-POT-80	1.26973	F8
1874	MNF-POT-80	1.7894	F10
1874	MNF-POT-80	2.73666	F13
1874	MNF-POT-80	1.42187	G5
1925	MNF-CHE-2	4.17899	B8
1925	MNF-CHE-2	0.41	I6
1925	MNF-CHE-2	1.02	I7
1925	MNF-CHE-2	2.29	I8
1925	MNF-CHE-2	3.16	I9
1938	MNF-CHE-41	0.149722	F3
1938	MNF-CHE-41	0.436953	F4
1938	MNF-CHE-41	0.758045	F5
1938	MNF-CHE-41	1.04705	F6
1938	MNF-CHE-41	1.35806	F7
1938	MNF-CHE-41	1.71622	F8
1938	MNF-CHE-41	2.473	F10
1938	MNF-CHE-41	3.76632	F13
1967	MNF-JAC-32	2.93837	B8
1967	MNF-JAC-32	3.14873	C10
1967	MNF-JAC-32	0.159996	F3
1967	MNF-JAC-32	0.430159	F4
1967	MNF-JAC-32	0.744378	F5
1967	MNF-JAC-32	1.03985	F6
1967	MNF-JAC-32	1.33866	F7
1967	MNF-JAC-32	1.63391	F8
1967	MNF-JAC-32	2.26522	F10
1967	MNF-JAC-32	3.4037	F13
2011	MNE-PIN-31	4.19825	C10
2057	MAP-42	5.39243	B8
2057	MAP-42	3.58517	C10
2057	MAP-42	0.247316	D1
2057	MAP-42	0.485513	D2
2057	MAP-42	0.776414	D3
2057	MAP-42	1.15945	D4
2057	MAP-42	1.52383	D5
2057	MAP-42	1.89929	D6
2057	MAP-42	2.10942	D7
2057	MAP-42	0.247316	E3
2057	MAP-42	0.732829	E4
2057	MAP-42	1.50924	E5
2057	MAP-42	0.135517	F3
2057	MAP-42	0.346866	F4
2057	MAP-42	0.596917	F5
2057	MAP-42	0.850246	F6
2057	MAP-42	1.12182	F7
2057	MAP-42	1.43939	F8
2057	MAP-42	2.06767	F10
2057	MAP-42	3.13242	F13
2057	MAP-42	1.54027	G5
2057	MAP-42	0.47	I6
2057	MAP-42	1.04	I7
2057	MAP-42	1.69	I8
2057	MAP-42	2.46	I9
2150	PAW-3	4.39268	B8
2150	PAW-3	0.5	I6
2150	PAW-3	1.06	I7
2150	PAW-3	1.81	I8
2150	PAW-3	2.66	I9
2151	PAW-4	0.267274	F3
2151	PAW-4	0.466905	F4
2151	PAW-4	0.716526	F5
2151	PAW-4	0.947458	F6
2151	PAW-4	1.15938	F7
2151	PAW-4	1.41824	F8
2151	PAW-4	1.86656	F10
2151	PAW-4	2.57657	F13
2157	PAW-11	0.177339	F3
2157	PAW-11	0.416278	F4
2157	PAW-11	0.655457	F5
2157	PAW-11	0.880931	F6
2157	PAW-11	1.22508	F7
2157	PAW-11	1.5334	F8
2157	PAW-11	1.97622	F10
2157	PAW-11	3.44968	F13
2171	PAW-26	2.38751	C10
2171	PAW-26	0.174876	D1
2171	PAW-26	0.365713	D2
2171	PAW-26	0.596745	D3
2171	PAW-26	0.821154	D4
2171	PAW-26	1.11586	D5
2171	PAW-26	1.37815	D6
2171	PAW-26	1.48014	D7
2171	PAW-26	0.174876	E3
2171	PAW-26	0.540589	E4
2171	PAW-26	1.13733	E5
2171	PAW-26	0.14124	F3
2171	PAW-26	0.307378	F4
2171	PAW-26	0.560938	F5
2171	PAW-26	0.805942	F6
2171	PAW-26	1.0722	F7
2171	PAW-26	1.36564	F8
2171	PAW-26	2.00522	F10
2171	PAW-26	3.08064	F13
2187	PENT-1	4.34221	B8
2187	PENT-1	0.377894	D1
2187	PENT-1	0.496924	D2
2187	PENT-1	0.607153	D3
2187	PENT-1	0.896	D4
2187	PENT-1	1.20947	D5
2187	PENT-1	1.51651	D6
2187	PENT-1	1.61031	D7
2187	PENT-1	0.377894	E3
2187	PENT-1	0.874817	E4
2187	PENT-1	1.48197	E5
2187	PENT-1	0.47	I6
2187	PENT-1	1.01	I7
2187	PENT-1	1.7	I8
2187	PENT-1	2.49	I9
2201	PENT-22	0.159056	F3
2201	PENT-22	0.41147	F4
2201	PENT-22	0.775664	F5
2201	PENT-22	1.11717	F6
2201	PENT-22	1.48043	F7
2201	PENT-22	1.82371	F8
2201	PENT-22	2.62474	F10
2201	PENT-22	4.0658	F13
2204	PENT-30	0.194283	F3
2204	PENT-30	0.51432	F4
2204	PENT-30	0.77554	F5
2204	PENT-30	1.07929	F6
2204	PENT-30	1.40949	F7
2204	PENT-30	1.76081	F8
2204	PENT-30	2.46782	F10
2204	PENT-30	3.59343	F13
2274	SLSP-30	4.593	B8
2274	SLSP-30	0.42	I6
2274	SLSP-30	0.97	I7
2274	SLSP-30	1.63	I8
2274	SLSP-30	2.47	I9
2290	STE-3	4.1608	B8
2290	STE-3	2.85141	C10
2290	STE-3	0.104259	D1
2290	STE-3	0.249089	D2
2290	STE-3	0.444273	D3
2290	STE-3	0.683941	D4
2290	STE-3	0.956298	D5
2290	STE-3	1.15287	D6
2290	STE-3	1.46568	D7
2290	STE-3	0.104259	E3
2290	STE-3	0.353348	E4
2290	STE-3	0.797621	E5
2290	STE-3	0.0513895	F3
2290	STE-3	0.222051	F4
2290	STE-3	0.360631	F5
2290	STE-3	0.520923	F6
2290	STE-3	0.722805	F7
2290	STE-3	0.965382	F8
2290	STE-3	1.48175	F10
2290	STE-3	2.0794	F13
2290	STE-3	0.54	I6
2290	STE-3	1.26	I7
2290	STE-3	1.85	I8
2290	STE-3	2.82	I9
2292	STE-6	0.072481	F3
2292	STE-6	0.240798	F4
2292	STE-6	0.42499	F5
2292	STE-6	0.693147	F6
2292	STE-6	0.941972	F7
2292	STE-6	1.19633	F8
2292	STE-6	1.75024	F10
2292	STE-6	2.62912	F13
2320	WILCOX-4	0.273922	D1
2320	WILCOX-4	0.614099	D2
2320	WILCOX-4	0.938243	D3
2320	WILCOX-4	1.22403	D4
2320	WILCOX-4	1.61695	D5
2320	WILCOX-4	1.92581	D6
2320	WILCOX-4	2.29941	D7
2320	WILCOX-4	0.273922	E3
2320	WILCOX-4	0.888021	E4
2320	WILCOX-4	1.82626	E5
2320	WILCOX-4	0.254249	F3
2320	WILCOX-4	0.556109	F4
2320	WILCOX-4	0.897008	F5
2320	WILCOX-4	1.162	F6
2320	WILCOX-4	1.42501	F7
2320	WILCOX-4	1.72686	F8
2320	WILCOX-4	2.28566	F10
2320	WILCOX-4	3.39776	F13
4802	UKSW06-202	3.44874	B8
4802	UKSW06-202	3.1963	C10
4802	UKSW06-202	0.152579	F3
4802	UKSW06-202	0.464346	F4
4802	UKSW06-202	0.813022	F5
4802	UKSW06-202	1.08935	F6
4802	UKSW06-202	1.40585	F7
4802	UKSW06-202	1.68121	F8
4802	UKSW06-202	2.17957	F10
4802	UKSW06-202	3.12224	F13
4802	UKSW06-202	0.42	I6
4802	UKSW06-202	0.79	I7
4802	UKSW06-202	1.16	I8
4802	UKSW06-202	1.55	I9
4820	UKSW06-220	0.209751	F3
4820	UKSW06-220	0.409083	F4
4820	UKSW06-220	0.575401	F5
4820	UKSW06-220	0.720088	F6
4820	UKSW06-220	0.934431	F7
4820	UKSW06-220	1.21266	F8
4820	UKSW06-220	1.73031	F10
4820	UKSW06-220	2.59999	F13
4879	UKSW06-280	3.36458	C10
4997	UKSE06-062	3.30169	B8
4997	UKSE06-062	0.43	I6
4997	UKSE06-062	0.9	I7
4997	UKSE06-062	1.51	I8
4997	UKSE06-062	2.1	I9
5056	UKSE06-192	3.67916	B8
5056	UKSE06-192	0.5	I6
5056	UKSE06-192	1.02	I7
5056	UKSE06-192	1.6	I8
5056	UKSE06-192	2.22	I9
5116	UKSE06-272	3.24574	B8
5116	UKSE06-272	0.5	I6
5116	UKSE06-272	1.1	I7
5116	UKSE06-272	1.56	I8
5116	UKSE06-272	2.32	I9
5122	UKSE06-278	3.23607	B8
5122	UKSE06-278	2.78892	C10
5122	UKSE06-278	0.221919	F4
5122	UKSE06-278	0.46471	F5
5122	UKSE06-278	0.693343	F6
5122	UKSE06-278	0.981662	F7
5122	UKSE06-278	1.25562	F8
5122	UKSE06-278	1.77678	F10
5122	UKSE06-278	2.67415	F13
5122	UKSE06-278	0.48	I6
5122	UKSE06-278	1.09	I7
5122	UKSE06-278	1.9	I8
5122	UKSE06-278	2.67	I9
5145	UKSE06-315	3.10324	C10
5145	UKSE06-315	0.112484	F3
5145	UKSE06-315	0.287141	F4
5145	UKSE06-315	0.498583	F5
5145	UKSE06-315	0.793245	F6
5145	UKSE06-315	1.09701	F7
5145	UKSE06-315	1.3812	F8
5145	UKSE06-315	2.05196	F10
5145	UKSE06-315	3.33019	F13
5146	UKSE06-316	0.283317	F4
5146	UKSE06-316	0.573941	F5
5146	UKSE06-316	0.818124	F6
5146	UKSE06-316	1.08975	F7
5146	UKSE06-316	1.41106	F8
5146	UKSE06-316	2.00293	F10
5146	UKSE06-316	3.43758	F13
5158	UKSE06-349	4.6787	B8
5158	UKSE06-349	0.45	I6
5158	UKSE06-349	1.12	I7
5158	UKSE06-349	1.72	I8
5158	UKSE06-349	2.48	I9
5160	UKSE06-351	5.23067	B8
5160	UKSE06-351	0.4	I6
5160	UKSE06-351	1.08	I7
5160	UKSE06-351	2.04	I8
5160	UKSE06-351	2.67	I9
5175	UKSE06-373	1.86766	C10
5175	UKSE06-373	0.0987862	F4
5175	UKSE06-373	0.235349	F5
5175	UKSE06-373	0.362916	F6
5175	UKSE06-373	0.550131	F7
5175	UKSE06-373	0.737546	F8
5175	UKSE06-373	1.14729	F10
5175	UKSE06-373	1.84191	F13
5202	UKSE06-414	4.43299	B8
5202	UKSE06-414	0.110602	F3
5202	UKSE06-414	0.351963	F4
5202	UKSE06-414	0.639459	F5
5202	UKSE06-414	0.904712	F6
5202	UKSE06-414	1.16717	F7
5202	UKSE06-414	1.47151	F8
5202	UKSE06-414	1.95679	F10
5202	UKSE06-414	2.7835	F13
5202	UKSE06-414	0.37	I6
5202	UKSE06-414	1.07	I7
5202	UKSE06-414	1.63	I8
5202	UKSE06-414	2.23	I9
5207	UKSE06-429	3.68074	B8
5207	UKSE06-429	0.37	I6
5207	UKSE06-429	1.07	I7
5207	UKSE06-429	1.64	I8
5207	UKSE06-429	2.26	I9
5232	UKSE06-466	4.352	B8
5232	UKSE06-466	0.36	I6
5232	UKSE06-466	0.96	I7
5232	UKSE06-466	1.93	I8
5232	UKSE06-466	2.55	I9
5245	UKSE06-482	5.31271	B8
5245	UKSE06-482	0.49	I6
5245	UKSE06-482	1.1	I7
5245	UKSE06-482	1.76	I8
5245	UKSE06-482	2.43	I9
5264	UKSE06-520	3.38009	B8
5264	UKSE06-520	0.39	I6
5264	UKSE06-520	1.02	I7
5264	UKSE06-520	1.74	I8
5264	UKSE06-520	2.45	I9
5292	UKSE06-556	0.182265	F3
5292	UKSE06-556	0.48407	F4
5292	UKSE06-556	0.796654	F5
5292	UKSE06-556	1.07741	F6
5292	UKSE06-556	1.3691	F7
5292	UKSE06-556	1.65589	F8
5292	UKSE06-556	2.19285	F10
5292	UKSE06-556	3.28032	F13
5299	UKSE06-565	3.40322	C10
5299	UKSE06-565	0.190152	F3
5299	UKSE06-565	0.451427	F4
5299	UKSE06-565	0.765061	F5
5299	UKSE06-565	1.05142	F6
5299	UKSE06-565	1.35634	F7
5299	UKSE06-565	1.66948	F8
5299	UKSE06-565	2.20065	F10
5299	UKSE06-565	3.18828	F13
5331	UKSE06-618	0.243806	F6
5331	UKSE06-618	0.516731	F7
5331	UKSE06-618	0.83229	F8
5331	UKSE06-618	1.23542	F10
5331	UKSE06-618	1.94396	F13
5341	UKSE06-628	3.51004	B8
5341	UKSE06-628	0.43	I6
5341	UKSE06-628	1.04	I7
5341	UKSE06-628	1.62	I8
5341	UKSE06-628	2.34	I9
5373	UKNW06-040	3.30785	C10
5380	UKNW06-059	3.6531	B8
5380	UKNW06-059	0.46	I6
5380	UKNW06-059	0.97	I7
5380	UKNW06-059	1.77	I8
5380	UKNW06-059	2.49	I9
5381	UKNW06-060	3.213	B8
5381	UKNW06-060	0.48	I6
5381	UKNW06-060	1.06	I7
5381	UKNW06-060	1.82	I8
5381	UKNW06-060	2.68	I9
5444	UKNW06-170	3.36485	C10
5444	UKNW06-170	0.136212	F3
5444	UKNW06-170	0.434558	F4
5444	UKNW06-170	0.756192	F5
5444	UKNW06-170	1.02554	F6
5444	UKNW06-170	1.36472	F7
5444	UKNW06-170	1.76544	F8
5444	UKNW06-170	2.50264	F10
5444	UKNW06-170	3.86899	F13
5494	UKNW06-259	3.32617	C10
5565	UKNW06-386	2.69185	B8
5565	UKNW06-386	0.48	I6
5565	UKNW06-386	1.11	I7
5565	UKNW06-386	2.19	I8
5565	UKNW06-386	3.12	I9
5590	UKNW06-418	2.73988	C10
5606	UKNW06-436	2.98616	B8
5606	UKNW06-436	0.172928	F3
5606	UKNW06-436	0.356452	F4
5606	UKNW06-436	0.656372	F5
5606	UKNW06-436	0.911705	F6
5606	UKNW06-436	1.15108	F7
5606	UKNW06-436	1.48067	F8
5606	UKNW06-436	1.98176	F10
5606	UKNW06-436	3.00518	F13
5606	UKNW06-436	0.39	I6
5606	UKNW06-436	0.95	I7
5606	UKNW06-436	1.73	I8
5606	UKNW06-436	2.56	I9
5628	UKNW06-460	3.02622	B8
5628	UKNW06-460	2.5199	C10
5628	UKNW06-460	0.217665	F4
5628	UKNW06-460	0.418678	F5
5628	UKNW06-460	0.714738	F6
5628	UKNW06-460	0.979819	F7
5628	UKNW06-460	1.2771	F8
5628	UKNW06-460	1.81797	F10
5628	UKNW06-460	2.74442	F13
5628	UKNW06-460	0.41	I6
5628	UKNW06-460	0.89	I7
5628	UKNW06-460	1.49	I8
5628	UKNW06-460	2.17	I9
5713	BEA-1	0.114666	F3
5713	BEA-1	0.29611	F4
5713	BEA-1	0.561468	F5
5713	BEA-1	0.814969	F6
5713	BEA-1	1.04655	F7
5713	BEA-1	1.32361	F8
5713	BEA-1	1.9365	F10
5713	BEA-1	3.07841	F13
5715	BID-1	0.125986	F3
5715	BID-1	0.313711	F4
5715	BID-1	0.553478	F5
5715	BID-1	0.741504	F6
5715	BID-1	0.949375	F7
5715	BID-1	1.18246	F8
5715	BID-1	1.69202	F10
5715	BID-1	2.70468	F13
5717	BRA-1	0.118279	F3
5717	BRA-1	0.287237	F4
5717	BRA-1	0.528069	F5
5717	BRA-1	0.77163	F6
5717	BRA-1	0.988075	F7
5717	BRA-1	1.24808	F8
5717	BRA-1	1.76836	F10
5717	BRA-1	2.66165	F13
5719	BUR-0	7.19062	A7
5719	BUR-0	5.3149	B8
5719	BUR-0	3.69288	C10
5719	BUR-0	2.02339	G5
5719	BUR-0	1.19122	H6
5719	BUR-0	0.35	I6
5719	BUR-0	0.94	I7
5719	BUR-0	1.72	I8
5719	BUR-0	2.38	I9
5721	UKID14	2.78223	C10
5721	UKID14	0.148706	F3
5721	UKID14	0.288285	F4
5721	UKID14	0.496457	F5
5721	UKID14	0.727794	F6
5721	UKID14	0.893277	F7
5721	UKID14	1.12255	F8
5721	UKID14	1.56516	F10
5721	UKID14	2.38461	F13
5722	UKID15	3.24887	C10
5722	UKID15	0.209939	F3
5722	UKID15	0.302534	F4
5722	UKID15	0.466292	F5
5722	UKID15	0.71122	F6
5722	UKID15	0.965652	F7
5722	UKID15	1.26095	F8
5722	UKID15	1.98054	F10
5722	UKID15	3.11096	F13
5723	CHR-1	0.234444	D1
5723	CHR-1	0.301644	D2
5723	CHR-1	0.202196	D3
5723	CHR-1	0.537266	D4
5723	CHR-1	0.112108	D5
5723	CHR-1	0.77358	D6
5723	CHR-1	0.684925	D7
5723	CHR-1	0.641571	G5
5724	UKID17	0.165921	F4
5724	UKID17	0.340824	F5
5724	UKID17	0.53976	F6
5724	UKID17	0.75186	F7
5724	UKID17	0.984492	F8
5724	UKID17	1.46001	F10
5724	UKID17	2.24298	F13
5728	UKID21	2.13595	C10
5728	UKID21	0.110337	F3
5728	UKID21	0.366666	F4
5728	UKID21	0.618827	F5
5728	UKID21	0.859	F6
5728	UKID21	1.11978	F7
5728	UKID21	1.39123	F8
5728	UKID21	1.94499	F10
5728	UKID21	2.99911	F13
5729	COC-1	2.5603	C10
5729	COC-1	0.177718	D1
5729	COC-1	0.343104	D2
5729	COC-1	0.315019	D3
5729	COC-1	0.509516	D4
5729	COC-1	0.705346	D5
5729	COC-1	0.901945	D6
5729	COC-1	1.19335	D7
5729	COC-1	0.177718	E3
5729	COC-1	0.520822	E4
5729	COC-1	0.835841	E5
5729	COC-1	1.0457	G5
5731	CRL-1	0.169617	D1
5731	CRL-1	0.334219	D2
5731	CRL-1	0.444109	D3
5731	CRL-1	0.644425	D4
5731	CRL-1	0.875676	D5
5731	CRL-1	1.09838	D6
5731	CRL-1	1.38475	D7
5731	CRL-1	0.169617	E3
5731	CRL-1	0.503836	E4
5731	CRL-1	0.947945	E5
5731	CRL-1	1.36592	G5
5735	UKID28	0.16792	F3
5735	UKID28	0.427955	F4
5735	UKID28	0.652613	F5
5735	UKID28	0.943982	F6
5735	UKID28	1.17752	F7
5735	UKID28	1.41922	F8
5735	UKID28	1.94609	F10
5735	UKID28	2.91506	F13
5736	EMA-1	3.58141	C10
5736	EMA-1	0.298323	D1
5736	EMA-1	0.560263	D2
5736	EMA-1	0.824122	D3
5736	EMA-1	1.26941	D4
5736	EMA-1	1.60322	D5
5736	EMA-1	1.85556	D6
5736	EMA-1	1.87908	D7
5736	EMA-1	0.298323	E3
5736	EMA-1	0.858587	E4
5736	EMA-1	1.68271	E5
5736	EMA-1	1.54621	G5
5738	UKID33	2.89859	C10
5738	UKID33	0.149752	F3
5738	UKID33	0.379568	F4
5738	UKID33	0.650499	F5
5738	UKID33	0.955313	F6
5738	UKID33	1.21554	F7
5738	UKID33	1.47808	F8
5738	UKID33	2.03805	F10
5738	UKID33	2.89625	F13
5739	UKID34	3.63339	C10
5739	UKID34	0.133368	F3
5739	UKID34	0.359995	F4
5739	UKID34	0.759178	F5
5739	UKID34	1.14294	F6
5739	UKID34	1.47659	F7
5739	UKID34	1.87535	F8
5739	UKID34	2.58506	F10
5739	UKID34	3.70594	F13
5742	FRD-1	3.50042	B8
5742	FRD-1	2.93326	C10
5742	FRD-1	0.17417	D1
5742	FRD-1	0.446443	D2
5742	FRD-1	0.745287	D3
5742	FRD-1	1.06134	D4
5742	FRD-1	1.24903	D5
5742	FRD-1	1.52163	D6
5742	FRD-1	1.68803	D7
5742	FRD-1	0.17417	E3
5742	FRD-1	0.620613	E4
5742	FRD-1	1.3659	E5
5742	FRD-1	1.35106	G5
5742	FRD-1	0.43	I6
5742	FRD-1	1.06	I7
5742	FRD-1	1.58	I8
5742	FRD-1	2.47	I9
5744	UKID39	2.53509	C10
5745	HIL-1	0.147228	D1
5745	HIL-1	0.269014	D2
5745	HIL-1	0.483526	D3
5745	HIL-1	0.71471	D4
5745	HIL-1	1.22836	D5
5745	HIL-1	1.43147	D6
5745	HIL-1	1.17985	D7
5745	HIL-1	0.147228	E3
5745	HIL-1	0.416242	E4
5745	HIL-1	0.899768	E5
5745	HIL-1	0.174202	F3
5745	HIL-1	0.461645	F4
5745	HIL-1	0.65659	F5
5745	HIL-1	0.938318	F6
5745	HIL-1	1.16078	F7
5745	HIL-1	1.40864	F8
5745	HIL-1	1.96109	F10
5745	HIL-1	2.92121	F13
5745	HIL-1	1.47748	G5
5746	IGT-1	2.251	C10
5746	IGT-1	0.127089	F3
5746	IGT-1	0.266873	F4
5746	IGT-1	0.456934	F5
5746	IGT-1	0.629686	F6
5746	IGT-1	0.889259	F7
5746	IGT-1	1.15888	F8
5746	IGT-1	1.71451	F10
5746	IGT-1	2.74858	F13
5751	KYL-1	0.243765	D1
5751	KYL-1	0.469246	D2
5751	KYL-1	0.755791	D3
5751	KYL-1	1.04714	D4
5751	KYL-1	1.38711	D5
5751	KYL-1	1.74336	D6
5751	KYL-1	1.99516	D7
5751	KYL-1	0.243765	E3
5751	KYL-1	0.71301	E4
5751	KYL-1	1.4688	E5
5751	KYL-1	0.201083	F3
5751	KYL-1	0.434552	F4
5751	KYL-1	0.709083	F5
5751	KYL-1	0.9398	F6
5751	KYL-1	1.1974	F7
5751	KYL-1	1.44653	F8
5751	KYL-1	1.95622	F10
5751	KYL-1	2.6778	F13
5751	KYL-1	1.32827	G5
5752	LAN-1	2.82084	C10
5752	LAN-1	0.125174	D1
5752	LAN-1	0.273278	D2
5752	LAN-1	0.461077	D3
5752	LAN-1	0.788706	D4
5752	LAN-1	1.10733	D5
5752	LAN-1	1.14985	D6
5752	LAN-1	1.55406	D7
5752	LAN-1	0.125174	E3
5752	LAN-1	0.398452	E4
5752	LAN-1	0.859529	E5
5752	LAN-1	0.204258	F4
5752	LAN-1	0.477097	F5
5752	LAN-1	0.717762	F6
5752	LAN-1	1.01727	F7
5752	LAN-1	1.23063	F8
5752	LAN-1	1.8197	F10
5752	LAN-1	2.77749	F13
5752	LAN-1	1.47412	G5
5753	UKID48	3.57882	B8
5753	UKID48	0.129524	F3
5753	UKID48	0.357692	F4
5753	UKID48	0.487511	F5
5753	UKID48	0.706456	F6
5753	UKID48	0.997459	F7
5753	UKID48	1.33957	F8
5753	UKID48	1.93607	F10
5753	UKID48	2.94536	F13
5753	UKID48	0.41	I6
5753	UKID48	0.97	I7
5753	UKID48	1.44	I8
5753	UKID48	2.14	I9
5785	UKID80	3.58362	B8
5785	UKID80	3.07661	C10
5785	UKID80	0.108622	F3
5785	UKID80	0.373659	F4
5785	UKID80	0.708929	F5
5785	UKID80	0.994439	F6
5785	UKID80	1.26454	F7
5785	UKID80	1.52854	F8
5785	UKID80	2.11955	F10
5785	UKID80	3.19117	F13
5785	UKID80	0.41	I6
5785	UKID80	0.9	I7
5785	UKID80	1.45	I8
5785	UKID80	2.08	I9
5788	UKID83	3.41335	C10
5788	UKID83	0.128153	F3
5788	UKID83	0.359895	F4
5788	UKID83	0.673519	F5
5788	UKID83	0.956394	F6
5788	UKID83	1.26522	F7
5788	UKID83	1.57142	F8
5788	UKID83	2.35855	F10
5788	UKID83	3.65048	F13
5805	UKID101	1.85394	B8
5805	UKID101	2.25553	C10
5805	UKID101	0.148155	F3
5805	UKID101	0.310625	F4
5805	UKID101	0.485488	F5
5805	UKID101	0.656709	F6
5805	UKID101	0.884047	F7
5805	UKID101	1.14788	F8
5805	UKID101	1.7505	F10
5805	UKID101	2.87028	F13
5805	UKID101	0.28	I6
5805	UKID101	0.57	I7
5805	UKID101	0.86	I8
5805	UKID101	1.17	I9
5812	UKID108	3.00689	C10
5812	UKID108	0.158803	F3
5812	UKID108	0.319991	F4
5812	UKID108	0.645737	F5
5812	UKID108	0.927266	F6
5812	UKID108	1.20546	F7
5812	UKID108	1.51502	F8
5812	UKID108	2.15733	F10
5812	UKID108	3.20932	F13
5813	UKID109	0.194771	F3
5813	UKID109	0.41998	F4
5813	UKID109	0.71534	F5
5813	UKID109	0.985239	F6
5813	UKID109	1.22657	F7
5813	UKID109	1.52431	F8
5813	UKID109	2.0359	F10
5813	UKID109	2.90579	F13
5816	UKID112	3.34878	C10
5816	UKID112	0.199913	F3
5816	UKID112	0.551405	F4
5816	UKID112	0.913955	F5
5816	UKID112	1.2686	F6
5816	UKID112	1.57545	F7
5816	UKID112	1.97129	F8
5816	UKID112	2.65739	F10
5816	UKID112	3.77228	F13
5817	UKID113	3.22857	C10
5817	UKID113	0.313602	F4
5817	UKID113	0.46344	F5
5817	UKID113	0.720326	F6
5817	UKID113	0.972582	F7
5817	UKID113	1.27467	F8
5817	UKID113	1.97537	F10
5817	UKID113	3.26724	F13
5819	EDI-1	0.182522	F3
5819	EDI-1	0.469946	F4
5819	EDI-1	0.742883	F5
5819	EDI-1	1.02132	F6
5819	EDI-1	1.30152	F7
5819	EDI-1	1.61975	F8
5819	EDI-1	2.24753	F10
5819	EDI-1	3.23844	F13
5820	EDI-2	0.11321	F3
5820	EDI-2	0.347413	F4
5820	EDI-2	0.636996	F5
5820	EDI-2	0.893758	F6
5820	EDI-2	1.19381	F7
5820	EDI-2	1.56059	F8
5820	EDI-2	2.37434	F10
5820	EDI-2	3.88371	F13
5832	APP1-16	3.83487	B8
5832	APP1-16	0.44	I6
5832	APP1-16	1.12	I7
5832	APP1-16	1.82	I8
5832	APP1-16	2.53	I9
5837	BOR-1	4.0061	A7
5837	BOR-1	4.19163	B8
5837	BOR-1	3.0386	C10
5837	BOR-1	0.214226	D1
5837	BOR-1	0.414401	D2
5837	BOR-1	0.754754	D3
5837	BOR-1	1.07572	D4
5837	BOR-1	1.35701	D5
5837	BOR-1	1.66001	D6
5837	BOR-1	1.83243	D7
5837	BOR-1	0.214226	E3
5837	BOR-1	0.628627	E4
5837	BOR-1	1.38338	E5
5837	BOR-1	1.54741	G5
5837	BOR-1	0.48	I6
5837	BOR-1	1.01	I7
5837	BOR-1	1.83	I8
5837	BOR-1	2.49	I9
5887	DRAIV1-5	4.74507	B8
5887	DRAIV1-5	0.123944	F3
5887	DRAIV1-5	0.311943	F4
5887	DRAIV1-5	0.610815	F5
5887	DRAIV1-5	0.904687	F6
5887	DRAIV1-5	1.19788	F7
5887	DRAIV1-5	1.48946	F8
5887	DRAIV1-5	2.06024	F10
5887	DRAIV1-5	3.28839	F13
5887	DRAIV1-5	0.38	I6
5887	DRAIV1-5	0.94	I7
5887	DRAIV1-5	1.66	I8
5887	DRAIV1-5	2.49	I9
5889	DRAIV1-7	4.38488	B8
5889	DRAIV1-7	0.36	I6
5889	DRAIV1-7	0.91	I7
5889	DRAIV1-7	1.69	I8
5889	DRAIV1-7	2.47	I9
5987	DRAIV6-16	4.83391	B8
5987	DRAIV6-16	0.36	I6
5987	DRAIV6-16	0.88	I7
5987	DRAIV6-16	1.82	I8
5987	DRAIV6-16	2.6	I9
6005	DRAIV6-35	4.98362	B8
6005	DRAIV6-35	0.214863	F3
6005	DRAIV6-35	0.514171	F4
6005	DRAIV6-35	0.826264	F5
6005	DRAIV6-35	1.11851	F6
6005	DRAIV6-35	1.37127	F7
6005	DRAIV6-35	1.67725	F8
6005	DRAIV6-35	2.3548	F10
6005	DRAIV6-35	3.46547	F13
6005	DRAIV6-35	0.39	I6
6005	DRAIV6-35	0.97	I7
6005	DRAIV6-35	1.68	I8
6005	DRAIV6-35	2.47	I9
6008	DUK	3.55943	B8
6008	DUK	0.3092	D1
6008	DUK	0.459461	D2
6008	DUK	0.662369	D3
6008	DUK	0.913836	D4
6008	DUK	1.04874	D5
6008	DUK	1.2848	D6
6008	DUK	1.77783	D7
6008	DUK	0.3092	E3
6008	DUK	0.768661	E4
6008	DUK	1.43103	E5
6008	DUK	1.45316	G5
6008	DUK	0.41	I6
6008	DUK	0.95	I7
6008	DUK	1.59	I8
6008	DUK	2.35	I9
6009	EDEN-1	4.64972	A7
6009	EDEN-1	0.23235	F3
6009	EDEN-1	0.500652	F4
6009	EDEN-1	0.684025	F5
6009	EDEN-1	0.870008	F6
6009	EDEN-1	1.0505	F7
6009	EDEN-1	1.25562	F8
6009	EDEN-1	1.69285	F10
6009	EDEN-1	2.46486	F13
6009	EDEN-1	1.32376	H6
6016	EDS-1	0.268337	D1
6016	EDS-1	0.671032	D2
6016	EDS-1	1.05469	D3
6016	EDS-1	1.38962	D4
6016	EDS-1	1.77882	D5
6016	EDS-1	2.29258	D6
6016	EDS-1	2.68365	D7
6016	EDS-1	0.268337	E3
6016	EDS-1	0.939369	E4
6016	EDS-1	1.99405	E5
6019	FJA1-2	4.08716	B8
6020	FJA1-5	4.53566	B8
6039	HOVDALA-2	4.21801	B8
6039	HOVDALA-2	0.47	I6
6039	HOVDALA-2	1.26	I7
6039	HOVDALA-2	1.91	I8
6039	HOVDALA-2	2.83	I9
6040	KNI-1	2.9814	C10
6040	KNI-1	0.250527	D1
6040	KNI-1	0.624385	D2
6040	KNI-1	0.964652	D3
6040	KNI-1	1.35376	D4
6040	KNI-1	1.6078	D5
6040	KNI-1	1.89575	D6
6040	KNI-1	2.26944	D7
6040	KNI-1	0.250527	E3
6040	KNI-1	0.874912	E4
6040	KNI-1	1.83956	E5
6042	LOM1-1	3.18596	B8
6042	LOM1-1	0.47	I6
6042	LOM1-1	1.2	I7
6042	LOM1-1	2.06	I8
6042	LOM1-1	3.04	I9
6043	LOV-1	5.35318	A7
6046	LOV-5	5.23631	A7
6046	LOV-5	3.1703	B8
6046	LOV-5	0.301912	F3
6046	LOV-5	0.649087	F4
6046	LOV-5	0.970861	F5
6046	LOV-5	1.21136	F6
6046	LOV-5	1.4525	F7
6046	LOV-5	1.72194	F8
6046	LOV-5	2.31934	F10
6046	LOV-5	3.35903	F13
6076	REV-2	3.8387	B8
6076	REV-2	0.45	I6
6076	REV-2	1.09	I7
6076	REV-2	1.62	I8
6076	REV-2	2.44	I9
6085	SPARTA-1	3.62757	B8
6085	SPARTA-1	0.44	I6
6085	SPARTA-1	1.05	I7
6085	SPARTA-1	1.62	I8
6085	SPARTA-1	2.54	I9
6094	T1040	3.81184	B8
6096	T1060	3.51469	B8
6096	T1060	0.38	I6
6096	T1060	0.93	I7
6096	T1060	1.77	I8
6096	T1060	2.48	I9
6098	T1080	3.85349	B8
6098	T1080	0.4	I6
6098	T1080	0.92	I7
6098	T1080	1.54	I8
6098	T1080	2.31	I9
6100	T1110	3.16364	B8
6109	T510	3.69011	B8
6109	T510	0.39	I6
6109	T510	0.9	I7
6109	T510	1.57	I8
6109	T510	2.42	I9
6112	T540	3.13869	B8
6112	T540	0.52	I6
6112	T540	1.23	I7
6112	T540	1.86	I8
6112	T540	3.06	I9
[truncated: 4,900 more rows]

## Sheet: Reported in eight studies
Accession ID	Number of studies
6903	8
6906	8
6907	8
6909	8
6919	8
6928	8
6932	8
6936	8
6937	8
6944	8
6946	8
6968	8
6973	8
6976	8
6978	8
6982	8
6985	8
7514	8
7515	8
7523	8
8214	8
