# Supplementary material for: Genome-wide association studies meta-analysis uncovers NOJO and SGS3 novel genes involved in Arabidopsis thaliana primary root development and plasticity
Source: Mol Biol Rep. 2024 Jun 14;51(1):763. doi: 10.1007/s11033-024-09623-1 (PMC11178574; doi:10.1007/s11033-024-09623-1)
Supplement: Supplementary file 6 — Supplementary Material 6 [file 11033_2024_9623_MOESM6_ESM.xlsx]

## Sheet: SNPS_mean_zscore_all_studies
Chromosome	Position	Score	MAF
1	29678615	5.29111	0.159649
1	28722665	5.08715	0.105263
2	1583003	4.88626	0.429825
3	21061318	4.746	0.32807
2	1583939	4.65289	0.42807
2	1591336	4.65008	0.401754
3	7970499	4.64482	0.045614
2	1582157	4.61484	0.421053
1	29681087	4.60719	0.161404
5	21597823	4.59996	0.359649
2	1584222	4.5781	0.429825
2	1582665	4.56549	0.429825
1	28696667	4.55976	0.366667
5	20100081	4.54767	0.252632
5	20100119	4.54767	0.252632
1	28721294	4.50756	0.142105
1	11339154	4.4804	0.333333
5	4075644	4.42849	0.108772
2	1582000	4.42789	0.431579
2	1591442	4.42596	0.385965
5	18768725	4.36988	0.478947
5	22996096	4.36108	0.450877
5	6586217	4.35944	0.0578947
4	8691420	4.33259	0.185965
2	1583190	4.31863	0.447368
2	1583421	4.31643	0.433333
2	1590997	4.27891	0.389474
5	21890193	4.26632	0.405263
2	1585931	4.24502	0.42807
2	1584824	4.2187	0.347368
2	1582399	4.21615	0.0754386
1	26825935	4.20537	0.0929825
5	6571559	4.17523	0.0614035
2	1579467	4.16492	0.391228
1	28726769	4.15658	0.114035
1	30325115	4.13792	0.407018
5	17287100	4.12553	0.301754
1	28710962	4.1166	0.152632
5	6598438	4.10258	0.0421053
5	25289277	4.08887	0.045614
5	21598632	4.07058	0.364912
3	7971290	4.05265	0.0508772
5	2869077	4.04124	0.357895
5	537481	4.03438	0.140351
1	5037456	4.02436	0.329825
5	6786958	3.95576	0.294737
4	1214810	3.94152	0.247368
1	29648580	3.92469	0.131579
1	30328053	3.91573	0.414035
5	2878862	3.89651	0.384211
1	309185	3.8925	0.273684
5	18698277	3.88223	0.319298
3	10751051	3.81813	0.0649123
2	12466484	3.80428	0.221053
1	13420122	3.79067	0.480702
1	29666565	3.7877	0.152632
5	4083610	3.77297	0.0964912
1	29684381	3.77032	0.149123
3	4932818	3.75949	0.110526
4	1216097	3.75483	0.268421
5	21597926	3.75112	0.370175
5	198072	3.74347	0.054386
2	1591997	3.73391	0.333333
1	28709889	3.73224	0.268421
1	26079683	3.73115	0.187719
4	4544985	3.71865	0.238596
3	18472267	3.71831	0.375439
2	18260926	3.70814	0.0754386
2	7387552	3.70678	0.207018
2	1592135	3.69782	0.335088
5	17717729	3.69525	0.342105
5	22990768	3.68496	0.136842
4	8426262	3.65422	0.229825
5	6785398	3.64633	0.25614
4	11915216	3.64493	0.129825
5	20096064	3.64395	0.361403
2	1583640	3.64115	0.429825
1	5783722	3.63668	0.0245614
1	8980575	3.62367	0.37193
2	606964	3.62211	0.157895
3	10750825	3.60936	0.077193
1	18435016	3.60224	0.0263158
2	1583823	3.59372	0.433333
3	10772633	3.58768	0.0666667
3	12347598	3.58583	0.14386
3	3956579	3.57885	0.1
1	28712286	3.57488	0.152632
1	29426869	3.57481	0.224561
5	1039264	3.57378	0.210526
5	6572245	3.56669	0.0561404
5	6572726	3.56669	0.0561404
5	3335854	3.56213	0.221053
1	1407828	3.55582	0.14386
2	1590765	3.5558	0.342105
2	1589384	3.55568	0.333333
2	1589823	3.55568	0.333333
1	29319057	3.55456	0.242105
5	4638161	3.54986	0.307018
2	15525659	3.53989	0.0701754
2	389098	3.53737	0.164912
2	18079712	3.53687	0.0894737
3	10792119	3.52073	0.0719298
4	9686510	3.5207	0.0263158
1	1395652	3.51448	0.142105
1	3867912	3.49331	0.196491
5	4081203	3.49049	0.103509
4	2542269	3.4873	0.0438596
2	18152499	3.47671	0.129825
3	4987373	3.45941	0.15614
3	18473316	3.45796	0.377193
5	2869871	3.45654	0.345614
3	1103766	3.45628	0.0859649
2	9045395	3.45417	0.357895
5	20563837	3.44202	0.415789
3	7189183	3.43778	0.32807
4	9728701	3.43555	0.0350877
5	6581600	3.43311	0.0614035
3	7601643	3.42925	0.231579
3	8631507	3.42655	0.3
5	21194129	3.42043	0.189474
2	5508992	3.41937	0.468421
2	388999	3.40993	0.180702
3	22702307	3.40606	0.349123
1	304281	3.39957	0.305263
1	25517669	3.39712	0.370175
2	5036353	3.38795	0.0614035
5	2867681	3.38108	0.378947
5	4080149	3.37871	0.0964912
5	4083064	3.37871	0.0964912
1	24218163	3.36793	0.380702
1	18426440	3.36104	0.182456
4	9914496	3.35876	0.0438596
1	29677830	3.35777	0.133333
1	25526046	3.35719	0.384211
4	17527683	3.35201	0.198246
5	1019590	3.3507	0.203509
1	25994481	3.34605	0.352632
2	16261822	3.34596	0.180702
3	8573982	3.34587	0.152632
3	9125284	3.34417	0.0842105
3	18474240	3.32269	0.366667
1	25145183	3.31867	0.175439
1	24271382	3.31087	0.0263158
5	23008368	3.30798	0.154386
2	1607733	3.30325	0.178947
5	4077683	3.29773	0.0982456
2	1590365	3.29671	0.0421053
2	16124515	3.29264	0.392982
3	21579749	3.28807	0.329825
1	84379	3.2844	0.0385965
2	18280827	3.28198	0.12807
1	25663748	3.27313	0.145614
3	3919345	3.25861	0.0385965
3	7171910	3.25402	0.35614
1	26802636	3.25045	0.292982
1	3315725	3.24294	0.163158
3	1100491	3.23128	0.0894737
3	2365667	3.22635	0.0333333
3	7989479	3.21718	0.0807018
4	18303549	3.21625	0.224561
3	18474687	3.21593	0.375439
3	14781655	3.20823	0.44386
4	71066	3.19992	0.0157895
4	2757920	3.19966	0.205263
3	10192879	3.18089	0.477193
3	8060407	3.17301	0.117544
3	9799941	3.16454	0.0473684
3	15525039	3.15857	0.229825
3	18473061	3.13839	0.380702
3	12348154	3.13164	0.115789
3	7139415	3.10826	0.319298
3	22453182	3.09921	0.403509
3	8611432	3.09575	0.022807
3	18474025	3.09518	0.378947
3	10753256	3.08873	0.0736842
4	7814898	3.08473	0.487719
2	1591611	3.07622	0.34386
4	8712143	3.07333	0.233333
4	1215701	3.06788	0.408772
3	3944164	3.06703	0.180702
2	1578382	3.06154	0.198246
4	7240217	3.0584	0.101754
4	6477700	3.05801	0.352632
4	5373734	3.05584	0.0350877
4	368106	3.05528	0.0385965
4	8687127	3.05373	0.0701754
4	7083152	3.02104	0.168421
4	10462551	3.00244	0.110526
4	650828	2.9691	0.245614
4	11143940	2.95129	0.17193
4	1214035	2.94916	0.289474
4	8694987	2.93506	0.403509
4	2656843	2.93172	0.0578947
4	17417740	2.92477	0.131579
4	17455728	2.86202	0.114035
4	9783452	2.84538	0.308772
4	2633477	2.83879	0.37193
4	87255	2.83742	0.378947
4	1215616	2.83543	0.484211
4	937373	2.81759	0.224561
4	5742294	2.81759	0.0824561
4	16730988	2.80287	0.475439
4	9936149	2.79218	0.0263158
4	1579114	2.78228	0.34386
4	17557618	2.7723	0.314035

## Sheet: SNPs_zscore_jacknife
Chromosome	Position	Score	MAF	Analysis_mean_zscore
1	29678615	5.94071	0.159649	Without_Bouain et al., 2018
1	29678615	5.89849	0.15942	Without_Julkowska et al., 2017
1	28696667	5.75356	0.366109	Without_Li et al., 2019
1	28696667	5.75356	0.366109	Without_Ogura et al., 2019
1	28709889	5.75113	0.294979	Without_Li et al., 2019
1	28709889	5.75113	0.294979	Without_Ogura et al., 2019
1	29678615	5.66871	0.16221	Without_Justamante et al., 2019
3	7970499	5.35988	0.0471014	Without_Julkowska et al., 2017
2	1582157	5.29758	0.42029	Without_Julkowska et al., 2017
1	28696667	5.2334	0.364937	Without_Ristova et al., 2018
4	1215701	5.21979	0.401674	Without_Li et al., 2019
3	21061318	5.18271	0.331551	Without_Justamante et al., 2019
5	22996096	5.136	0.449016	Without_Ristova et al., 2018
5	22996096	5.08061	0.450877	Without_Bouain et al., 2019
2	1583003	5.07602	0.42959	Without_Justamante et al., 2019
2	1591336	5.07074	0.401754	Without_Ogura et al., 2019
1	28722665	5.01216	0.106952	Without_Justamante et al., 2019
1	29681087	5.00846	0.161232	Without_Julkowska et al., 2017
1	29678615	4.99913	0.159011	Without_Lachowiec, et al., 2015
1	29678615	4.99337	0.159649	Without_Bouain et al., 2019
1	11339154	4.97891	0.333922	Without_Lachowiec, et al., 2015
1	29681087	4.94948	0.163993	Without_Justamante et al., 2019
1	29681087	4.93023	0.161404	Without_Bouain et al., 2018
2	1591442	4.90679	0.385965	Without_Ogura et al., 2019
1	26825935	4.88343	0.0869565	Without_Julkowska et al., 2017
1	29678615	4.86377	0.162791	Without_Ristova et al., 2018
2	1583003	4.83181	0.429825	Without_Ogura et al., 2019
5	18768725	4.83043	0.485356	Without_Li et al., 2019
2	1591336	4.81673	0.402504	Without_Ristova et al., 2018
5	18768725	4.81035	0.476449	Without_Julkowska et al., 2017
2	1591336	4.80936	0.402852	Without_Justamante et al., 2019
2	1583003	4.80738	0.429825	Without_Bouain et al., 2018
1	29678615	4.80219	0.16221	Without_Deolu-Ajayi et al., 2019
2	1583190	4.79663	0.447415	Without_Justamante et al., 2019
3	21061318	4.79505	0.329159	Without_Ristova et al., 2018
5	21597823	4.78366	0.363148	Without_Ristova et al., 2018
5	2869077	4.77426	0.356506	Without_Justamante et al., 2019
2	1584222	4.77327	0.42959	Without_Justamante et al., 2019
2	1582399	4.77316	0.0751342	Without_Ristova et al., 2018
2	1583003	4.77095	0.425725	Without_Julkowska et al., 2017
2	1583939	4.76584	0.423913	Without_Julkowska et al., 2017
1	28722665	4.75106	0.103757	Without_Ristova et al., 2018
1	22495847	4.74371	0.483264	Without_Li et al., 2019
1	22495847	4.74371	0.483264	Without_Ogura et al., 2019
5	6586217	4.73933	0.0543478	Without_Julkowska et al., 2017
3	15631240	4.73742	0.215481	Without_Li et al., 2019
2	1583939	4.73176	0.427807	Without_Justamante et al., 2019
2	1582665	4.70918	0.42959	Without_Justamante et al., 2019
5	21597823	4.70874	0.360424	Without_Lachowiec, et al., 2015
3	10751051	4.70734	0.0649123	Without_Bouain et al., 2019
4	1215789	4.70138	0.40795	Without_Li et al., 2019
2	1583003	4.6983	0.429825	Without_Bouain et al., 2019
5	18768725	4.69353	0.472371	Without_Justamante et al., 2019
2	1584824	4.68854	0.345811	Without_Justamante et al., 2019
5	21597823	4.68179	0.359649	Without_Bouain et al., 2018
2	1591336	4.67784	0.401754	Without_Bouain et al., 2019
5	22996096	4.67335	0.448763	Without_Lachowiec, et al., 2015
2	1591442	4.66932	0.386809	Without_Justamante et al., 2019
2	1584824	4.66457	0.347368	Without_Bouain et al., 2019
5	2869077	4.65513	0.356506	Without_Deolu-Ajayi et al., 2019
2	1584824	4.65503	0.347368	Without_Ogura et al., 2019
2	1583003	4.652	0.42576	Without_Ristova et al., 2018
3	7970499	4.6475	0.0459364	Without_Lachowiec, et al., 2015
3	8573982	4.64717	0.155635	Without_Ristova et al., 2018
2	1584222	4.64549	0.429825	Without_Bouain et al., 2018
2	1591442	4.64402	0.385965	Without_Bouain et al., 2019
2	1591442	4.64292	0.386404	Without_Ristova et al., 2018
1	28722665	4.63773	0.106007	Without_Lachowiec, et al., 2015
5	4638161	4.63103	0.297071	Without_Li et al., 2019
2	1582000	4.63033	0.431373	Without_Justamante et al., 2019
2	1585931	4.6295	0.42807	Without_Bouain et al., 2018
5	22996096	4.62274	0.450877	Without_Ogura et al., 2019
2	1590997	4.61904	0.389474	Without_Ogura et al., 2019
2	1585931	4.61524	0.42807	Without_Bouain et al., 2019
5	198072	4.61294	0.054386	Without_Bouain et al., 2019
2	1584824	4.61225	0.347368	Without_Bouain et al., 2018
5	21597823	4.61211	0.359649	Without_Bouain et al., 2019
2	1582157	4.61193	0.420677	Without_Justamante et al., 2019
5	25289277	4.60332	0.0463458	Without_Justamante et al., 2019
5	4075644	4.60282	0.105169	Without_Justamante et al., 2019
1	28721294	4.59217	0.144385	Without_Justamante et al., 2019
5	21597823	4.59171	0.359649	Without_Ogura et al., 2019
5	198072	4.5846	0.054386	Without_Bouain et al., 2018
2	1583190	4.58	0.447368	Without_Bouain et al., 2018
1	309185	4.5798	0.275362	Without_Julkowska et al., 2017
3	1103766	4.57613	0.0851449	Without_Julkowska et al., 2017
5	21597823	4.5721	0.36413	Without_Julkowska et al., 2017
5	22996096	4.5651	0.450877	Without_Bouain et al., 2018
2	1585931	4.56236	0.42807	Without_Ogura et al., 2019
2	1591442	4.5566	0.385965	Without_Bouain et al., 2018
1	28696667	4.55585	0.366667	Without_Bouain et al., 2018
1	29684381	4.55206	0.149123	Without_Bouain et al., 2018
3	10751051	4.54897	0.0659537	Without_Justamante et al., 2019
3	10750825	4.53584	0.077193	Without_Bouain et al., 2019
2	1584222	4.5302	0.425725	Without_Julkowska et al., 2017
1	28722665	4.52934	0.105263	Without_Bouain et al., 2018
1	29666565	4.52358	0.152632	Without_Bouain et al., 2018
2	1591336	4.52035	0.401754	Without_Bouain et al., 2018
5	21597823	4.51881	0.358289	Without_Justamante et al., 2019
1	30325115	4.51604	0.407018	Without_Bouain et al., 2018
1	28709889	4.5154	0.268336	Without_Ristova et al., 2018
3	10751051	4.5137	0.0636042	Without_Lachowiec, et al., 2015
1	28696667	4.51132	0.367491	Without_Lachowiec, et al., 2015
2	1582665	4.51109	0.425725	Without_Julkowska et al., 2017
2	1583421	4.50121	0.433155	Without_Justamante et al., 2019
2	1583190	4.49718	0.447368	Without_Bouain et al., 2019
2	1583939	4.49253	0.42807	Without_Ogura et al., 2019
2	1582665	4.48997	0.429825	Without_Ogura et al., 2019
4	5745605	4.48328	0.278243	Without_Li et al., 2019
4	16730988	4.48324	0.475936	Without_Deolu-Ajayi et al., 2019
1	8060828	4.48237	0.158645	Without_Deolu-Ajayi et al., 2019
3	21061318	4.47312	0.32807	Without_Ogura et al., 2019
1	28722665	4.47222	0.105263	Without_Bouain et al., 2019
1	2159399	4.47185	0.171123	Without_Deolu-Ajayi et al., 2019
5	2869077	4.47071	0.359571	Without_Ristova et al., 2018
5	198072	4.46831	0.0552585	Without_Justamante et al., 2019
2	1582665	4.46304	0.429825	Without_Bouain et al., 2018
4	8691420	4.46048	0.184783	Without_Julkowska et al., 2017
5	20563837	4.45846	0.416816	Without_Ristova et al., 2018
4	8691420	4.45152	0.185965	Without_Ogura et al., 2019
5	4075644	4.45138	0.110507	Without_Julkowska et al., 2017
5	2846798	4.44931	0.235294	Without_Deolu-Ajayi et al., 2019
1	28721294	4.44844	0.139535	Without_Ristova et al., 2018
1	11339154	4.44774	0.339893	Without_Ristova et al., 2018
3	10772633	4.44729	0.065371	Without_Lachowiec, et al., 2015
2	1582157	4.44439	0.421053	Without_Ogura et al., 2019
1	28696667	4.44154	0.367201	Without_Justamante et al., 2019
5	21890193	4.43864	0.405263	Without_Ogura et al., 2019
1	28722665	4.43625	0.100418	Without_Li et al., 2019
1	28722665	4.43625	0.100418	Without_Ogura et al., 2019
3	21061318	4.43388	0.335145	Without_Julkowska et al., 2017
1	11339154	4.4293	0.333333	Without_Bouain et al., 2018
2	1584222	4.42614	0.429825	Without_Ogura et al., 2019
5	11307160	4.4241	0.0398551	Without_Julkowska et al., 2017
1	28709889	4.4164	0.269162	Without_Deolu-Ajayi et al., 2019
2	1583190	4.41292	0.447368	Without_Ogura et al., 2019
2	1584222	4.41116	0.429825	Without_Bouain et al., 2019
2	1582000	4.40972	0.431579	Without_Ogura et al., 2019
5	25289277	4.40504	0.0447227	Without_Ristova et al., 2018
2	1582157	4.40081	0.421053	Without_Bouain et al., 2018
5	537481	4.39071	0.143113	Without_Ristova et al., 2018
3	10751051	4.39014	0.0649123	Without_Bouain et al., 2018
2	1591336	4.38809	0.402852	Without_Deolu-Ajayi et al., 2019
2	1582000	4.38683	0.431579	Without_Bouain et al., 2018
2	1584222	4.38562	0.42576	Without_Ristova et al., 2018
5	4075644	4.38411	0.108772	Without_Bouain et al., 2018
3	10772633	4.38199	0.0677362	Without_Deolu-Ajayi et al., 2019
2	1590997	4.38135	0.390374	Without_Justamante et al., 2019
5	6598438	4.37941	0.0380435	Without_Julkowska et al., 2017
2	1583190	4.37864	0.442029	Without_Julkowska et al., 2017
1	29681087	4.37689	0.160777	Without_Lachowiec, et al., 2015
3	18472267	4.37496	0.378092	Without_Lachowiec, et al., 2015
2	1590997	4.3724	0.389474	Without_Bouain et al., 2019
1	8316125	4.37159	0.0333333	Without_Bouain et al., 2019
5	537481	4.36986	0.142602	Without_Deolu-Ajayi et al., 2019
5	19164004	4.36044	0.177824	Without_Li et al., 2019
1	28696667	4.35895	0.366667	Without_Bouain et al., 2019
2	1582665	4.35648	0.429825	Without_Bouain et al., 2019
1	29666565	4.3526	0.152174	Without_Julkowska et al., 2017
5	537481	4.35232	0.141343	Without_Lachowiec, et al., 2015
2	1591336	4.35162	0.399293	Without_Lachowiec, et al., 2015
5	20100081	4.34479	0.253119	Without_Justamante et al., 2019
5	20100119	4.34479	0.253119	Without_Justamante et al., 2019
5	22925057	4.34339	0.179916	Without_Li et al., 2019
1	29684381	4.33905	0.150268	Without_Ristova et al., 2018
5	4075644	4.33569	0.108772	Without_Bouain et al., 2019
5	2878862	4.33428	0.374332	Without_Justamante et al., 2019
1	28696667	4.32875	0.367201	Without_Deolu-Ajayi et al., 2019
5	25289277	4.3161	0.045614	Without_Bouain et al., 2018
2	1585931	4.31542	0.433155	Without_Justamante et al., 2019
2	1582665	4.31442	0.42576	Without_Ristova et al., 2018
2	1583939	4.30974	0.423971	Without_Ristova et al., 2018
1	29426869	4.30741	0.221825	Without_Ristova et al., 2018
1	30328053	4.30463	0.414035	Without_Bouain et al., 2018
2	1582399	4.30452	0.0754386	Without_Ogura et al., 2019
5	25289277	4.30382	0.045614	Without_Bouain et al., 2019
3	10772633	4.30245	0.0666667	Without_Bouain et al., 2019
5	198072	4.30153	0.0552585	Without_Deolu-Ajayi et al., 2019
2	1583939	4.29963	0.42807	Without_Bouain et al., 2019
2	1582399	4.29589	0.0766488	Without_Justamante et al., 2019
3	7971290	4.29111	0.0507246	Without_Julkowska et al., 2017
1	28721294	4.28929	0.14311	Without_Lachowiec, et al., 2015
2	1582000	4.28582	0.431579	Without_Bouain et al., 2019
3	10772633	4.2843	0.0666667	Without_Bouain et al., 2018
2	1582157	4.27789	0.421053	Without_Bouain et al., 2019
2	1583939	4.27736	0.42807	Without_Bouain et al., 2018
2	1583003	4.27638	0.431095	Without_Lachowiec, et al., 2015
2	1583421	4.27453	0.433333	Without_Ogura et al., 2019
2	1582000	4.27403	0.427536	Without_Julkowska et al., 2017
5	4075644	4.27302	0.109541	Without_Lachowiec, et al., 2015
3	1100491	4.27093	0.0887681	Without_Julkowska et al., 2017
3	10750825	4.26907	0.077193	Without_Bouain et al., 2018
2	1584824	4.26804	0.349372	Without_Li et al., 2019
1	28721294	4.26607	0.142259	Without_Li et al., 2019
1	28721294	4.26607	0.142259	Without_Ogura et al., 2019
3	7971290	4.26573	0.0512367	Without_Lachowiec, et al., 2015
3	10772633	4.26567	0.0677362	Without_Justamante et al., 2019
1	5037456	4.25836	0.332155	Without_Lachowiec, et al., 2015
1	8316125	4.2566	0.0333333	Without_Bouain et al., 2018
5	21598632	4.2564	0.368515	Without_Ristova et al., 2018
5	2869077	4.25533	0.357895	Without_Ogura et al., 2019
5	25289277	4.25234	0.0463458	Without_Deolu-Ajayi et al., 2019
2	1583421	4.24888	0.433333	Without_Bouain et al., 2018
4	1215701	4.24862	0.413547	Without_Deolu-Ajayi et al., 2019
3	10772633	4.24686	0.0644007	Without_Ristova et al., 2018
3	10750825	4.24302	0.0784314	Without_Justamante et al., 2019
1	28710962	4.24291	0.146444	Without_Li et al., 2019
1	28710962	4.24291	0.146444	Without_Ogura et al., 2019
3	10750825	4.23975	0.0759717	Without_Lachowiec, et al., 2015
2	1584824	4.23938	0.348837	Without_Ristova et al., 2018
2	1582000	4.23885	0.427549	Without_Ristova et al., 2018
1	29684381	4.23762	0.151515	Without_Justamante et al., 2019
4	10462551	4.23599	0.112299	Without_Deolu-Ajayi et al., 2019
5	25289277	4.23494	0.0459364	Without_Lachowiec, et al., 2015
5	537481	4.22953	0.140351	Without_Ogura et al., 2019
5	21890193	4.22207	0.40107	Without_Justamante et al., 2019
1	28721294	4.21998	0.142105	Without_Bouain et al., 2019
3	10792119	4.21963	0.0706714	Without_Lachowiec, et al., 2015
3	10792119	4.2162	0.0719298	Without_Bouain et al., 2019
5	198072	4.21573	0.054386	Without_Ogura et al., 2019
1	29681087	4.21568	0.163993	Without_Deolu-Ajayi et al., 2019
1	29648580	4.21552	0.128623	Without_Julkowska et al., 2017
2	1585931	4.21237	0.427536	Without_Julkowska et al., 2017
4	8691420	4.2112	0.187279	Without_Lachowiec, et al., 2015
5	20369969	4.20734	0.135983	Without_Li et al., 2019
1	29678615	4.207	0.165272	Without_Li et al., 2019
1	29678615	4.207	0.165272	Without_Ogura et al., 2019
5	21890193	4.20635	0.406082	Without_Ristova et al., 2018
5	21890193	4.20298	0.40107	Without_Deolu-Ajayi et al., 2019
2	1582157	4.2027	0.416816	Without_Ristova et al., 2018
1	11339154	4.19884	0.327986	Without_Justamante et al., 2019
3	21061318	4.19855	0.32807	Without_Bouain et al., 2019
1	26079683	4.19761	0.186047	Without_Ristova et al., 2018
1	28722665	4.19481	0.106884	Without_Julkowska et al., 2017
2	1590997	4.19363	0.389982	Without_Ristova et al., 2018
3	21061318	4.18857	0.328622	Without_Lachowiec, et al., 2015
1	29681087	4.18841	0.161404	Without_Bouain et al., 2019
2	1579467	4.18612	0.390374	Without_Justamante et al., 2019
5	20100081	4.17898	0.251812	Without_Julkowska et al., 2017
5	20100119	4.17898	0.251812	Without_Julkowska et al., 2017
1	24218163	4.17776	0.379679	Without_Deolu-Ajayi et al., 2019
5	6571559	4.17187	0.057971	Without_Julkowska et al., 2017
3	7970499	4.1718	0.045614	Without_Ogura et al., 2019
5	6785398	4.17116	0.262681	Without_Julkowska et al., 2017
1	5037456	4.16775	0.329159	Without_Ristova et al., 2018
2	1591442	4.16735	0.376569	Without_Li et al., 2019
1	28697725	4.16573	0.271967	Without_Li et al., 2019
1	28697725	4.16573	0.271967	Without_Ogura et al., 2019
1	24569925	4.16509	0.253119	Without_Deolu-Ajayi et al., 2019
5	15780201	4.16391	0.201087	Without_Julkowska et al., 2017
3	18472267	4.16321	0.370766	Without_Justamante et al., 2019
5	198072	4.16276	0.0547703	Without_Lachowiec, et al., 2015
2	1583421	4.16102	0.429348	Without_Julkowska et al., 2017
1	24218163	4.16074	0.379679	Without_Justamante et al., 2019
2	1590997	4.15938	0.389474	Without_Bouain et al., 2018
5	20563837	4.1559	0.42246	Without_Deolu-Ajayi et al., 2019
5	2869077	4.15065	0.357895	Without_Bouain et al., 2019
5	21597823	4.14856	0.358289	Without_Deolu-Ajayi et al., 2019
3	21061318	4.1432	0.331551	Without_Deolu-Ajayi et al., 2019
1	29666565	4.14207	0.15508	Without_Justamante et al., 2019
4	8691420	4.1418	0.185965	Without_Bouain et al., 2019
5	6786958	4.14012	0.294737	Without_Bouain et al., 2019
1	28710962	4.13761	0.15508	Without_Justamante et al., 2019
1	28721294	4.13756	0.141304	Without_Julkowska et al., 2017
1	30325115	4.13438	0.409894	Without_Lachowiec, et al., 2015
2	1591442	4.1328	0.383392	Without_Lachowiec, et al., 2015
3	21061318	4.13092	0.32807	Without_Bouain et al., 2018
5	537481	4.1305	0.142602	Without_Justamante et al., 2019
5	21598632	4.13023	0.365724	Without_Lachowiec, et al., 2015
5	21598632	4.12888	0.364912	Without_Bouain et al., 2018
2	18260926	4.12711	0.0751342	Without_Ristova et al., 2018
2	1583421	4.1248	0.433333	Without_Bouain et al., 2019
1	29681087	4.12317	0.161002	Without_Ristova et al., 2018
5	6586217	4.11861	0.057041	Without_Justamante et al., 2019
5	1039264	4.11752	0.207513	Without_Ristova et al., 2018
2	1583421	4.11684	0.429338	Without_Ristova et al., 2018
5	537481	4.10914	0.140351	Without_Bouain et al., 2019
2	1579467	4.10836	0.391228	Without_Bouain et al., 2018
2	1591442	4.10776	0.386809	Without_Deolu-Ajayi et al., 2019
3	4932818	4.1071	0.110526	Without_Ogura et al., 2019
3	10792119	4.1049	0.0730838	Without_Justamante et al., 2019
2	1584824	4.10028	0.345811	Without_Deolu-Ajayi et al., 2019
3	10792119	4.10009	0.0719298	Without_Bouain et al., 2018
2	16124515	4.09976	0.40795	Without_Li et al., 2019
5	18768725	4.09546	0.478947	Without_Bouain et al., 2019
5	2878862	4.09508	0.384211	Without_Ogura et al., 2019
1	8060828	4.095	0.158645	Without_Justamante et al., 2019
2	9045395	4.09408	0.359571	Without_Ristova et al., 2018
5	21890193	4.09265	0.404594	Without_Lachowiec, et al., 2015
4	10462551	4.09091	0.110526	Without_Bouain et al., 2018
4	1216097	4.09033	0.269874	Without_Li et al., 2019
1	2154813	4.08906	0.174688	Without_Deolu-Ajayi et al., 2019
2	1579467	4.08774	0.391228	Without_Ogura et al., 2019
1	11339154	4.08739	0.333333	Without_Bouain et al., 2019
5	4075644	4.0864	0.108772	Without_Ogura et al., 2019
2	5215576	4.0856	0.057041	Without_Deolu-Ajayi et al., 2019
1	29684381	4.08537	0.151515	Without_Deolu-Ajayi et al., 2019
5	4638161	4.08368	0.307018	Without_Bouain et al., 2018
4	11915216	4.0831	0.134058	Without_Julkowska et al., 2017
3	3956579	4.08209	0.0996377	Without_Julkowska et al., 2017
3	10772633	4.07533	0.0666667	Without_Ogura et al., 2019
5	21598632	4.07495	0.369565	Without_Julkowska et al., 2017
2	1591336	4.0744	0.389121	Without_Li et al., 2019
3	18473316	4.07366	0.379859	Without_Lachowiec, et al., 2015
5	2869871	4.07289	0.344029	Without_Justamante et al., 2019
2	16261822	4.06808	0.18068	Without_Ristova et al., 2018
5	21598632	4.06462	0.364912	Without_Bouain et al., 2019
2	1582399	4.06048	0.0759717	Without_Lachowiec, et al., 2015
2	1583190	4.05955	0.443649	Without_Ristova et al., 2018
2	1590997	4.0543	0.378661	Without_Li et al., 2019
1	28710962	4.05403	0.150268	Without_Ristova et al., 2018
3	1103766	4.05253	0.083779	Without_Justamante et al., 2019
5	21598632	4.04946	0.364912	Without_Ogura et al., 2019
1	29426869	4.04931	0.228164	Without_Deolu-Ajayi et al., 2019
3	10751051	4.04909	0.0649123	Without_Ogura et al., 2019
3	10751051	4.04837	0.0659537	Without_Deolu-Ajayi et al., 2019
5	4075644	4.04765	0.107335	Without_Ristova et al., 2018
1	29681087	4.04736	0.167364	Without_Li et al., 2019
1	29681087	4.04736	0.167364	Without_Ogura et al., 2019
1	2157039	4.0434	0.180036	Without_Deolu-Ajayi et al., 2019
5	22996096	4.04184	0.452763	Without_Justamante et al., 2019
1	30325115	4.03791	0.407018	Without_Bouain et al., 2019
2	1584824	4.03689	0.344523	Without_Lachowiec, et al., 2015
5	4083610	4.03689	0.0926916	Without_Justamante et al., 2019
1	8132720	4.03433	0.101604	Without_Deolu-Ajayi et al., 2019
5	18783241	4.03331	0.146444	Without_Li et al., 2019
5	6786958	4.03202	0.300725	Without_Julkowska et al., 2017
4	1214810	4.03189	0.251337	Without_Justamante et al., 2019
5	6586217	4.02951	0.059034	Without_Ristova et al., 2018
1	28721294	4.02228	0.142105	Without_Bouain et al., 2018
3	14781655	4.01967	0.44385	Without_Deolu-Ajayi et al., 2019
2	1584222	4.01739	0.431095	Without_Lachowiec, et al., 2015
3	6877383	4.01723	0.133891	Without_Li et al., 2019
5	2878862	4.01319	0.374332	Without_Deolu-Ajayi et al., 2019
5	2869871	4.01018	0.344029	Without_Deolu-Ajayi et al., 2019
2	1582399	4.00663	0.0754386	Without_Bouain et al., 2018
5	3448880	4.00579	0.424561	Without_Bouain et al., 2019
5	2869077	4.00342	0.357895	Without_Bouain et al., 2018
3	14781655	4.00179	0.44385	Without_Justamante et al., 2019
3	7970499	3.99706	0.045614	Without_Bouain et al., 2019
3	18474240	3.9919	0.369258	Without_Lachowiec, et al., 2015
5	18768725	3.98742	0.478947	Without_Ogura et al., 2019
3	14763306	3.98719	0.221034	Without_Deolu-Ajayi et al., 2019
1	28710962	3.98502	0.15371	Without_Lachowiec, et al., 2015
2	18152499	3.98061	0.13059	Without_Ristova et al., 2018
4	1214810	3.97923	0.25	Without_Julkowska et al., 2017
5	21598632	3.9792	0.363636	Without_Justamante et al., 2019
3	4987373	3.97766	0.155477	Without_Lachowiec, et al., 2015
5	6598438	3.97765	0.0409982	Without_Justamante et al., 2019
1	5037983	3.97453	0.458111	Without_Deolu-Ajayi et al., 2019
3	10792119	3.97438	0.0719298	Without_Ogura et al., 2019
1	84379	3.97337	0.0460251	Without_Li et al., 2019
1	84379	3.97337	0.0460251	Without_Ogura et al., 2019
4	1215616	3.96905	0.456067	Without_Li et al., 2019
5	18768725	3.96877	0.478799	Without_Lachowiec, et al., 2015
4	1214810	3.96725	0.249117	Without_Lachowiec, et al., 2015
5	6786958	3.96536	0.294737	Without_Bouain et al., 2018
4	10462551	3.96333	0.110526	Without_Bouain et al., 2019
3	10354574	3.9633	0.307531	Without_Li et al., 2019
1	5037912	3.96041	0.454545	Without_Deolu-Ajayi et al., 2019
4	8426262	3.95852	0.230769	Without_Ristova et al., 2018
5	17752514	3.95785	0.34629	Without_Lachowiec, et al., 2015
1	26825935	3.95441	0.0929825	Without_Bouain et al., 2018
2	1582665	3.95258	0.431095	Without_Lachowiec, et al., 2015
1	29652344	3.95129	0.449275	Without_Julkowska et al., 2017
4	8426262	3.9505	0.233512	Without_Justamante et al., 2019
1	84379	3.95049	0.0362319	Without_Julkowska et al., 2017
2	1583190	3.95041	0.448763	Without_Lachowiec, et al., 2015
2	1592135	3.94934	0.335088	Without_Ogura et al., 2019
1	28709889	3.94452	0.269162	Without_Justamante et al., 2019
5	7482578	3.94318	0.376569	Without_Li et al., 2019
1	5037912	3.94072	0.462343	Without_Li et al., 2019
1	5037912	3.94072	0.462343	Without_Ogura et al., 2019
1	30328053	3.93743	0.416961	Without_Lachowiec, et al., 2015
2	1585931	3.93713	0.425795	Without_Lachowiec, et al., 2015
1	26079683	3.93578	0.187719	Without_Bouain et al., 2019
1	25759129	3.93482	0.0822898	Without_Ristova et al., 2018
1	5037456	3.93338	0.335116	Without_Justamante et al., 2019
2	12466484	3.93002	0.222826	Without_Julkowska et al., 2017
5	22990768	3.92882	0.136842	Without_Ogura et al., 2019
5	2878862	3.92835	0.382826	Without_Ristova et al., 2018
5	6586217	3.92594	0.0547703	Without_Lachowiec, et al., 2015
5	537481	3.92419	0.140351	Without_Bouain et al., 2018
3	7189183	3.92347	0.32807	Without_Bouain et al., 2018
2	18079712	3.92147	0.0894737	Without_Bouain et al., 2018
5	18768725	3.92076	0.478947	Without_Bouain et al., 2018
4	9914496	3.92018	0.0424028	Without_Lachowiec, et al., 2015
5	2867681	3.91977	0.368984	Without_Justamante et al., 2019
1	29426869	3.91623	0.226148	Without_Lachowiec, et al., 2015
3	10751051	3.91459	0.0661896	Without_Ristova et al., 2018
2	1579467	3.91459	0.391304	Without_Julkowska et al., 2017
5	2878862	3.91376	0.384211	Without_Bouain et al., 2019
5	21890193	3.91365	0.405263	Without_Bouain et al., 2019
1	28726769	3.9124	0.114082	Without_Justamante et al., 2019
2	1582157	3.91197	0.422261	Without_Lachowiec, et al., 2015
5	2867681	3.91022	0.368984	Without_Deolu-Ajayi et al., 2019
2	1607733	3.90882	0.177102	Without_Ristova et al., 2018
3	18473316	3.90792	0.372549	Without_Justamante et al., 2019
3	1172977	3.90738	0.413043	Without_Julkowska et al., 2017
1	1407828	3.90724	0.146691	Without_Ristova et al., 2018
3	11782246	3.90501	0.126812	Without_Julkowska et al., 2017
3	10750825	3.90474	0.078712	Without_Ristova et al., 2018
2	1591997	3.90355	0.333333	Without_Ogura et al., 2019
3	8631507	3.90316	0.3	Without_Bouain et al., 2019
1	28709889	3.90278	0.268421	Without_Bouain et al., 2019
2	1582399	3.90178	0.0766488	Without_Deolu-Ajayi et al., 2019
2	1591997	3.90042	0.333333	Without_Justamante et al., 2019
1	25994481	3.89965	0.351464	Without_Li et al., 2019
1	25994481	3.89965	0.351464	Without_Ogura et al., 2019
1	28726769	3.89868	0.115942	Without_Julkowska et al., 2017
5	2867681	3.89748	0.379249	Without_Ristova et al., 2018
2	1583939	3.89656	0.429329	Without_Lachowiec, et al., 2015
2	1579467	3.89555	0.382845	Without_Li et al., 2019
5	6571559	3.89222	0.0583039	Without_Lachowiec, et al., 2015
3	4932818	3.89212	0.112971	Without_Li et al., 2019
3	7189183	3.89207	0.333333	Without_Deolu-Ajayi et al., 2019
2	18079712	3.89026	0.0894454	Without_Ristova et al., 2018
1	5037983	3.88903	0.466527	Without_Li et al., 2019
1	5037983	3.88903	0.466527	Without_Ogura et al., 2019
3	3919345	3.8884	0.0375671	Without_Ristova et al., 2018
3	7189183	3.88726	0.32807	Without_Ogura et al., 2019
1	1395652	3.88575	0.144902	Without_Ristova et al., 2018
1	11339154	3.88541	0.326087	Without_Julkowska et al., 2017
4	87255	3.88259	0.378947	Without_Bouain et al., 2019
2	18260926	3.88133	0.0754386	Without_Ogura et al., 2019
5	6571559	3.88122	0.0626118	Without_Ristova et al., 2018
1	7164171	3.88116	0.436494	Without_Ristova et al., 2018
1	29319057	3.88051	0.242105	Without_Bouain et al., 2019
1	18435016	3.87854	0.0263158	Without_Bouain et al., 2019
2	1579467	3.87639	0.391228	Without_Bouain et al., 2019
5	17750101	3.87638	0.35689	Without_Lachowiec, et al., 2015
2	18152499	3.86991	0.129825	Without_Ogura et al., 2019
2	1582000	3.86736	0.432862	Without_Lachowiec, et al., 2015
5	20100081	3.86687	0.252632	Without_Ogura et al., 2019
5	20100119	3.86687	0.252632	Without_Ogura et al., 2019
5	3335854	3.86418	0.221034	Without_Justamante et al., 2019
4	8691420	3.86406	0.213389	Without_Li et al., 2019
2	18321284	3.86398	0.149733	Without_Justamante et al., 2019
4	1215701	3.86375	0.40636	Without_Lachowiec, et al., 2015
3	7189183	3.8621	0.333333	Without_Justamante et al., 2019
3	7189183	3.858	0.330389	Without_Lachowiec, et al., 2015
1	3867912	3.85792	0.194991	Without_Ristova et al., 2018
2	18152499	3.85679	0.129825	Without_Bouain et al., 2019
4	13508532	3.85655	0.149733	Without_Deolu-Ajayi et al., 2019
1	28709889	3.85582	0.268421	Without_Bouain et al., 2018
2	606964	3.85274	0.157895	Without_Bouain et al., 2018
5	20563837	3.85193	0.42246	Without_Justamante et al., 2019
5	6786958	3.85175	0.296959	Without_Ristova et al., 2018
2	1591997	3.8482	0.333333	Without_Bouain et al., 2019
4	8691420	3.84735	0.185965	Without_Bouain et al., 2018
1	30328053	3.84689	0.414035	Without_Bouain et al., 2019
1	17863439	3.84645	0.133891	Without_Li et al., 2019
1	17863439	3.84645	0.133891	Without_Ogura et al., 2019
2	1590997	3.84635	0.386926	Without_Lachowiec, et al., 2015
2	1582399	3.84595	0.0754386	Without_Bouain et al., 2019
5	2869077	3.84144	0.355124	Without_Lachowiec, et al., 2015
3	10759626	3.83949	0.221034	Without_Deolu-Ajayi et al., 2019
5	17287100	3.83929	0.304813	Without_Justamante et al., 2019
5	4083610	3.83515	0.0964912	Without_Bouain et al., 2018
4	8426262	3.83515	0.229825	Without_Bouain et al., 2019
2	1589384	3.83471	0.333333	Without_Ogura et al., 2019
2	1589823	3.83471	0.333333	Without_Ogura et al., 2019
3	10750825	3.83399	0.077193	Without_Ogura et al., 2019
5	21597926	3.83154	0.373882	Without_Ristova et al., 2018
5	17633533	3.8298	0.0631579	Without_Bouain et al., 2019
4	11915216	3.82916	0.129825	Without_Bouain et al., 2019
5	3448880	3.82602	0.424561	Without_Bouain et al., 2018
1	8393795	3.82597	0.372549	Without_Deolu-Ajayi et al., 2019
3	7971290	3.82385	0.0508772	Without_Ogura et al., 2019
3	7970499	3.82305	0.0543933	Without_Li et al., 2019
4	16730988	3.82247	0.475936	Without_Justamante et al., 2019
5	4083610	3.8219	0.0964912	Without_Bouain et al., 2019
4	10462551	3.81848	0.112701	Without_Ristova et al., 2018
3	6249048	3.81578	0.327986	Without_Deolu-Ajayi et al., 2019
5	25289277	3.81225	0.045614	Without_Ogura et al., 2019
5	6786958	3.80951	0.294737	Without_Ogura et al., 2019
1	28710962	3.80918	0.152632	Without_Bouain et al., 2019
3	18474687	3.80723	0.378092	Without_Lachowiec, et al., 2015
1	29677260	3.80693	0.461957	Without_Julkowska et al., 2017
1	8316125	3.80659	0.0338681	Without_Justamante et al., 2019
2	1591997	3.8062	0.333333	Without_Bouain et al., 2018
5	4638161	3.80428	0.301248	Without_Justamante et al., 2019
5	17752514	3.80405	0.34386	Without_Bouain et al., 2019
2	18079712	3.80055	0.0894737	Without_Bouain et al., 2019
1	304984	3.80029	0.288043	Without_Julkowska et al., 2017
3	4932818	3.80018	0.110526	Without_Bouain et al., 2018
4	5742294	3.80014	0.0941423	Without_Li et al., 2019
4	1214810	3.79958	0.240586	Without_Li et al., 2019
2	606964	3.79817	0.157895	Without_Ogura et al., 2019
5	23008368	3.79775	0.154386	Without_Bouain et al., 2019
2	1590765	3.79757	0.342105	Without_Ogura et al., 2019
1	24897142	3.7972	0.330544	Without_Li et al., 2019
1	24897142	3.7972	0.330544	Without_Ogura et al., 2019
1	30325115	3.79641	0.4082	Without_Justamante et al., 2019
3	7601825	3.79596	0.330544	Without_Li et al., 2019
1	24271382	3.79585	0.0271739	Without_Julkowska et al., 2017
5	6571559	3.79404	0.0606061	Without_Justamante et al., 2019
1	26825935	3.79381	0.0918728	Without_Lachowiec, et al., 2015
4	1216097	3.79319	0.270318	Without_Lachowiec, et al., 2015
1	29648580	3.7927	0.132509	Without_Lachowiec, et al., 2015
4	8691420	3.79178	0.18068	Without_Ristova et al., 2018
3	7970499	3.79145	0.0465116	Without_Ristova et al., 2018
3	18474240	3.7907	0.361854	Without_Justamante et al., 2019
4	8426262	3.78892	0.231449	Without_Lachowiec, et al., 2015
1	29651926	3.7883	0.391304	Without_Julkowska et al., 2017
4	1214810	3.78756	0.247368	Without_Ogura et al., 2019
1	29666565	3.78607	0.156904	Without_Li et al., 2019
1	29666565	3.78607	0.156904	Without_Ogura et al., 2019
3	14781655	3.7854	0.44386	Without_Ogura et al., 2019
1	26802636	3.78443	0.287986	Without_Lachowiec, et al., 2015
2	18260926	3.78152	0.0754386	Without_Bouain et al., 2019
5	6586217	3.78083	0.0578947	Without_Bouain et al., 2019
2	1592135	3.78065	0.335088	Without_Bouain et al., 2019
3	10792119	3.77974	0.0730838	Without_Deolu-Ajayi et al., 2019
2	489149	3.77878	0.137255	Without_Deolu-Ajayi et al., 2019
3	7970499	3.77412	0.045614	Without_Bouain et al., 2018
1	29319057	3.77266	0.241503	Without_Ristova et al., 2018
5	21597926	3.77257	0.375	Without_Julkowska et al., 2017
1	29426869	3.77209	0.228164	Without_Justamante et al., 2019
2	1583823	3.77009	0.433155	Without_Justamante et al., 2019
2	1592135	3.76937	0.335116	Without_Justamante et al., 2019
5	22996096	3.7655	0.456522	Without_Julkowska et al., 2017
1	26079683	3.7642	0.198745	Without_Li et al., 2019
1	26079683	3.7642	0.198745	Without_Ogura et al., 2019
4	1216097	3.76417	0.270945	Without_Justamante et al., 2019
4	8426262	3.76331	0.229825	Without_Ogura et al., 2019
5	4638161	3.7615	0.307018	Without_Ogura et al., 2019
2	12466484	3.76137	0.222615	Without_Lachowiec, et al., 2015
5	21597926	3.75941	0.371025	Without_Lachowiec, et al., 2015
2	1583640	3.75911	0.42959	Without_Justamante et al., 2019
2	18152499	3.75887	0.129825	Without_Bouain et al., 2018
2	1583421	3.75724	0.434629	Without_Lachowiec, et al., 2015
2	1583640	3.7552	0.425725	Without_Julkowska et al., 2017
1	28722665	3.75457	0.106952	Without_Deolu-Ajayi et al., 2019
5	21597926	3.75403	0.370175	Without_Bouain et al., 2018
4	16722313	3.75345	0.458111	Without_Deolu-Ajayi et al., 2019
5	6598438	3.75309	0.0429338	Without_Ristova et al., 2018
3	7189183	3.75219	0.32807	Without_Bouain et al., 2019
1	3315725	3.75214	0.161232	Without_Julkowska et al., 2017
5	6586217	3.75114	0.0578947	Without_Ogura et al., 2019
1	29671633	3.75065	0.0631579	Without_Bouain et al., 2018
3	10192879	3.75025	0.441423	Without_Li et al., 2019
1	25981389	3.74458	0.209205	Without_Li et al., 2019
1	25981389	3.74458	0.209205	Without_Ogura et al., 2019
1	30325115	3.74395	0.402504	Without_Ristova et al., 2018
5	22925057	3.74351	0.167845	Without_Lachowiec, et al., 2015
2	4701945	3.74327	0.327986	Without_Deolu-Ajayi et al., 2019
5	17717729	3.74229	0.339893	Without_Ristova et al., 2018
3	10804658	3.74142	0.397527	Without_Lachowiec, et al., 2015
3	8631507	3.74083	0.297101	Without_Julkowska et al., 2017
4	10462551	3.74028	0.112299	Without_Justamante et al., 2019
3	18472267	3.73968	0.375439	Without_Bouain et al., 2019
4	16730988	3.73904	0.475439	Without_Bouain et al., 2018
5	2878862	3.73888	0.384211	Without_Bouain et al., 2018
2	7387552	3.73844	0.210339	Without_Justamante et al., 2019
3	15525039	3.73718	0.225403	Without_Ristova et al., 2018
2	7387552	3.73679	0.210145	Without_Julkowska et al., 2017
1	28726769	3.73611	0.114035	Without_Bouain et al., 2019
2	1579467	3.73567	0.39356	Without_Ristova et al., 2018
5	6253982	3.73397	0.393939	Without_Deolu-Ajayi et al., 2019
5	21890193	3.73367	0.382845	Without_Li et al., 2019
5	4638161	3.73266	0.307018	Without_Bouain et al., 2019
5	2869077	3.7315	0.343096	Without_Li et al., 2019
5	18402577	3.72985	0.39356	Without_Ristova et al., 2018
5	17287100	3.72959	0.304348	Without_Julkowska et al., 2017
2	18280827	3.72713	0.127013	Without_Ristova et al., 2018
2	606964	3.72653	0.157895	Without_Bouain et al., 2019
5	4083610	3.72599	0.0964912	Without_Ogura et al., 2019
4	6477700	3.72596	0.352941	Without_Justamante et al., 2019
5	6525423	3.72436	0.186192	Without_Li et al., 2019
5	3448880	3.72375	0.420677	Without_Justamante et al., 2019
1	13420122	3.72351	0.481172	Without_Li et al., 2019
1	13420122	3.72351	0.481172	Without_Ogura et al., 2019
3	10750825	3.72171	0.0784314	Without_Deolu-Ajayi et al., 2019
2	1585931	3.72107	0.431127	Without_Ristova et al., 2018
1	8123352	3.7203	0.101604	Without_Deolu-Ajayi et al., 2019
5	21597926	3.71976	0.370175	Without_Ogura et al., 2019
3	12503191	3.71892	0.146168	Without_Deolu-Ajayi et al., 2019
5	17287100	3.7188	0.301754	Without_Ogura et al., 2019
3	7989479	3.7182	0.0812721	Without_Lachowiec, et al., 2015
1	22883672	3.71624	0.163993	Without_Deolu-Ajayi et al., 2019
1	25994481	3.7154	0.353357	Without_Lachowiec, et al., 2015
2	18079712	3.71102	0.0894737	Without_Ogura et al., 2019
1	28721294	3.70947	0.144385	Without_Deolu-Ajayi et al., 2019
2	1583190	3.70932	0.447415	Without_Deolu-Ajayi et al., 2019
2	1591997	3.7091	0.332737	Without_Ristova et al., 2018
1	25994481	3.70744	0.350626	Without_Ristova et al., 2018
2	12466484	3.70716	0.221053	Without_Bouain et al., 2019
1	8316125	3.70713	0.0335689	Without_Lachowiec, et al., 2015
5	3335854	3.70687	0.221053	Without_Bouain et al., 2018
2	5036353	3.7066	0.0623886	Without_Justamante et al., 2019
5	6586217	3.70358	0.0578947	Without_Bouain et al., 2018
4	5373734	3.70347	0.0326087	Without_Julkowska et al., 2017
4	8712143	3.70306	0.233216	Without_Lachowiec, et al., 2015
5	2888115	3.70252	0.372549	Without_Justamante et al., 2019
5	2869871	3.70177	0.347048	Without_Ristova et al., 2018
2	1583190	3.70162	0.472803	Without_Li et al., 2019
5	25289277	3.70158	0.0471014	Without_Julkowska et al., 2017
1	13420122	3.70142	0.483066	Without_Justamante et al., 2019
1	28712286	3.70117	0.148536	Without_Li et al., 2019
1	28712286	3.70117	0.148536	Without_Ogura et al., 2019
3	10751051	3.70077	0.0634058	Without_Julkowska et al., 2017
4	9914496	3.69831	0.0481172	Without_Li et al., 2019
3	18474025	3.69792	0.381625	Without_Lachowiec, et al., 2015
1	24560761	3.69778	0.253119	Without_Deolu-Ajayi et al., 2019
4	16694480	3.69567	0.229947	Without_Deolu-Ajayi et al., 2019
3	8464772	3.69236	0.0421053	Without_Bouain et al., 2019
1	29684381	3.69139	0.154812	Without_Li et al., 2019
1	29684381	3.69139	0.154812	Without_Ogura et al., 2019
3	16547108	3.69136	0.0439331	Without_Li et al., 2019
1	24560818	3.68919	0.354724	Without_Deolu-Ajayi et al., 2019
2	1592135	3.688	0.335088	Without_Bouain et al., 2018
5	4081203	3.68784	0.0998217	Without_Justamante et al., 2019
5	6786958	3.68636	0.29682	Without_Lachowiec, et al., 2015
3	4932818	3.68374	0.112299	Without_Justamante et al., 2019
5	3448880	3.6834	0.42576	Without_Ristova et al., 2018
4	13529848	3.68222	0.0355649	Without_Li et al., 2019
5	20100081	3.68216	0.250447	Without_Ristova et al., 2018
5	20100119	3.68216	0.250447	Without_Ristova et al., 2018
5	1283329	3.68196	0.319073	Without_Deolu-Ajayi et al., 2019
1	2149227	3.6818	0.13369	Without_Deolu-Ajayi et al., 2019
1	29426869	3.68038	0.224561	Without_Bouain et al., 2019
5	17717729	3.67819	0.346014	Without_Julkowska et al., 2017
5	6786958	3.6781	0.297683	Without_Justamante et al., 2019
1	18435016	3.67708	0.024735	Without_Lachowiec, et al., 2015
2	18152499	3.67675	0.133891	Without_Li et al., 2019
3	4987373	3.67471	0.153298	Without_Justamante et al., 2019
4	16838737	3.67439	0.238859	Without_Deolu-Ajayi et al., 2019
4	1260826	3.6736	0.464435	Without_Li et al., 2019
1	25145183	3.67355	0.176678	Without_Lachowiec, et al., 2015
3	8573982	3.67325	0.152632	Without_Bouain et al., 2018
3	18473061	3.67148	0.383392	Without_Lachowiec, et al., 2015
3	18472267	3.67131	0.376812	Without_Julkowska et al., 2017
2	1589384	3.67129	0.333333	Without_Bouain et al., 2019
2	1589823	3.67129	0.333333	Without_Bouain et al., 2019
5	3335854	3.67126	0.221053	Without_Ogura et al., 2019
1	29666565	3.67065	0.153846	Without_Ristova et al., 2018
5	21597926	3.67026	0.370175	Without_Bouain et al., 2019
1	1407828	3.66723	0.142602	Without_Justamante et al., 2019
4	18303549	3.66714	0.224561	Without_Bouain et al., 2019
5	6571559	3.66477	0.0614035	Without_Bouain et al., 2018
3	22453182	3.66388	0.40106	Without_Lachowiec, et al., 2015
3	17206641	3.66378	0.117155	Without_Li et al., 2019
3	10792119	3.66345	0.0715564	Without_Ristova et al., 2018
5	7494728	3.66307	0.269874	Without_Li et al., 2019
5	21598632	3.66277	0.363636	Without_Deolu-Ajayi et al., 2019
2	1584222	3.66265	0.453975	Without_Li et al., 2019
3	8573982	3.66253	0.152632	Without_Bouain et al., 2019
1	13420122	3.66215	0.480072	Without_Julkowska et al., 2017
1	29684381	3.66172	0.149123	Without_Bouain et al., 2019
5	22925057	3.66167	0.167558	Without_Deolu-Ajayi et al., 2019
2	1592135	3.66146	0.334526	Without_Ristova et al., 2018
4	2542269	3.66095	0.0447227	Without_Ristova et al., 2018
1	2413252	3.66083	0.122995	Without_Deolu-Ajayi et al., 2019
1	1395652	3.65958	0.14082	Without_Justamante et al., 2019
1	28710962	3.65911	0.152632	Without_Bouain et al., 2018
5	20096064	3.65868	0.361403	Without_Ogura et al., 2019
1	8111731	3.65866	0.0998217	Without_Deolu-Ajayi et al., 2019
1	29670977	3.65826	0.12656	Without_Justamante et al., 2019
1	29684381	3.65749	0.148551	Without_Julkowska et al., 2017
3	18472267	3.65744	0.375439	Without_Bouain et al., 2018
5	2869871	3.6561	0.345614	Without_Ogura et al., 2019
2	18260926	3.65558	0.0754386	Without_Bouain et al., 2018
3	18474687	3.65545	0.370766	Without_Justamante et al., 2019
2	1583939	3.65513	0.451883	Without_Li et al., 2019
2	1591997	3.65489	0.332636	Without_Li et al., 2019
5	1280412	3.65366	0.499109	Without_Deolu-Ajayi et al., 2019
5	17633533	3.65361	0.0631579	Without_Bouain et al., 2018
2	1582000	3.65313	0.456067	Without_Li et al., 2019
3	6727987	3.65187	0.146444	Without_Li et al., 2019
3	10753231	3.65165	0.0730838	Without_Deolu-Ajayi et al., 2019
1	24271382	3.65043	0.0263158	Without_Bouain et al., 2019
1	780337	3.6503	0.152057	Without_Ristova et al., 2018
4	10462551	3.65028	0.111307	Without_Lachowiec, et al., 2015
5	17750101	3.64989	0.356506	Without_Justamante et al., 2019
3	15743264	3.64936	0.486583	Without_Ristova et al., 2018
5	25289277	3.64877	0.0523013	Without_Li et al., 2019
5	4083610	3.64844	0.0971731	Without_Lachowiec, et al., 2015
2	1591611	3.64791	0.34386	Without_Ogura et al., 2019
4	6477700	3.64786	0.352941	Without_Deolu-Ajayi et al., 2019
2	1589384	3.64765	0.333333	Without_Justamante et al., 2019
2	1589823	3.64765	0.333333	Without_Justamante et al., 2019
5	7480806	3.64714	0.391213	Without_Li et al., 2019
2	606964	3.64601	0.157609	Without_Julkowska et al., 2017
5	23008368	3.64592	0.154386	Without_Bouain et al., 2018
4	9914496	3.64573	0.0447227	Without_Ristova et al., 2018
1	5426133	3.64368	0.187166	Without_Deolu-Ajayi et al., 2019
5	6571559	3.64355	0.0614035	Without_Ogura et al., 2019
5	4639474	3.6428	0.0585774	Without_Li et al., 2019
5	4080149	3.64254	0.0926916	Without_Justamante et al., 2019
5	4083064	3.64254	0.0926916	Without_Justamante et al., 2019
5	17287100	3.64221	0.301754	Without_Bouain et al., 2019
2	16261822	3.64031	0.180702	Without_Bouain et al., 2018
4	4544985	3.6392	0.238596	Without_Ogura et al., 2019
1	26825935	3.63816	0.0930233	Without_Ristova et al., 2018
1	13420122	3.63798	0.481216	Without_Ristova et al., 2018
5	6572245	3.63682	0.0552585	Without_Justamante et al., 2019
5	6572726	3.63682	0.0552585	Without_Justamante et al., 2019
5	23008368	3.63449	0.154386	Without_Ogura et al., 2019
1	28726769	3.6333	0.114841	Without_Lachowiec, et al., 2015
1	309185	3.62999	0.270318	Without_Lachowiec, et al., 2015
5	22925057	3.62946	0.166667	Without_Ogura et al., 2019
1	5037983	3.62846	0.454064	Without_Lachowiec, et al., 2015
4	1215701	3.62822	0.413547	Without_Justamante et al., 2019
5	17750101	3.62741	0.354386	Without_Bouain et al., 2019
3	12325578	3.62736	0.101449	Without_Julkowska et al., 2017
5	17751834	3.62603	0.358657	Without_Lachowiec, et al., 2015
3	6167769	3.62479	0.183601	Without_Deolu-Ajayi et al., 2019
5	21597926	3.62478	0.368984	Without_Justamante et al., 2019
5	19107343	3.62448	0.0774059	Without_Li et al., 2019
4	1214810	3.62326	0.251337	Without_Deolu-Ajayi et al., 2019
5	21890193	3.62278	0.405263	Without_Bouain et al., 2018
5	23166128	3.62063	0.128801	Without_Ristova et al., 2018
5	22990768	3.61905	0.136842	Without_Bouain et al., 2019
1	28726769	3.61898	0.112701	Without_Ristova et al., 2018
3	13503500	3.61894	0.233333	Without_Bouain et al., 2018
1	1407828	3.61833	0.14386	Without_Bouain et al., 2019
2	7387552	3.61763	0.209302	Without_Ristova et al., 2018
2	5508992	3.61553	0.468806	Without_Justamante et al., 2019
1	30328053	3.61429	0.41533	Without_Justamante et al., 2019
5	2867681	3.61425	0.378947	Without_Ogura et al., 2019
1	30347872	3.61195	0.429825	Without_Bouain et al., 2018
1	28726769	3.61085	0.114035	Without_Bouain et al., 2018
2	1591611	3.61049	0.34386	Without_Bouain et al., 2018
1	304281	3.61006	0.306159	Without_Julkowska et al., 2017
3	2365667	3.60971	0.0335689	Without_Lachowiec, et al., 2015
5	2878862	3.60851	0.381625	Without_Lachowiec, et al., 2015
1	30348510	3.60835	0.405263	Without_Bouain et al., 2018
5	22990768	3.60733	0.137681	Without_Julkowska et al., 2017
2	1582665	3.60578	0.453975	Without_Li et al., 2019
2	1583003	3.60578	0.453975	Without_Li et al., 2019
1	1395652	3.60527	0.142105	Without_Bouain et al., 2019
5	13191486	3.60435	0.354204	Without_Ristova et al., 2018
1	8980575	3.60382	0.37193	Without_Bouain et al., 2018
1	18435016	3.60298	0.0253623	Without_Julkowska et al., 2017
1	5783722	3.6026	0.0249554	Without_Justamante et al., 2019
5	198072	3.60238	0.0536673	Without_Ristova et al., 2018
5	20563837	3.59908	0.416961	Without_Lachowiec, et al., 2015
4	2656843	3.59816	0.057041	Without_Justamante et al., 2019
3	7971290	3.59586	0.0518784	Without_Ristova et al., 2018
1	28709889	3.59372	0.265018	Without_Lachowiec, et al., 2015
1	25526046	3.593	0.391213	Without_Li et al., 2019
1	25526046	3.593	0.391213	Without_Ogura et al., 2019
5	6572245	3.59243	0.0572451	Without_Ristova et al., 2018
5	6572726	3.59243	0.0572451	Without_Ristova et al., 2018
4	1216097	3.591	0.268421	Without_Ogura et al., 2019
5	20096064	3.59073	0.367201	Without_Justamante et al., 2019
4	16838737	3.58982	0.242105	Without_Bouain et al., 2018
2	1590765	3.58951	0.342246	Without_Justamante et al., 2019
3	2365667	3.58885	0.0338681	Without_Justamante et al., 2019
5	22407772	3.58801	0.184211	Without_Bouain et al., 2019
1	5037456	3.5856	0.335116	Without_Deolu-Ajayi et al., 2019
2	1590997	3.58551	0.390374	Without_Deolu-Ajayi et al., 2019
5	20563837	3.58492	0.415789	Without_Bouain et al., 2019
1	1407828	3.58284	0.142602	Without_Deolu-Ajayi et al., 2019
5	15289533	3.58225	0.351159	Without_Deolu-Ajayi et al., 2019
2	1591336	3.58166	0.400362	Without_Julkowska et al., 2017
5	17750270	3.58129	0.353357	Without_Lachowiec, et al., 2015
2	1583823	3.58104	0.433333	Without_Ogura et al., 2019
2	1589384	3.58071	0.333333	Without_Bouain et al., 2018
2	1589823	3.58071	0.333333	Without_Bouain et al., 2018
1	25145105	3.58069	0.217469	Without_Deolu-Ajayi et al., 2019
2	606964	3.58051	0.160428	Without_Justamante et al., 2019
4	13508532	3.58019	0.142259	Without_Li et al., 2019
5	3448880	3.5798	0.424561	Without_Ogura et al., 2019
5	17752514	3.57968	0.347594	Without_Justamante et al., 2019
2	5508992	3.57885	0.470483	Without_Ristova et al., 2018
2	389098	3.57841	0.168478	Without_Julkowska et al., 2017
1	25145183	3.57775	0.178253	Without_Deolu-Ajayi et al., 2019
3	7667049	3.57769	0.251046	Without_Li et al., 2019
4	9728701	3.57743	0.0353357	Without_Lachowiec, et al., 2015
5	17287100	3.57663	0.303887	Without_Lachowiec, et al., 2015
1	5037912	3.57588	0.45053	Without_Lachowiec, et al., 2015
2	1583003	3.57509	0.42959	Without_Deolu-Ajayi et al., 2019
1	30325115	3.57464	0.413043	Without_Julkowska et al., 2017
1	16931456	3.57436	0.169456	Without_Li et al., 2019
1	16931456	3.57436	0.169456	Without_Ogura et al., 2019
2	16261822	3.57406	0.180702	Without_Bouain et al., 2019
1	29666565	3.57398	0.152632	Without_Bouain et al., 2019
3	7971290	3.57383	0.0508772	Without_Bouain et al., 2019
5	1019590	3.57298	0.206522	Without_Julkowska et al., 2017
5	1292882	3.57174	0.356506	Without_Deolu-Ajayi et al., 2019
3	7189183	3.57171	0.325581	Without_Ristova et al., 2018
2	1583823	3.57044	0.433333	Without_Bouain et al., 2018
1	8316125	3.57034	0.0339893	Without_Ristova et al., 2018
4	11915216	3.57005	0.130742	Without_Lachowiec, et al., 2015
5	22996096	3.56995	0.452763	Without_Deolu-Ajayi et al., 2019
2	489149	3.56682	0.137255	Without_Justamante et al., 2019
4	7083152	3.56381	0.168478	Without_Julkowska et al., 2017
1	5037456	3.5636	0.329825	Without_Bouain et al., 2018
5	3335854	3.56257	0.221053	Without_Bouain et al., 2019
2	1590765	3.56129	0.342105	Without_Bouain et al., 2019
3	18472267	3.5609	0.375439	Without_Ogura et al., 2019
3	387926	3.56048	0.115942	Without_Julkowska et al., 2017
3	8631507	3.5598	0.3	Without_Bouain et al., 2018
4	12225522	3.55913	0.269928	Without_Julkowska et al., 2017
1	309185	3.55862	0.273684	Without_Bouain et al., 2019
5	2878862	3.55837	0.387681	Without_Julkowska et al., 2017
5	4636067	3.5574	0.315508	Without_Justamante et al., 2019
2	1583640	3.55564	0.429825	Without_Ogura et al., 2019
1	1395652	3.55364	0.14082	Without_Deolu-Ajayi et al., 2019
2	1589384	3.55281	0.332737	Without_Ristova et al., 2018
2	1589823	3.55281	0.332737	Without_Ristova et al., 2018
1	8384432	3.55178	0.397504	Without_Deolu-Ajayi et al., 2019
3	14781655	3.55171	0.44386	Without_Bouain et al., 2018
1	5783722	3.55085	0.0250447	Without_Ristova et al., 2018
5	23008368	3.54855	0.155477	Without_Lachowiec, et al., 2015
4	11915216	3.54847	0.131907	Without_Justamante et al., 2019
5	6571559	3.54811	0.0614035	Without_Bouain et al., 2019
1	29684381	3.54715	0.14841	Without_Lachowiec, et al., 2015
2	4633608	3.54649	0.374332	Without_Deolu-Ajayi et al., 2019
1	18426440	3.54621	0.184783	Without_Julkowska et al., 2017
4	11270413	3.5444	0.125224	Without_Ristova et al., 2018
1	30328053	3.54305	0.40966	Without_Ristova et al., 2018
5	1019590	3.54277	0.198569	Without_Ristova et al., 2018
2	15525659	3.54247	0.0706522	Without_Julkowska et al., 2017
3	8573982	3.5424	0.150177	Without_Lachowiec, et al., 2015
5	4083610	3.54237	0.0978261	Without_Julkowska et al., 2017
5	21194129	3.54082	0.191413	Without_Ristova et al., 2018
2	18321284	3.54066	0.149733	Without_Deolu-Ajayi et al., 2019
1	28712286	3.53953	0.15508	Without_Justamante et al., 2019
1	8980575	3.53936	0.368515	Without_Ristova et al., 2018
3	10753256	3.53917	0.0736842	Without_Bouain et al., 2019
1	25523033	3.53827	0.359833	Without_Li et al., 2019
1	25523033	3.53827	0.359833	Without_Ogura et al., 2019
1	8980575	3.53758	0.369565	Without_Julkowska et al., 2017
2	19062220	3.53605	0.180036	Without_Deolu-Ajayi et al., 2019
5	22990768	3.53541	0.136042	Without_Lachowiec, et al., 2015
1	5037983	3.53481	0.458111	Without_Justamante et al., 2019
4	16730988	3.53425	0.472272	Without_Ristova et al., 2018
2	1590765	3.53018	0.341682	Without_Ristova et al., 2018
4	18303549	3.53003	0.225403	Without_Ristova et al., 2018
5	1039264	3.52876	0.210526	Without_Bouain et al., 2019
4	12964848	3.5287	0.114082	Without_Deolu-Ajayi et al., 2019
3	22702307	3.52802	0.330544	Without_Li et al., 2019
1	26079683	3.52721	0.189046	Without_Lachowiec, et al., 2015
4	87255	3.527	0.378947	Without_Bouain et al., 2018
5	17752514	3.52659	0.34386	Without_Bouain et al., 2018
5	20664304	3.52632	0.301255	Without_Li et al., 2019
5	20664328	3.52632	0.301255	Without_Li et al., 2019
1	5783722	3.52578	0.024735	Without_Lachowiec, et al., 2015
5	3469478	3.52536	0.156863	Without_Justamante et al., 2019
2	1583640	3.52521	0.427549	Without_Ristova et al., 2018
1	26825935	3.52518	0.0983264	Without_Li et al., 2019
1	26825935	3.52518	0.0983264	Without_Ogura et al., 2019
4	8691420	3.52481	0.178253	Without_Justamante et al., 2019
3	6727192	3.52435	0.146444	Without_Li et al., 2019
5	22990768	3.52165	0.136842	Without_Bouain et al., 2018
4	10462551	3.5215	0.110526	Without_Ogura et al., 2019
5	4077683	3.52095	0.0944742	Without_Justamante et al., 2019
5	3238480	3.51963	0.0769231	Without_Ristova et al., 2018
5	2029884	3.51895	0.493761	Without_Deolu-Ajayi et al., 2019
1	23608602	3.518	0.238859	Without_Deolu-Ajayi et al., 2019
1	84379	3.5173	0.0388693	Without_Lachowiec, et al., 2015
2	1579467	3.51712	0.388693	Without_Lachowiec, et al., 2015
4	8687127	3.51679	0.0701754	Without_Ogura et al., 2019
5	18698277	3.51655	0.324275	Without_Julkowska et al., 2017
1	18435016	3.51612	0.0263158	Without_Bouain et al., 2018
2	1607733	3.51488	0.181818	Without_Deolu-Ajayi et al., 2019
3	13503500	3.51436	0.235294	Without_Justamante et al., 2019
1	5037456	3.51251	0.329825	Without_Bouain et al., 2019
1	1395652	3.5115	0.142105	Without_Bouain et al., 2018
1	5037912	3.5112	0.454545	Without_Justamante et al., 2019
4	6477700	3.51097	0.353357	Without_Lachowiec, et al., 2015
3	18473753	3.51075	0.383392	Without_Lachowiec, et al., 2015
3	7601643	3.50995	0.231579	Without_Ogura et al., 2019
4	12981638	3.50934	0.11943	Without_Deolu-Ajayi et al., 2019
1	26825935	3.5085	0.0929825	Without_Bouain et al., 2019
2	1003086	3.50772	0.378623	Without_Julkowska et al., 2017
3	7971290	3.5077	0.0606695	Without_Li et al., 2019
5	4083610	3.50766	0.0948122	Without_Ristova et al., 2018
1	28710962	3.50613	0.153986	Without_Julkowska et al., 2017
5	1373890	3.50581	0.163993	Without_Deolu-Ajayi et al., 2019
5	1283329	3.50575	0.322004	Without_Ristova et al., 2018
2	12466484	3.5057	0.221825	Without_Ristova et al., 2018
2	389098	3.50455	0.164912	Without_Ogura et al., 2019
2	12466484	3.50403	0.221053	Without_Ogura et al., 2019
3	13503500	3.50345	0.233333	Without_Bouain et al., 2019
3	7601643	3.50331	0.231579	Without_Bouain et al., 2018
2	1583823	3.50266	0.429348	Without_Julkowska et al., 2017
1	3787436	3.50205	0.192982	Without_Bouain et al., 2019
2	1590765	3.50172	0.342105	Without_Bouain et al., 2018
1	26802636	3.50153	0.291667	Without_Julkowska et al., 2017
3	18473061	3.50113	0.376114	Without_Justamante et al., 2019
1	29666565	3.50049	0.151943	Without_Lachowiec, et al., 2015
3	7971290	3.50012	0.0508772	Without_Bouain et al., 2018
3	12347598	3.49988	0.144876	Without_Lachowiec, et al., 2015
1	8384432	3.49984	0.387029	Without_Li et al., 2019
1	8384432	3.49984	0.387029	Without_Ogura et al., 2019
5	4080149	3.49873	0.0964912	Without_Bouain et al., 2018
5	4083064	3.49873	0.0964912	Without_Bouain et al., 2018
1	26079683	3.49797	0.187719	Without_Bouain et al., 2018
2	1583640	3.49724	0.429825	Without_Bouain et al., 2018
5	2867681	3.49652	0.378947	Without_Bouain et al., 2019
5	2856115	3.4963	0.14795	Without_Deolu-Ajayi et al., 2019
1	29426869	3.49597	0.224561	Without_Bouain et al., 2018
3	18474025	3.49559	0.374332	Without_Justamante et al., 2019
5	4075644	3.49509	0.0920502	Without_Li et al., 2019
4	9686510	3.49489	0.0268336	Without_Ristova et al., 2018
2	388999	3.49478	0.182971	Without_Julkowska et al., 2017
3	8060407	3.49401	0.119857	Without_Ristova et al., 2018
2	12466484	3.49383	0.221053	Without_Bouain et al., 2018
3	14781655	3.4935	0.44386	Without_Bouain et al., 2019
3	12578401	3.49124	0.232218	Without_Li et al., 2019
3	2365667	3.49108	0.0338681	Without_Deolu-Ajayi et al., 2019
2	7958886	3.49026	0.170175	Without_Bouain et al., 2019
2	12467064	3.48981	0.405797	Without_Julkowska et al., 2017
5	6572245	3.48962	0.0530035	Without_Lachowiec, et al., 2015
5	6572726	3.48962	0.0530035	Without_Lachowiec, et al., 2015
2	1592135	3.48958	0.334728	Without_Li et al., 2019
1	11039416	3.48937	0.377193	Without_Bouain et al., 2018
4	8712143	3.48816	0.246862	Without_Li et al., 2019
5	22990768	3.48741	0.135957	Without_Ristova et al., 2018
1	26079683	3.48716	0.188948	Without_Justamante et al., 2019
1	29319057	3.4852	0.243816	Without_Lachowiec, et al., 2015
1	28721913	3.48506	0.274059	Without_Li et al., 2019
1	28721913	3.48506	0.274059	Without_Ogura et al., 2019
2	16261822	3.48465	0.180212	Without_Lachowiec, et al., 2015
1	28712286	3.48377	0.150268	Without_Ristova et al., 2018
1	29671633	3.48311	0.0631579	Without_Bouain et al., 2019
1	25145105	3.48288	0.213781	Without_Lachowiec, et al., 2015
5	17750812	3.48246	0.362191	Without_Lachowiec, et al., 2015
3	6753107	3.48218	0.322176	Without_Li et al., 2019
4	16730988	3.48156	0.475439	Without_Ogura et al., 2019
3	4932818	3.47815	0.110526	Without_Bouain et al., 2019
5	22558774	3.47811	0.268336	Without_Ristova et al., 2018
5	6786924	3.47657	0.293478	Without_Julkowska et al., 2017
5	3485344	3.47531	0.272727	Without_Deolu-Ajayi et al., 2019
3	11605478	3.47396	0.342246	Without_Justamante et al., 2019
2	18266773	3.4737	0.0769231	Without_Ristova et al., 2018
3	18472845	3.4735	0.383392	Without_Lachowiec, et al., 2015
1	1407828	3.47324	0.14386	Without_Bouain et al., 2018
5	17287100	3.47281	0.301754	Without_Bouain et al., 2018
2	1590997	3.47189	0.389493	Without_Julkowska et al., 2017
2	1583823	3.47126	0.433333	Without_Bouain et al., 2019
3	9125284	3.47056	0.0899582	Without_Li et al., 2019
1	24271382	3.47032	0.0263158	Without_Bouain et al., 2018
1	24569925	3.46915	0.253119	Without_Justamante et al., 2019
5	3451823	3.46884	0.367201	Without_Deolu-Ajayi et al., 2019
5	4080149	3.46801	0.0964912	Without_Bouain et al., 2019
5	4083064	3.46801	0.0964912	Without_Bouain et al., 2019
5	17287100	3.4678	0.298748	Without_Ristova et al., 2018
2	15525659	3.46694	0.0713012	Without_Justamante et al., 2019
3	388099	3.46617	0.11413	Without_Julkowska et al., 2017
5	3336942	3.46585	0.124777	Without_Justamante et al., 2019
1	780337	3.46437	0.153298	Without_Justamante et al., 2019
1	29650767	3.46314	0.0960145	Without_Julkowska et al., 2017
2	18079712	3.46252	0.0909091	Without_Justamante et al., 2019
5	2869871	3.46036	0.345614	Without_Bouain et al., 2019
5	529584	3.45972	0.40942	Without_Julkowska et al., 2017
5	17633533	3.459	0.0641711	Without_Deolu-Ajayi et al., 2019
2	1992382	3.45877	0.197464	Without_Julkowska et al., 2017
1	25517669	3.45843	0.370304	Without_Ristova et al., 2018
3	2365667	3.45795	0.0333333	Without_Bouain et al., 2018
5	6581600	3.45706	0.0606061	Without_Justamante et al., 2019
1	25145183	3.45643	0.178253	Without_Justamante et al., 2019
3	12347598	3.45634	0.146691	Without_Ristova et al., 2018
1	29677260	3.45562	0.461404	Without_Bouain et al., 2018
4	2757920	3.45359	0.204947	Without_Lachowiec, et al., 2015
5	3382942	3.45359	0.372549	Without_Justamante et al., 2019
5	4081203	3.4533	0.103509	Without_Bouain et al., 2018
5	3469478	3.45312	0.161002	Without_Ristova et al., 2018
5	2699086	3.45299	0.125523	Without_Li et al., 2019
5	22407772	3.45294	0.184211	Without_Ogura et al., 2019
4	8712143	3.45244	0.233333	Without_Bouain et al., 2019
3	219444	3.45061	0.105072	Without_Julkowska et al., 2017
4	9936149	3.44968	0.0209205	Without_Li et al., 2019
1	13420122	3.44964	0.480702	Without_Bouain et al., 2019
5	23166128	3.44963	0.128975	Without_Lachowiec, et al., 2015
2	1591611	3.44901	0.34386	Without_Bouain et al., 2019
5	6581600	3.44824	0.0626118	Without_Ristova et al., 2018
5	14152120	3.44783	0.217573	Without_Li et al., 2019
3	8464772	3.44774	0.0411449	Without_Ristova et al., 2018
4	12962384	3.44727	0.115865	Without_Deolu-Ajayi et al., 2019
4	9914496	3.44725	0.0438596	Without_Bouain et al., 2018
3	1103766	3.44601	0.0962343	Without_Li et al., 2019
5	20563837	3.44589	0.415789	Without_Bouain et al., 2018
1	3683490	3.44569	0.0644007	Without_Ristova et al., 2018
4	9783452	3.44479	0.297071	Without_Li et al., 2019
3	10750825	3.44451	0.076087	Without_Julkowska et al., 2017
5	2869871	3.44426	0.334728	Without_Li et al., 2019
4	1216097	3.44385	0.268116	Without_Julkowska et al., 2017
4	1214810	3.44342	0.247368	Without_Bouain et al., 2018
1	16685850	3.44334	0.13369	Without_Deolu-Ajayi et al., 2019
2	1583823	3.4431	0.456067	Without_Li et al., 2019
3	18473316	3.4431	0.377193	Without_Bouain et al., 2019
2	18260926	3.44309	0.0753138	Without_Li et al., 2019
5	18073473	3.44145	0.376114	Without_Deolu-Ajayi et al., 2019
2	1590365	3.44116	0.0424028	Without_Lachowiec, et al., 2015
2	354421	3.43981	0.336842	Without_Bouain et al., 2019
1	16821595	3.43975	0.326316	Without_Bouain et al., 2018
5	3559602	3.43845	0.284436	Without_Ristova et al., 2018
1	23391702	3.43803	0.245614	Without_Bouain et al., 2019
5	21890193	3.43797	0.403986	Without_Julkowska et al., 2017
5	17751246	3.43796	0.353357	Without_Lachowiec, et al., 2015
5	20223181	3.43795	0.477193	Without_Bouain et al., 2019
1	28511263	3.43792	0.378661	Without_Li et al., 2019
1	28511263	3.43792	0.378661	Without_Ogura et al., 2019
4	18303549	3.43744	0.224561	Without_Bouain et al., 2018
1	1304829	3.43673	0.0732218	Without_Li et al., 2019
1	1304829	3.43673	0.0732218	Without_Ogura et al., 2019
5	4081203	3.43602	0.10424	Without_Lachowiec, et al., 2015
3	6729577	3.43566	0.144351	Without_Li et al., 2019
3	18473316	3.43554	0.378623	Without_Julkowska et al., 2017
2	7387552	3.43526	0.207018	Without_Bouain et al., 2018
1	25145183	3.43485	0.175439	Without_Bouain et al., 2019
3	703008	3.43416	0.13059	Without_Ristova et al., 2018
2	1585931	3.43102	0.437238	Without_Li et al., 2019
4	17591433	3.43062	0.119247	Without_Li et al., 2019
3	3956579	3.43018	0.09839	Without_Ristova et al., 2018
4	8426262	3.42967	0.229825	Without_Bouain et al., 2018
2	1583640	3.42826	0.429825	Without_Bouain et al., 2019
3	8631507	3.42776	0.3	Without_Ogura et al., 2019
5	2888115	3.42664	0.382456	Without_Ogura et al., 2019
2	9050962	3.42663	0.298748	Without_Ristova et al., 2018
1	29677260	3.42592	0.461404	Without_Bouain et al., 2019
4	680793	3.42496	0.123188	Without_Julkowska et al., 2017
3	22812407	3.42478	0.0194346	Without_Lachowiec, et al., 2015
3	18473316	3.42471	0.377193	Without_Bouain et al., 2018
5	21194129	3.42368	0.190217	Without_Julkowska et al., 2017
2	15525659	3.42357	0.0701754	Without_Ogura et al., 2019
1	25994481	3.42348	0.352632	Without_Bouain et al., 2019
1	30347872	3.42222	0.429329	Without_Lachowiec, et al., 2015
5	1280426	3.4217	0.495544	Without_Deolu-Ajayi et al., 2019
3	3956579	3.42165	0.0998217	Without_Justamante et al., 2019
5	7364502	3.42109	0.0597826	Without_Julkowska et al., 2017
5	4081203	3.41996	0.103509	Without_Bouain et al., 2019
5	22996096	3.41981	0.458159	Without_Li et al., 2019
4	87255	3.41977	0.378947	Without_Ogura et al., 2019
1	1432465	3.41787	0.213389	Without_Li et al., 2019
1	1432465	3.41787	0.213389	Without_Ogura et al., 2019
5	3451333	3.4177	0.368984	Without_Deolu-Ajayi et al., 2019
2	1591611	3.41764	0.344029	Without_Justamante et al., 2019
3	2365667	3.41657	0.0333333	Without_Bouain et al., 2019
5	14168886	3.41504	0.0948122	Without_Ristova et al., 2018
3	16319330	3.41501	0.457961	Without_Ristova et al., 2018
1	29648580	3.41421	0.128801	Without_Ristova et al., 2018
2	18260926	3.4133	0.0766488	Without_Justamante et al., 2019
3	7171910	3.41323	0.361854	Without_Justamante et al., 2019
2	1607733	3.41131	0.181818	Without_Justamante et al., 2019
5	17751834	3.41052	0.35614	Without_Bouain et al., 2019
1	22880555	3.41011	0.249554	Without_Deolu-Ajayi et al., 2019
2	17100341	3.40947	0.442105	Without_Bouain et al., 2019
4	17394574	3.40945	0.247772	Without_Deolu-Ajayi et al., 2019
1	25759103	3.40921	0.0894454	Without_Ristova et al., 2018
1	28712286	3.40859	0.15371	Without_Lachowiec, et al., 2015
3	10759626	3.40755	0.221034	Without_Justamante et al., 2019
5	5944131	3.40743	0.378092	Without_Lachowiec, et al., 2015
5	6785398	3.40524	0.25614	Without_Ogura et al., 2019
4	18303549	3.40504	0.219251	Without_Justamante et al., 2019
3	1076522	3.40481	0.0724638	Without_Julkowska et al., 2017
5	2007572	3.40356	0.331551	Without_Deolu-Ajayi et al., 2019
2	18280827	3.40347	0.12807	Without_Ogura et al., 2019
4	937373	3.40327	0.228261	Without_Julkowska et al., 2017
5	21187869	3.40326	0.246869	Without_Ristova et al., 2018
4	12959698	3.40217	0.108734	Without_Deolu-Ajayi et al., 2019
3	15922807	3.40212	0.167364	Without_Li et al., 2019
3	13503500	3.40205	0.235294	Without_Deolu-Ajayi et al., 2019
1	29666565	3.40078	0.15508	Without_Deolu-Ajayi et al., 2019
4	368106	3.40034	0.0385965	Without_Ogura et al., 2019
1	5783722	3.39972	0.0245614	Without_Bouain et al., 2019
3	8611432	3.39966	0.0231729	Without_Justamante et al., 2019
5	6598438	3.3996	0.0388693	Without_Lachowiec, et al., 2015
1	13420122	3.399	0.478799	Without_Lachowiec, et al., 2015
5	2878862	3.39896	0.372385	Without_Li et al., 2019
3	14872213	3.39842	0.0802139	Without_Deolu-Ajayi et al., 2019
5	3340540	3.398	0.164912	Without_Bouain et al., 2019
4	4544985	3.39732	0.240283	Without_Lachowiec, et al., 2015
4	4544985	3.39732	0.239714	Without_Ristova et al., 2018
1	16821595	3.39705	0.326316	Without_Bouain et al., 2019
1	1432465	3.39668	0.219298	Without_Bouain et al., 2019
4	17527683	3.39627	0.195652	Without_Julkowska et al., 2017
4	16838737	3.39583	0.238859	Without_Justamante et al., 2019
2	606964	3.39424	0.157244	Without_Lachowiec, et al., 2015
3	10192879	3.39407	0.481884	Without_Julkowska et al., 2017
1	25145183	3.39361	0.178891	Without_Ristova et al., 2018
1	29666896	3.39359	0.150177	Without_Lachowiec, et al., 2015
5	4077683	3.39343	0.0982456	Without_Bouain et al., 2018
5	3336942	3.39332	0.124777	Without_Deolu-Ajayi et al., 2019
5	6572245	3.39292	0.0561404	Without_Ogura et al., 2019
5	6572726	3.39292	0.0561404	Without_Ogura et al., 2019
1	16931456	3.39245	0.164855	Without_Julkowska et al., 2017
1	4478705	3.39222	0.40966	Without_Ristova et al., 2018
3	10767391	3.39221	0.0802139	Without_Deolu-Ajayi et al., 2019
5	17751490	3.39193	0.353357	Without_Lachowiec, et al., 2015
1	29670977	3.3917	0.127208	Without_Lachowiec, et al., 2015
5	20378525	3.39156	0.23913	Without_Julkowska et al., 2017
3	16774213	3.39134	0.0794979	Without_Li et al., 2019
1	13420122	3.39114	0.480702	Without_Bouain et al., 2018
1	8842441	3.39094	0.0819964	Without_Deolu-Ajayi et al., 2019
2	16124515	3.39051	0.392982	Without_Ogura et al., 2019
3	10354574	3.39017	0.32807	Without_Bouain et al., 2018
5	18708002	3.38998	0.0732218	Without_Li et al., 2019
4	9686510	3.38904	0.0265018	Without_Lachowiec, et al., 2015
3	7171910	3.38863	0.35614	Without_Bouain et al., 2018
2	1578382	3.38846	0.198246	Without_Bouain et al., 2018
5	3453040	3.38832	0.431579	Without_Bouain et al., 2019
2	1581593	3.38819	0.152174	Without_Julkowska et al., 2017
4	1216097	3.38794	0.268421	Without_Bouain et al., 2019
5	20664304	3.38789	0.304348	Without_Julkowska et al., 2017
5	20664328	3.38789	0.304348	Without_Julkowska et al., 2017
1	18426440	3.38755	0.181979	Without_Lachowiec, et al., 2015
5	1283329	3.38638	0.326316	Without_Bouain et al., 2019
2	1578382	3.38619	0.199647	Without_Lachowiec, et al., 2015
3	6861392	3.38383	0.334728	Without_Li et al., 2019
5	4081203	3.38338	0.105072	Without_Julkowska et al., 2017
1	29666896	3.38325	0.152632	Without_Bouain et al., 2018
4	6869857	3.38317	0.248188	Without_Julkowska et al., 2017
4	11915216	3.38312	0.129825	Without_Ogura et al., 2019
3	8573982	3.38301	0.149733	Without_Justamante et al., 2019
5	4080149	3.38211	0.0964912	Without_Ogura et al., 2019
5	4083064	3.38211	0.0964912	Without_Ogura et al., 2019
1	8980575	3.38148	0.371025	Without_Lachowiec, et al., 2015
5	3829194	3.3812	0.261506	Without_Li et al., 2019
3	19196673	3.38116	0.395722	Without_Deolu-Ajayi et al., 2019
2	1591611	3.38058	0.34347	Without_Ristova et al., 2018
2	1592832	3.37991	0.0733453	Without_Ristova et al., 2018
3	10804658	3.37948	0.4	Without_Bouain et al., 2018
2	389098	3.37839	0.168157	Without_Ristova et al., 2018
5	2888115	3.37833	0.372549	Without_Deolu-Ajayi et al., 2019
1	29319057	3.37831	0.242105	Without_Bouain et al., 2018
2	16261822	3.37701	0.180702	Without_Ogura et al., 2019
4	1214035	3.37685	0.294118	Without_Deolu-Ajayi et al., 2019
5	20232744	3.3761	0.134058	Without_Julkowska et al., 2017
5	3223030	3.37485	0.436594	Without_Julkowska et al., 2017
5	1039264	3.37344	0.210526	Without_Ogura et al., 2019
3	18474240	3.37275	0.366667	Without_Bouain et al., 2019
2	1591997	3.37192	0.330389	Without_Lachowiec, et al., 2015
3	8611432	3.37093	0.022807	Without_Bouain et al., 2018
2	16124515	3.37049	0.392982	Without_Bouain et al., 2019
3	12347598	3.37044	0.143116	Without_Julkowska et al., 2017
2	1583823	3.36953	0.429338	Without_Ristova et al., 2018
3	15525039	3.36863	0.229825	Without_Bouain et al., 2018
3	12666104	3.36844	0.112971	Without_Li et al., 2019
5	3829194	3.36816	0.243816	Without_Lachowiec, et al., 2015
4	17557618	3.36796	0.317291	Without_Deolu-Ajayi et al., 2019
5	22925057	3.36726	0.166667	Without_Bouain et al., 2019
1	25526046	3.36717	0.384615	Without_Ristova et al., 2018
1	9293559	3.36691	0.240586	Without_Li et al., 2019
1	9293559	3.36691	0.240586	Without_Ogura et al., 2019
1	28710962	3.36663	0.15508	Without_Deolu-Ajayi et al., 2019
4	18303549	3.36589	0.224561	Without_Ogura et al., 2019
1	2163520	3.36528	0.426025	Without_Deolu-Ajayi et al., 2019
5	4527039	3.36528	0.139037	Without_Deolu-Ajayi et al., 2019
1	8980575	3.36458	0.37193	Without_Bouain et al., 2019
1	29677830	3.3644	0.13369	Without_Justamante et al., 2019
2	16728059	3.36421	0.146643	Without_Lachowiec, et al., 2015
5	2869871	3.36404	0.345614	Without_Bouain et al., 2018
3	6883045	3.36341	0.138075	Without_Li et al., 2019
5	3829194	3.36308	0.242105	Without_Bouain et al., 2018
1	2159399	3.36279	0.166078	Without_Lachowiec, et al., 2015
1	3787436	3.36265	0.192982	Without_Bouain et al., 2018
1	25150719	3.36218	0.178445	Without_Lachowiec, et al., 2015
2	17780918	3.36196	0.0447227	Without_Ristova et al., 2018
5	17750270	3.36191	0.350877	Without_Bouain et al., 2019
4	13375469	3.36123	0.154812	Without_Li et al., 2019
1	18435016	3.36083	0.0251046	Without_Li et al., 2019
1	18435016	3.36083	0.0251046	Without_Ogura et al., 2019
4	16838737	3.36068	0.242105	Without_Ogura et al., 2019
4	4544985	3.36005	0.238596	Without_Bouain et al., 2018
3	8464772	3.36002	0.0421053	Without_Bouain et al., 2018
5	23166128	3.35988	0.129825	Without_Bouain et al., 2018
5	1280386	3.35951	0.488414	Without_Deolu-Ajayi et al., 2019
3	6767391	3.3594	0.0865724	Without_Lachowiec, et al., 2015
5	7441880	3.35931	0.200837	Without_Li et al., 2019
3	22702307	3.35771	0.349123	Without_Bouain et al., 2019
3	11605478	3.35683	0.347368	Without_Bouain et al., 2018
5	21194129	3.35617	0.190813	Without_Lachowiec, et al., 2015
2	5036353	3.35552	0.0618375	Without_Lachowiec, et al., 2015
5	6598438	3.35509	0.0421053	Without_Bouain et al., 2019
3	20970923	3.35461	0.306159	Without_Julkowska et al., 2017
1	3315725	3.35401	0.163993	Without_Justamante et al., 2019
1	30328053	3.35385	0.42029	Without_Julkowska et al., 2017
5	6572245	3.35368	0.0561404	Without_Bouain et al., 2018
5	6572726	3.35368	0.0561404	Without_Bouain et al., 2018
5	1289696	3.35362	0.265597	Without_Deolu-Ajayi et al., 2019
2	884031	3.35354	0.0588235	Without_Deolu-Ajayi et al., 2019
2	18343649	3.35343	0.492754	Without_Julkowska et al., 2017
4	699292	3.3533	0.112319	Without_Julkowska et al., 2017
2	13925305	3.35227	0.201087	Without_Julkowska et al., 2017
3	18473753	3.3513	0.376114	Without_Justamante et al., 2019
3	7989479	3.35129	0.0807018	Without_Ogura et al., 2019
5	3448880	3.35108	0.420677	Without_Deolu-Ajayi et al., 2019
4	642221	3.35092	0.135472	Without_Deolu-Ajayi et al., 2019
5	4081203	3.34984	0.103509	Without_Ogura et al., 2019
2	489149	3.34876	0.138596	Without_Bouain et al., 2019
5	16864502	3.34815	0.101604	Without_Deolu-Ajayi et al., 2019
1	8060828	3.34801	0.162544	Without_Lachowiec, et al., 2015
3	7601643	3.34776	0.230769	Without_Ristova et al., 2018
1	29648580	3.34685	0.131579	Without_Bouain et al., 2019
5	17803607	3.34621	0.495816	Without_Li et al., 2019
1	28697725	3.34548	0.254025	Without_Ristova et al., 2018
1	8202457	3.34496	0.271914	Without_Ristova et al., 2018
4	10462551	3.34491	0.125523	Without_Li et al., 2019
3	6448934	3.34419	0.160428	Without_Deolu-Ajayi et al., 2019
1	24271382	3.344	0.0265018	Without_Lachowiec, et al., 2015
2	1583421	3.34391	0.456067	Without_Li et al., 2019
5	2877050	3.34293	0.349376	Without_Deolu-Ajayi et al., 2019
3	10192879	3.34284	0.480565	Without_Lachowiec, et al., 2015
2	1590365	3.34232	0.0421053	Without_Ogura et al., 2019
5	2888115	3.34213	0.376569	Without_Li et al., 2019
2	18321284	3.34197	0.149123	Without_Bouain et al., 2019
4	12961697	3.34192	0.117647	Without_Deolu-Ajayi et al., 2019
2	1989947	3.34105	0.0439331	Without_Li et al., 2019
1	8980575	3.33831	0.376114	Without_Justamante et al., 2019
4	10240013	3.33814	0.168157	Without_Ristova et al., 2018
3	6769415	3.33715	0.102473	Without_Lachowiec, et al., 2015
3	13506311	3.33704	0.203209	Without_Justamante et al., 2019
2	1582000	3.33693	0.431373	Without_Deolu-Ajayi et al., 2019
3	11605478	3.33617	0.342246	Without_Deolu-Ajayi et al., 2019
5	21597926	3.33588	0.368984	Without_Deolu-Ajayi et al., 2019
3	12347598	3.33559	0.14386	Without_Ogura et al., 2019
1	5783722	3.33531	0.0245614	Without_Bouain et al., 2018
5	18768725	3.33502	0.472371	Without_Deolu-Ajayi et al., 2019
3	8573982	3.33333	0.152632	Without_Ogura et al., 2019
5	20099929	3.33295	0.0869565	Without_Julkowska et al., 2017
3	16837391	3.33281	0.299465	Without_Deolu-Ajayi et al., 2019
5	9247955	3.33279	0.228033	Without_Li et al., 2019
4	1214810	3.33268	0.247368	Without_Bouain et al., 2019
1	16821595	3.33235	0.329159	Without_Ristova et al., 2018
2	16124515	3.33212	0.392982	Without_Bouain et al., 2018
3	3944164	3.33183	0.177536	Without_Julkowska et al., 2017
4	71066	3.33119	0.0163043	Without_Julkowska et al., 2017
4	8426262	3.33006	0.230072	Without_Julkowska et al., 2017
1	25004649	3.32958	0.445614	Without_Bouain et al., 2018
5	24702947	3.3294	0.0824561	Without_Bouain et al., 2018
4	1216097	3.32938	0.268421	Without_Bouain et al., 2018
3	7171910	3.32878	0.35614	Without_Ogura et al., 2019
3	4987373	3.32866	0.155797	Without_Julkowska et al., 2017
5	6581600	3.32857	0.057971	Without_Julkowska et al., 2017
2	7387552	3.32843	0.207018	Without_Bouain et al., 2019
2	7958886	3.32833	0.170175	Without_Bouain et al., 2018
2	5421510	3.32693	0.183746	Without_Lachowiec, et al., 2015
5	22925057	3.32656	0.166667	Without_Bouain et al., 2018
2	5508992	3.32591	0.468421	Without_Bouain et al., 2019
5	19212061	3.32568	0.324268	Without_Li et al., 2019
3	8573982	3.32545	0.149733	Without_Deolu-Ajayi et al., 2019
2	7387552	3.3252	0.186192	Without_Li et al., 2019
2	1589384	3.32503	0.332636	Without_Li et al., 2019
2	1589823	3.32503	0.332636	Without_Li et al., 2019
4	17527683	3.32494	0.198246	Without_Bouain et al., 2018
1	28726769	3.3247	0.110879	Without_Li et al., 2019
1	28726769	3.3247	0.110879	Without_Ogura et al., 2019
5	20563837	3.3247	0.415789	Without_Ogura et al., 2019
3	10753231	3.32417	0.0730838	Without_Justamante et al., 2019
1	84379	3.32366	0.0385965	Without_Bouain et al., 2018
3	4987373	3.32294	0.15614	Without_Ogura et al., 2019
1	11039416	3.3228	0.377193	Without_Bouain et al., 2019
2	18153995	3.32204	0.105546	Without_Ristova et al., 2018
4	5745605	3.32183	0.28164	Without_Deolu-Ajayi et al., 2019
4	12959036	3.32171	0.114082	Without_Deolu-Ajayi et al., 2019
5	17633533	3.32152	0.0732218	Without_Li et al., 2019
3	18472845	3.32122	0.376114	Without_Justamante et al., 2019
3	9799941	3.32101	0.0473684	Without_Bouain et al., 2019
5	17750101	3.31925	0.356506	Without_Deolu-Ajayi et al., 2019
3	6730695	3.3192	0.150177	Without_Lachowiec, et al., 2015
1	3682074	3.31876	0.0679785	Without_Ristova et al., 2018
3	15525039	3.31842	0.230072	Without_Julkowska et al., 2017
5	17750101	3.31798	0.354386	Without_Bouain et al., 2018
5	17752514	3.31733	0.34386	Without_Ogura et al., 2019
1	30348840	3.31611	0.401754	Without_Bouain et al., 2018
5	2867681	3.31534	0.378947	Without_Bouain et al., 2018
5	13292266	3.31505	0.153298	Without_Deolu-Ajayi et al., 2019
3	9799941	3.31448	0.0465116	Without_Ristova et al., 2018
4	8694987	3.31423	0.404594	Without_Lachowiec, et al., 2015
3	18473316	3.31384	0.377193	Without_Ogura et al., 2019
4	9914496	3.3126	0.0438596	Without_Ogura et al., 2019
1	26368289	3.31167	0.302536	Without_Julkowska et al., 2017
4	87255	3.31155	0.379859	Without_Lachowiec, et al., 2015
2	1584222	3.31109	0.42959	Without_Deolu-Ajayi et al., 2019
4	8712143	3.31108	0.233333	Without_Bouain et al., 2018
2	1590765	3.3108	0.343096	Without_Li et al., 2019
3	18472267	3.3107	0.370766	Without_Deolu-Ajayi et al., 2019
1	30325091	3.31054	0.415789	Without_Bouain et al., 2018
1	17878265	3.30694	0.173913	Without_Julkowska et al., 2017
5	2869077	3.3068	0.360507	Without_Julkowska et al., 2017
5	4073312	3.30677	0.112319	Without_Julkowska et al., 2017
4	17015322	3.30615	0.294118	Without_Deolu-Ajayi et al., 2019
3	6727987	3.30598	0.14841	Without_Lachowiec, et al., 2015
3	8611432	3.30593	0.0232558	Without_Ristova et al., 2018
2	388999	3.30587	0.180702	Without_Ogura et al., 2019
3	3919345	3.30521	0.0460251	Without_Li et al., 2019
3	21579749	3.305	0.332155	Without_Lachowiec, et al., 2015
2	606964	3.30384	0.157424	Without_Ristova et al., 2018
2	1582399	3.30201	0.0778985	Without_Julkowska et al., 2017
4	2757920	3.30185	0.209205	Without_Li et al., 2019
4	1215616	3.30129	0.482332	Without_Lachowiec, et al., 2015
3	10753256	3.30093	0.0724382	Without_Lachowiec, et al., 2015
1	23862321	3.30072	0.364017	Without_Li et al., 2019
1	23862321	3.30072	0.364017	Without_Ogura et al., 2019
3	4932818	3.29996	0.109123	Without_Ristova et al., 2018
3	15525039	3.29972	0.229825	Without_Bouain et al., 2019
4	8712143	3.29924	0.233333	Without_Ogura et al., 2019
4	8426262	3.29841	0.233512	Without_Deolu-Ajayi et al., 2019
5	1368481	3.29589	0.119247	Without_Li et al., 2019
3	22702307	3.29577	0.353261	Without_Julkowska et al., 2017
2	489149	3.29557	0.141324	Without_Ristova et al., 2018
4	2757920	3.29483	0.208556	Without_Justamante et al., 2019
1	28697725	3.29469	0.253119	Without_Deolu-Ajayi et al., 2019
1	29671633	3.29468	0.0641711	Without_Justamante et al., 2019
5	3453040	3.29432	0.431579	Without_Bouain et al., 2018
2	18152499	3.29337	0.126812	Without_Julkowska et al., 2017
2	18188389	3.29327	0.250877	Without_Bouain et al., 2019
3	12583200	3.29261	0.0742754	Without_Julkowska et al., 2017
5	6598438	3.29236	0.0421053	Without_Ogura et al., 2019
1	1773809	3.29234	0.112299	Without_Deolu-Ajayi et al., 2019
1	29666896	3.29228	0.152174	Without_Julkowska et al., 2017
1	22770519	3.29194	0.0648536	Without_Li et al., 2019
1	22770519	3.29194	0.0648536	Without_Ogura et al., 2019
5	18623474	3.29162	0.112281	Without_Bouain et al., 2018
3	3855285	3.29128	0.472371	Without_Deolu-Ajayi et al., 2019
5	1039264	3.29097	0.210526	Without_Bouain et al., 2018
1	1432465	3.29048	0.219298	Without_Bouain et al., 2018
3	9125284	3.29037	0.0842105	Without_Ogura et al., 2019
4	14934205	3.28914	0.194296	Without_Deolu-Ajayi et al., 2019
4	11598926	3.28828	0.17029	Without_Julkowska et al., 2017
3	8611432	3.28807	0.022807	Without_Bouain et al., 2019
5	4080149	3.28694	0.0978261	Without_Julkowska et al., 2017
5	4083064	3.28694	0.0978261	Without_Julkowska et al., 2017
3	10791064	3.28673	0.101754	Without_Bouain et al., 2019
3	1400558	3.28662	0.0105263	Without_Bouain et al., 2018
4	368106	3.28618	0.0388693	Without_Lachowiec, et al., 2015
3	22812887	3.28612	0.0318021	Without_Lachowiec, et al., 2015
3	20491044	3.28579	0.112971	Without_Li et al., 2019
4	6477700	3.28512	0.357741	Without_Li et al., 2019
2	1592135	3.28415	0.332155	Without_Lachowiec, et al., 2015
5	4077683	3.28389	0.0982456	Without_Ogura et al., 2019
3	9125284	3.28382	0.0855615	Without_Justamante et al., 2019
2	1582157	3.28275	0.443515	Without_Li et al., 2019
3	22702307	3.28204	0.35159	Without_Lachowiec, et al., 2015
3	7171910	3.282	0.354204	Without_Ristova et al., 2018
3	14781655	3.28187	0.468619	Without_Li et al., 2019
3	22702307	3.28142	0.349123	Without_Ogura et al., 2019
3	16319330	3.28127	0.452297	Without_Lachowiec, et al., 2015
5	1009228	3.28097	0.324275	Without_Julkowska et al., 2017
4	17527683	3.27989	0.196653	Without_Li et al., 2019
4	9686510	3.2792	0.0263158	Without_Bouain et al., 2019
3	10753256	3.2788	0.0724638	Without_Julkowska et al., 2017
5	4080149	3.27798	0.0971731	Without_Lachowiec, et al., 2015
5	4083064	3.27798	0.0971731	Without_Lachowiec, et al., 2015
1	304281	3.27798	0.305263	Without_Bouain et al., 2019
5	18623474	3.27764	0.111307	Without_Lachowiec, et al., 2015
5	2869871	3.2774	0.342756	Without_Lachowiec, et al., 2015
1	7264013	3.27664	0.0564854	Without_Li et al., 2019
1	7264013	3.27664	0.0564854	Without_Ogura et al., 2019
1	5037983	3.27596	0.45614	Without_Ogura et al., 2019
2	1578382	3.27424	0.198246	Without_Bouain et al., 2019
4	1215701	3.27409	0.408772	Without_Ogura et al., 2019
3	3919345	3.27203	0.0374332	Without_Justamante et al., 2019
4	2542269	3.2717	0.0438596	Without_Bouain et al., 2019
5	19127243	3.27102	0.148536	Without_Li et al., 2019
3	22453182	3.27079	0.398927	Without_Ristova et al., 2018
1	29605706	3.27053	0.182971	Without_Julkowska et al., 2017
3	10753231	3.27029	0.0719298	Without_Bouain et al., 2019
2	16124515	3.26917	0.396739	Without_Julkowska et al., 2017
4	16730988	3.26897	0.478799	Without_Lachowiec, et al., 2015
3	7482272	3.26881	0.233512	Without_Deolu-Ajayi et al., 2019
3	10753256	3.26837	0.0748663	Without_Justamante et al., 2019
2	16328506	3.26685	0.489474	Without_Bouain et al., 2019
2	489149	3.26672	0.139576	Without_Lachowiec, et al., 2015
4	12960727	3.2665	0.112299	Without_Deolu-Ajayi et al., 2019
1	25663748	3.26597	0.14795	Without_Justamante et al., 2019
4	11915216	3.26575	0.129825	Without_Bouain et al., 2018
1	5426133	3.26524	0.189474	Without_Bouain et al., 2018
1	28712286	3.26486	0.152632	Without_Bouain et al., 2019
3	23030234	3.26462	0.379859	Without_Lachowiec, et al., 2015
2	354421	3.26398	0.336842	Without_Bouain et al., 2018
3	13503500	3.26393	0.232218	Without_Li et al., 2019
3	10759626	3.26358	0.219298	Without_Bouain et al., 2018
1	26802636	3.26304	0.292982	Without_Bouain et al., 2018
2	18280827	3.26294	0.12807	Without_Bouain et al., 2019
3	8563519	3.2623	0.101604	Without_Deolu-Ajayi et al., 2019
3	4716937	3.26179	0.131579	Without_Bouain et al., 2018
3	7171910	3.26111	0.358657	Without_Lachowiec, et al., 2015
2	7387552	3.26086	0.207018	Without_Ogura et al., 2019
4	7240217	3.26032	0.103261	Without_Julkowska et al., 2017
1	25517669	3.25879	0.368201	Without_Li et al., 2019
1	25517669	3.25879	0.368201	Without_Ogura et al., 2019
4	685798	3.25839	0.126812	Without_Julkowska et al., 2017
1	6431359	3.25655	0.277193	Without_Bouain et al., 2019
1	26825935	3.25633	0.0909091	Without_Justamante et al., 2019
2	5215576	3.25539	0.057041	Without_Justamante et al., 2019
3	16282162	3.25507	0.452763	Without_Deolu-Ajayi et al., 2019
4	11915216	3.2546	0.132379	Without_Ristova et al., 2018
4	8694987	3.25427	0.403509	Without_Ogura et al., 2019
1	5426133	3.25422	0.187166	Without_Justamante et al., 2019
3	3773886	3.25399	0.259414	Without_Li et al., 2019
3	10771517	3.25188	0.438503	Without_Deolu-Ajayi et al., 2019
4	642221	3.25181	0.135957	Without_Ristova et al., 2018
1	26572347	3.2518	0.0344203	Without_Julkowska et al., 2017
3	9773319	3.2513	0.0669456	Without_Li et al., 2019
1	29670223	3.25124	0.186594	Without_Julkowska et al., 2017
2	8589296	3.25062	0.0307971	Without_Julkowska et al., 2017
3	18474240	3.25042	0.366667	Without_Bouain et al., 2018
3	8631507	3.25024	0.300537	Without_Ristova et al., 2018
2	5036353	3.25013	0.0614035	Without_Ogura et al., 2019
2	1590365	3.24904	0.0427807	Without_Justamante et al., 2019
1	18435016	3.24833	0.026738	Without_Justamante et al., 2019
3	4932818	3.24804	0.109541	Without_Lachowiec, et al., 2015
3	10759626	3.24804	0.219298	Without_Ogura et al., 2019
3	9125284	3.24662	0.0855615	Without_Deolu-Ajayi et al., 2019
3	15913593	3.24643	0.329768	Without_Deolu-Ajayi et al., 2019
1	25145183	3.24631	0.182008	Without_Li et al., 2019
1	25145183	3.24631	0.182008	Without_Ogura et al., 2019
4	9728701	3.24603	0.0357782	Without_Ristova et al., 2018
2	1583640	3.24519	0.451883	Without_Li et al., 2019
4	17427603	3.24461	0.403766	Without_Li et al., 2019
5	2850324	3.24363	0.0690377	Without_Li et al., 2019
3	9125284	3.24356	0.0842105	Without_Bouain et al., 2018
1	8083524	3.24253	0.424561	Without_Bouain et al., 2019
2	7958886	3.24208	0.170175	Without_Ogura et al., 2019
2	5014513	3.24088	0.130435	Without_Julkowska et al., 2017
2	1578382	3.23819	0.197861	Without_Justamante et al., 2019
3	16774213	3.23819	0.0802139	Without_Deolu-Ajayi et al., 2019
2	1582665	3.23813	0.42959	Without_Deolu-Ajayi et al., 2019
3	10791064	3.23785	0.103387	Without_Deolu-Ajayi et al., 2019
4	16838737	3.23756	0.26569	Without_Li et al., 2019
5	6581600	3.2375	0.0583039	Without_Lachowiec, et al., 2015
3	7601825	3.23747	0.329825	Without_Bouain et al., 2018
4	1216097	3.23611	0.270945	Without_Deolu-Ajayi et al., 2019
3	10354574	3.23545	0.32807	Without_Bouain et al., 2019
3	10753256	3.23512	0.0736842	Without_Bouain et al., 2018
4	9686510	3.23327	0.0271739	Without_Julkowska et al., 2017
5	18690597	3.23326	0.119247	Without_Li et al., 2019
2	15084843	3.23217	0.172906	Without_Deolu-Ajayi et al., 2019
4	1214035	3.23188	0.294118	Without_Justamante et al., 2019
4	2757920	3.23137	0.205263	Without_Ogura et al., 2019
3	10354574	3.2306	0.333333	Without_Justamante et al., 2019
4	13508532	3.23053	0.149733	Without_Justamante et al., 2019
4	13691547	3.22976	0.0230126	Without_Li et al., 2019
3	12348154	3.2293	0.117754	Without_Julkowska et al., 2017
3	18474687	3.22913	0.375439	Without_Bouain et al., 2018
2	1584824	3.22886	0.346014	Without_Julkowska et al., 2017
5	17751834	3.22841	0.343096	Without_Li et al., 2019
4	9686510	3.22822	0.0263158	Without_Bouain et al., 2018
2	5036353	3.22821	0.0623886	Without_Deolu-Ajayi et al., 2019
3	7601643	3.22792	0.231579	Without_Bouain et al., 2019
1	9115259	3.22781	0.0923913	Without_Julkowska et al., 2017
1	24538343	3.22761	0.0585774	Without_Li et al., 2019
1	24538343	3.22761	0.0585774	Without_Ogura et al., 2019
2	1607733	3.22554	0.178947	Without_Ogura et al., 2019
4	7249799	3.22474	0.16318	Without_Li et al., 2019
3	18474687	3.22458	0.375439	Without_Bouain et al., 2019
5	17750101	3.22457	0.338912	Without_Li et al., 2019
3	10649295	3.22457	0.0677362	Without_Deolu-Ajayi et al., 2019
1	16811522	3.22425	0.0623886	Without_Justamante et al., 2019
3	15525039	3.22419	0.231449	Without_Lachowiec, et al., 2015
4	13529335	3.22329	0.0334728	Without_Li et al., 2019
1	21254456	3.22294	0.130125	Without_Justamante et al., 2019
5	9228884	3.22253	0.357741	Without_Li et al., 2019
2	18152499	3.22132	0.125442	Without_Lachowiec, et al., 2015
3	9922374	3.22126	0.17029	Without_Julkowska et al., 2017
4	13744216	3.22096	0.117647	Without_Justamante et al., 2019
3	16837391	3.22034	0.301255	Without_Li et al., 2019
4	2542269	3.2195	0.0438596	Without_Ogura et al., 2019
3	10753231	3.21915	0.0706714	Without_Lachowiec, et al., 2015
3	4007618	3.21895	0.184258	Without_Ristova et al., 2018
2	18280827	3.21885	0.128342	Without_Justamante et al., 2019
1	3832457	3.21782	0.210145	Without_Julkowska et al., 2017
1	25521952	3.2155	0.353556	Without_Li et al., 2019
1	25521952	3.2155	0.353556	Without_Ogura et al., 2019
3	7667049	3.21494	0.286988	Without_Deolu-Ajayi et al., 2019
4	9783452	3.21472	0.308772	Without_Bouain et al., 2019
4	17527683	3.21446	0.198246	Without_Ogura et al., 2019
4	18303549	3.21331	0.219251	Without_Deolu-Ajayi et al., 2019
1	9293671	3.21328	0.246862	Without_Li et al., 2019
3	4987373	3.21189	0.15614	Without_Bouain et al., 2018
2	5508992	3.2118	0.468806	Without_Deolu-Ajayi et al., 2019
3	10791064	3.21173	0.103387	Without_Justamante et al., 2019
2	15525659	3.21158	0.0701754	Without_Bouain et al., 2018
4	2542269	3.21155	0.0434783	Without_Julkowska et al., 2017
1	3576171	3.2114	0.427536	Without_Julkowska et al., 2017
1	8256599	3.21132	0.0552585	Without_Justamante et al., 2019
4	5745605	3.21129	0.28164	Without_Justamante et al., 2019
4	9728701	3.21127	0.0350877	Without_Ogura et al., 2019
3	8611432	3.20939	0.0229682	Without_Lachowiec, et al., 2015
5	5944131	3.20867	0.353556	Without_Li et al., 2019
3	3956579	3.20799	0.0989399	Without_Lachowiec, et al., 2015
2	1583421	3.20786	0.433155	Without_Deolu-Ajayi et al., 2019
3	14798705	3.20722	0.449198	Without_Deolu-Ajayi et al., 2019
3	12576350	3.20561	0.405263	Without_Bouain et al., 2018
3	18474025	3.20483	0.380435	Without_Julkowska et al., 2017
2	1591442	3.20474	0.38587	Without_Julkowska et al., 2017
1	29677830	3.20424	0.128623	Without_Julkowska et al., 2017
3	16822816	3.20401	0.205021	Without_Li et al., 2019
3	17206641	3.20086	0.105169	Without_Deolu-Ajayi et al., 2019
3	10791064	3.20037	0.101754	Without_Ogura et al., 2019
4	368106	3.20015	0.039356	Without_Ristova et al., 2018
4	9936149	3.19931	0.0265018	Without_Lachowiec, et al., 2015
2	15525659	3.19899	0.0706714	Without_Lachowiec, et al., 2015
2	7958886	3.19776	0.169611	Without_Lachowiec, et al., 2015
5	8346763	3.19773	0.133891	Without_Li et al., 2019
4	9936149	3.1954	0.0263158	Without_Ogura et al., 2019
4	16694480	3.19488	0.229947	Without_Justamante et al., 2019
5	20223181	3.19469	0.485356	Without_Li et al., 2019
4	4544985	3.19338	0.242754	Without_Julkowska et al., 2017
3	1400558	3.19302	0.0105263	Without_Bouain et al., 2019
3	14659158	3.19221	0.150628	Without_Li et al., 2019
1	22688412	3.19143	0.121377	Without_Julkowska et al., 2017
2	1591997	3.1901	0.331522	Without_Julkowska et al., 2017
4	2656843	3.18992	0.057971	Without_Julkowska et al., 2017
4	6477700	3.18893	0.352632	Without_Bouain et al., 2018
3	20820158	3.18829	0.229947	Without_Deolu-Ajayi et al., 2019
1	5783722	3.18824	0.0235507	Without_Julkowska et al., 2017
3	16319330	3.18573	0.452632	Without_Bouain et al., 2018
3	4716937	3.18421	0.131579	Without_Ogura et al., 2019
2	18016370	3.18368	0.00883392	Without_Lachowiec, et al., 2015
3	18474240	3.18316	0.367754	Without_Julkowska et al., 2017
3	10085353	3.1815	0.0471014	Without_Julkowska et al., 2017
2	5510803	3.17956	0.188948	Without_Deolu-Ajayi et al., 2019
3	20970923	3.17858	0.3	Without_Bouain et al., 2018
4	4544985	3.17762	0.242678	Without_Li et al., 2019
2	1922767	3.17693	0.355072	Without_Julkowska et al., 2017
4	16694480	3.17675	0.22807	Without_Bouain et al., 2018
3	8314515	3.17635	0.146739	Without_Julkowska et al., 2017
4	17413402	3.17632	0.375439	Without_Bouain et al., 2018
3	22702307	3.17527	0.349123	Without_Bouain et al., 2018
3	2365667	3.174	0.0339893	Without_Ristova et al., 2018
3	10695172	3.17301	0.198246	Without_Bouain et al., 2019
3	16319330	3.17145	0.45098	Without_Deolu-Ajayi et al., 2019
2	4701434	3.17108	0.385027	Without_Deolu-Ajayi et al., 2019
2	1585931	3.1703	0.433155	Without_Deolu-Ajayi et al., 2019
3	10751051	3.16928	0.0690377	Without_Li et al., 2019
3	7601643	3.16899	0.235507	Without_Julkowska et al., 2017
2	16124515	3.16577	0.392226	Without_Lachowiec, et al., 2015
4	17394574	3.16455	0.24386	Without_Bouain et al., 2018
3	2365667	3.16438	0.0333333	Without_Ogura et al., 2019
3	6754140	3.16432	0.303347	Without_Li et al., 2019
4	17602439	3.16312	0.115063	Without_Li et al., 2019
3	9799941	3.16201	0.0471014	Without_Julkowska et al., 2017
2	18153995	3.16116	0.105263	Without_Ogura et al., 2019
3	18472267	3.16023	0.375671	Without_Ristova et al., 2018
2	16133186	3.15968	0.305439	Without_Li et al., 2019
3	6167769	3.15871	0.184211	Without_Bouain et al., 2019
2	17177677	3.15813	0.186594	Without_Julkowska et al., 2017
4	10052781	3.15777	0.0978261	Without_Julkowska et al., 2017
3	10753231	3.15716	0.0719298	Without_Bouain et al., 2018
3	13506311	3.15596	0.201754	Without_Bouain et al., 2019
3	10354574	3.15578	0.330948	Without_Ristova et al., 2018
2	16124607	3.15486	0.382845	Without_Li et al., 2019
3	16547108	3.15485	0.0409982	Without_Justamante et al., 2019
2	16260968	3.15481	0.242105	Without_Bouain et al., 2018
4	9728701	3.15211	0.0350877	Without_Bouain et al., 2019
4	2633477	3.15035	0.37193	Without_Ogura et al., 2019
3	10791064	3.15012	0.101754	Without_Bouain et al., 2018
3	13506311	3.149	0.208333	Without_Julkowska et al., 2017
2	16714122	3.14833	0.240942	Without_Julkowska et al., 2017
2	7441226	3.14716	0.157895	Without_Bouain et al., 2018
2	16728059	3.14534	0.14795	Without_Justamante et al., 2019
3	6729944	3.14425	0.171548	Without_Li et al., 2019
2	16328506	3.14318	0.484848	Without_Justamante et al., 2019
3	4987373	3.14304	0.153298	Without_Deolu-Ajayi et al., 2019
3	3941752	3.14299	0.168478	Without_Julkowska et al., 2017
2	9045395	3.14278	0.360507	Without_Julkowska et al., 2017
4	16694295	3.13935	0.157895	Without_Bouain et al., 2018
2	18233953	3.13807	0.128342	Without_Justamante et al., 2019
2	388937	3.1379	0.15942	Without_Julkowska et al., 2017
4	12809315	3.13647	0.131799	Without_Li et al., 2019
3	2365667	3.13507	0.0326087	Without_Julkowska et al., 2017
2	1589384	3.13347	0.330389	Without_Lachowiec, et al., 2015
2	1589823	3.13347	0.330389	Without_Lachowiec, et al., 2015
3	7989479	3.13267	0.0819964	Without_Justamante et al., 2019
4	17557618	3.13208	0.313059	Without_Ristova et al., 2018
3	8464772	3.1306	0.0427807	Without_Justamante et al., 2019
4	9914496	3.13008	0.0445633	Without_Justamante et al., 2019
3	6889625	3.12943	0.150628	Without_Li et al., 2019
2	1590365	3.12826	0.0421053	Without_Bouain et al., 2018
2	16133186	3.12737	0.306159	Without_Julkowska et al., 2017
3	18474025	3.12736	0.378947	Without_Bouain et al., 2019
2	17780918	3.12485	0.0463458	Without_Justamante et al., 2019
3	18473061	3.12364	0.382246	Without_Julkowska et al., 2017
2	9045395	3.12361	0.357895	Without_Ogura et al., 2019
3	15006736	3.12316	0.0380435	Without_Julkowska et al., 2017
4	9161809	3.12301	0.1	Without_Bouain et al., 2019
4	8045018	3.12281	0.44386	Without_Bouain et al., 2019
3	1100114	3.1216	0.112319	Without_Julkowska et al., 2017
4	1215789	3.12066	0.411661	Without_Lachowiec, et al., 2015
3	10804658	3.11978	0.4	Without_Bouain et al., 2019
4	368106	3.11958	0.0385965	Without_Bouain et al., 2018
4	7240217	3.11908	0.103387	Without_Justamante et al., 2019
2	18283323	3.11701	0.121053	Without_Bouain et al., 2018
4	16710328	3.11684	0.438503	Without_Deolu-Ajayi et al., 2019
4	8752677	3.11589	0.146444	Without_Li et al., 2019
3	1103766	3.11406	0.0859649	Without_Bouain et al., 2018
3	20042452	3.11104	0.479501	Without_Deolu-Ajayi et al., 2019
2	1583939	3.11084	0.427807	Without_Deolu-Ajayi et al., 2019
3	10804658	3.11038	0.404293	Without_Ristova et al., 2018
3	20970923	3.11006	0.3	Without_Bouain et al., 2019
4	1214810	3.10937	0.246869	Without_Ristova et al., 2018
3	7601643	3.10907	0.251046	Without_Li et al., 2019
4	368106	3.10857	0.0385965	Without_Bouain et al., 2019
3	7989479	3.10712	0.0822898	Without_Ristova et al., 2018
3	1400558	3.10649	0.0105263	Without_Ogura et al., 2019
3	18474240	3.10444	0.366667	Without_Ogura et al., 2019
3	23030234	3.10249	0.381462	Without_Deolu-Ajayi et al., 2019
2	321571	3.10216	0.139037	Without_Deolu-Ajayi et al., 2019
2	16259804	3.10159	0.447464	Without_Julkowska et al., 2017
2	489149	3.10041	0.138596	Without_Bouain et al., 2018
3	8563519	3.10019	0.101604	Without_Justamante et al., 2019
4	16694480	3.09992	0.22807	Without_Bouain et al., 2019
3	7171910	3.09955	0.35614	Without_Bouain et al., 2019
3	11775600	3.09865	0.175439	Without_Bouain et al., 2019
3	4987373	3.09837	0.15614	Without_Bouain et al., 2019
3	18474687	3.09772	0.375439	Without_Ogura et al., 2019
4	8694987	3.09705	0.406082	Without_Ristova et al., 2018
4	9914496	3.09657	0.0438596	Without_Bouain et al., 2019
4	12265737	3.09545	0.349823	Without_Lachowiec, et al., 2015
3	10192879	3.09423	0.477193	Without_Ogura et al., 2019
4	4768403	3.09393	0.358289	Without_Deolu-Ajayi et al., 2019
2	1607733	3.09366	0.180212	Without_Lachowiec, et al., 2015
2	389098	3.09364	0.164912	Without_Bouain et al., 2018
3	8208899	3.09314	0.269874	Without_Li et al., 2019
4	575535	3.09034	0.14795	Without_Deolu-Ajayi et al., 2019
3	6732063	3.09007	0.16318	Without_Li et al., 2019
4	17427603	3.08856	0.419298	Without_Bouain et al., 2019
4	1215789	3.08832	0.418895	Without_Deolu-Ajayi et al., 2019
4	11241427	3.08793	0.304114	Without_Ristova et al., 2018
3	6889513	3.08766	0.154812	Without_Li et al., 2019
4	8687127	3.08742	0.0701754	Without_Bouain et al., 2019
2	1590765	3.08474	0.339223	Without_Lachowiec, et al., 2015
3	21579749	3.08456	0.329825	Without_Bouain et al., 2019
4	642221	3.08434	0.135472	Without_Justamante et al., 2019
3	19710206	3.08385	0.314848	Without_Ristova et al., 2018
4	6477700	3.08136	0.352632	Without_Bouain et al., 2019
3	12347598	3.08097	0.14386	Without_Bouain et al., 2018
4	13252299	3.08053	0.121212	Without_Deolu-Ajayi et al., 2019
3	8611432	3.08038	0.022807	Without_Ogura et al., 2019
4	9728701	3.07984	0.0350877	Without_Bouain et al., 2018
3	15606262	3.07839	0.0320856	Without_Justamante et al., 2019
4	9936149	3.07829	0.026738	Without_Justamante et al., 2019
4	16694480	3.07594	0.22807	Without_Ogura et al., 2019
2	5508992	3.07527	0.466431	Without_Lachowiec, et al., 2015
4	12095914	3.07404	0.358696	Without_Julkowska et al., 2017
4	8687127	3.07375	0.0794979	Without_Li et al., 2019
4	1214035	3.07175	0.289474	Without_Ogura et al., 2019
4	5745784	3.0712	0.479079	Without_Li et al., 2019
3	7989479	3.07016	0.0807018	Without_Bouain et al., 2019
4	2656843	3.06948	0.0578947	Without_Bouain et al., 2019
3	11605478	3.06793	0.347368	Without_Ogura et al., 2019
3	10354574	3.06758	0.32807	Without_Ogura et al., 2019
3	7971362	3.0673	0.0912343	Without_Ristova et al., 2018
3	3919345	3.06704	0.0385965	Without_Ogura et al., 2019
4	9686510	3.06666	0.026738	Without_Justamante et al., 2019
2	1583823	3.0654	0.434629	Without_Lachowiec, et al., 2015
4	71066	3.06521	0.0161002	Without_Ristova et al., 2018
3	18473061	3.063	0.380702	Without_Bouain et al., 2019
3	15525039	3.06299	0.229825	Without_Ogura et al., 2019
4	87255	3.06261	0.379679	Without_Deolu-Ajayi et al., 2019
4	214857	3.0606	0.231884	Without_Julkowska et al., 2017
4	17455728	3.05662	0.114035	Without_Bouain et al., 2018
4	6477700	3.05617	0.352415	Without_Ristova et al., 2018
3	9799941	3.05464	0.0473684	Without_Ogura et al., 2019
3	4007618	3.0546	0.188948	Without_Justamante et al., 2019
4	10341446	3.05282	0.366109	Without_Li et al., 2019
4	2633477	3.04836	0.37193	Without_Bouain et al., 2019
2	1583640	3.04778	0.431095	Without_Lachowiec, et al., 2015
4	18176157	3.04659	0.0998217	Without_Deolu-Ajayi et al., 2019
4	8687127	3.04582	0.0706714	Without_Lachowiec, et al., 2015
4	14934205	3.04564	0.190813	Without_Lachowiec, et al., 2015
3	15922807	3.04516	0.157895	Without_Ogura et al., 2019
4	4544985	3.04494	0.238596	Without_Bouain et al., 2019
4	1214035	3.04357	0.291519	Without_Lachowiec, et al., 2015
3	12564607	3.04061	0.173524	Without_Ristova et al., 2018
3	6167769	3.03692	0.184211	Without_Ogura et al., 2019
3	16547108	3.03672	0.039356	Without_Ristova et al., 2018
3	22702307	3.03329	0.350626	Without_Ristova et al., 2018
4	8207582	3.03285	0.305439	Without_Li et al., 2019
4	71066	3.03244	0.0157895	Without_Bouain et al., 2018
4	220713	3.03219	0.0588235	Without_Deolu-Ajayi et al., 2019
3	20970923	3.03134	0.3	Without_Ogura et al., 2019
4	8497876	3.03039	0.0499109	Without_Deolu-Ajayi et al., 2019
4	16710328	3.02991	0.438596	Without_Bouain et al., 2018
4	8712143	3.02962	0.228164	Without_Justamante et al., 2019
2	6436916	3.02955	0.127615	Without_Li et al., 2019
4	18176157	3.02815	0.0998217	Without_Justamante et al., 2019
4	13507787	3.02793	0.161088	Without_Li et al., 2019
3	10753256	3.02756	0.0736842	Without_Ogura et al., 2019
2	1591997	3.02374	0.333333	Without_Deolu-Ajayi et al., 2019
2	7411085	3.02259	0.40636	Without_Lachowiec, et al., 2015
4	7249799	3.02223	0.166078	Without_Lachowiec, et al., 2015
3	1103766	3.02076	0.0859649	Without_Ogura et al., 2019
3	3956579	3.02029	0.1	Without_Ogura et al., 2019
3	19794348	3.02024	0.368515	Without_Ristova et al., 2018
4	12942895	3.02012	0.0855615	Without_Deolu-Ajayi et al., 2019
3	10753256	3.01696	0.0751342	Without_Ristova et al., 2018
4	13529063	3.0156	0.0192982	Without_Bouain et al., 2018
2	7503678	3.01553	0.452297	Without_Lachowiec, et al., 2015
4	11270413	3.01525	0.12807	Without_Bouain et al., 2019
4	9686510	3.01335	0.0263158	Without_Ogura et al., 2019
3	14872213	3.01202	0.0805009	Without_Ristova et al., 2018
2	1576939	3.0116	0.456328	Without_Deolu-Ajayi et al., 2019
4	2757920	3.01157	0.205263	Without_Bouain et al., 2018
4	4861863	3.01004	0.224638	Without_Julkowska et al., 2017
2	12837857	3.00981	0.271967	Without_Li et al., 2019
4	87255	3.00863	0.374477	Without_Li et al., 2019
4	5416202	3.00863	0.345188	Without_Li et al., 2019
4	8046645	3.0082	0.394737	Without_Bouain et al., 2019
4	12641832	3.00099	0.160428	Without_Justamante et al., 2019
4	2542269	3.00048	0.0438596	Without_Bouain et al., 2018
4	10755391	2.99779	0.242424	Without_Deolu-Ajayi et al., 2019
3	14763306	2.99692	0.221034	Without_Justamante et al., 2019
4	87255	2.99649	0.379679	Without_Justamante et al., 2019
4	9936149	2.99633	0.0263158	Without_Bouain et al., 2019
4	7814898	2.99597	0.487719	Without_Ogura et al., 2019
4	11654789	2.99389	0.057971	Without_Julkowska et al., 2017
4	4544985	2.9929	0.235294	Without_Justamante et al., 2019
2	5215576	2.99048	0.0565371	Without_Lachowiec, et al., 2015
4	7654351	2.9895	0.433054	Without_Li et al., 2019
4	12912108	2.98885	0.129825	Without_Bouain et al., 2018
4	17527683	2.98805	0.201426	Without_Justamante et al., 2019
4	14116418	2.98693	0.115865	Without_Deolu-Ajayi et al., 2019
4	17427603	2.98684	0.419298	Without_Bouain et al., 2018
4	2757920	2.98592	0.206522	Without_Julkowska et al., 2017
3	18473316	2.98377	0.37746	Without_Ristova et al., 2018
4	12095396	2.9833	0.371377	Without_Julkowska et al., 2017
4	2542269	2.98238	0.0445633	Without_Justamante et al., 2019
4	2757920	2.98234	0.205725	Without_Ristova et al., 2018
4	17413402	2.97911	0.368984	Without_Justamante et al., 2019
4	368106	2.97853	0.0460251	Without_Li et al., 2019
3	21325681	2.97821	0.325581	Without_Ristova et al., 2018
4	16694295	2.97717	0.158645	Without_Justamante et al., 2019
4	2687269	2.97698	0.411232	Without_Julkowska et al., 2017
4	6940143	2.97611	0.293478	Without_Julkowska et al., 2017
4	650828	2.97605	0.247772	Without_Justamante et al., 2019
2	18283323	2.97588	0.127615	Without_Li et al., 2019
3	3773886	2.975	0.222816	Without_Justamante et al., 2019
4	17394574	2.97355	0.247772	Without_Justamante et al., 2019
4	220713	2.97147	0.0578947	Without_Bouain et al., 2019
4	220713	2.9698	0.0578947	Without_Bouain et al., 2018
4	13962513	2.96962	0.187166	Without_Deolu-Ajayi et al., 2019
4	8415521	2.96962	0.0471014	Without_Julkowska et al., 2017
4	7249799	2.96936	0.164912	Without_Bouain et al., 2018
2	1591611	2.96784	0.341004	Without_Li et al., 2019
4	7218336	2.96539	0.355649	Without_Li et al., 2019
4	7249799	2.96375	0.167558	Without_Justamante et al., 2019
2	10846208	2.96355	0.0920502	Without_Li et al., 2019
4	6152907	2.96292	0.0516934	Without_Deolu-Ajayi et al., 2019
4	16730988	2.96188	0.443515	Without_Li et al., 2019
4	5742294	2.96127	0.0822898	Without_Ristova et al., 2018
4	17557618	2.96068	0.317291	Without_Justamante et al., 2019
4	13508532	2.96068	0.149123	Without_Bouain et al., 2019
2	1582157	2.95849	0.420677	Without_Deolu-Ajayi et al., 2019
4	10469556	2.95823	0.307018	Without_Bouain et al., 2019
2	1592135	2.95758	0.335116	Without_Deolu-Ajayi et al., 2019
2	12804081	2.95605	0.355649	Without_Li et al., 2019
4	17527683	2.95591	0.198246	Without_Bouain et al., 2019
2	1589384	2.95481	0.333333	Without_Deolu-Ajayi et al., 2019
2	1589823	2.95481	0.333333	Without_Deolu-Ajayi et al., 2019
4	12219082	2.95469	0.32971	Without_Julkowska et al., 2017
4	17417740	2.95384	0.132379	Without_Ristova et al., 2018
4	13434394	2.95294	0.358289	Without_Deolu-Ajayi et al., 2019
4	14934205	2.95143	0.192982	Without_Bouain et al., 2018
2	16261822	2.95109	0.190377	Without_Li et al., 2019
2	4702382	2.94996	0.486631	Without_Deolu-Ajayi et al., 2019
2	5421510	2.94972	0.209205	Without_Li et al., 2019
4	9936149	2.94942	0.0263158	Without_Bouain et al., 2018
2	18583167	2.94674	0.123431	Without_Li et al., 2019
2	14234924	2.94612	0.105169	Without_Deolu-Ajayi et al., 2019
4	11143940	2.94592	0.171735	Without_Ristova et al., 2018
4	12265737	2.9452	0.356506	Without_Justamante et al., 2019
4	71066	2.94463	0.0157895	Without_Ogura et al., 2019
4	17557618	2.94415	0.314035	Without_Bouain et al., 2019
4	14116418	2.94271	0.118068	Without_Ristova et al., 2018
4	7240217	2.94128	0.101754	Without_Ogura et al., 2019
4	2633477	2.94077	0.369258	Without_Lachowiec, et al., 2015
4	17394574	2.93955	0.245583	Without_Lachowiec, et al., 2015
2	18320875	2.93865	0.115865	Without_Deolu-Ajayi et al., 2019
4	17455728	2.93588	0.114841	Without_Lachowiec, et al., 2015
4	12095590	2.93378	0.358696	Without_Julkowska et al., 2017
4	10052781	2.93374	0.0966011	Without_Ristova et al., 2018
4	11241427	2.93013	0.309187	Without_Lachowiec, et al., 2015
4	15234551	2.92989	0.0742754	Without_Julkowska et al., 2017
4	13529848	2.92962	0.0307971	Without_Julkowska et al., 2017
4	13530782	2.92794	0.0289855	Without_Julkowska et al., 2017
4	13531599	2.92742	0.0192982	Without_Bouain et al., 2018
4	15245157	2.92652	0.173913	Without_Julkowska et al., 2017
2	18079712	2.92594	0.0899582	Without_Li et al., 2019
4	9728701	2.92512	0.0356506	Without_Justamante et al., 2019
4	7919254	2.92385	0.0824561	Without_Bouain et al., 2019
4	14934205	2.92356	0.194296	Without_Justamante et al., 2019
4	17527683	2.92314	0.198569	Without_Ristova et al., 2018
4	17263826	2.92234	0.174912	Without_Lachowiec, et al., 2015
4	16722313	2.91977	0.458111	Without_Justamante et al., 2019
4	18176157	2.91443	0.100179	Without_Ristova et al., 2018
4	17394574	2.91138	0.246869	Without_Ristova et al., 2018
2	1019396	2.91127	0.039749	Without_Li et al., 2019
4	13529848	2.91056	0.0298246	Without_Bouain et al., 2018
4	6477700	2.90941	0.352632	Without_Ogura et al., 2019
4	220713	2.90665	0.0588235	Without_Justamante et al., 2019
2	16249321	2.90659	0.135983	Without_Li et al., 2019
2	18079712	2.90649	0.0909091	Without_Deolu-Ajayi et al., 2019
4	13529848	2.90647	0.0298246	Without_Bouain et al., 2019
4	14203077	2.902	0.0960145	Without_Julkowska et al., 2017
4	16730988	2.89932	0.475439	Without_Bouain et al., 2019
2	275577	2.89905	0.265597	Without_Deolu-Ajayi et al., 2019
4	7240217	2.89791	0.101754	Without_Bouain et al., 2019
4	11915753	2.8976	0.133333	Without_Bouain et al., 2019
4	5789098	2.8971	0.431159	Without_Julkowska et al., 2017
4	642221	2.8948	0.133333	Without_Bouain et al., 2018
4	10469556	2.89429	0.307018	Without_Bouain et al., 2018
4	18176157	2.89149	0.101754	Without_Ogura et al., 2019
4	2757920	2.8909	0.205263	Without_Bouain et al., 2019
4	7240217	2.8904	0.101754	Without_Bouain et al., 2018
2	18266773	2.88978	0.0774059	Without_Li et al., 2019
4	11143940	2.88926	0.17193	Without_Ogura et al., 2019
4	11143940	2.88662	0.173145	Without_Lachowiec, et al., 2015
4	650828	2.88574	0.23913	Without_Julkowska et al., 2017
4	10755391	2.88404	0.238596	Without_Bouain et al., 2018
4	13508532	2.8828	0.149123	Without_Ogura et al., 2019
4	6475704	2.88071	0.214035	Without_Bouain et al., 2018
2	1579467	2.8772	0.390374	Without_Deolu-Ajayi et al., 2019
4	6470801	2.87675	0.391771	Without_Ristova et al., 2018
4	5742294	2.8759	0.0777385	Without_Lachowiec, et al., 2015
4	12149981	2.8755	0.153986	Without_Julkowska et al., 2017
4	17557618	2.87438	0.316254	Without_Lachowiec, et al., 2015
2	7449680	2.87327	0.445633	Without_Deolu-Ajayi et al., 2019
4	7249799	2.87208	0.164912	Without_Ogura et al., 2019
4	220713	2.87019	0.0572451	Without_Ristova et al., 2018
4	17413402	2.86935	0.375439	Without_Bouain et al., 2019
4	14934205	2.86885	0.192982	Without_Bouain et al., 2019
4	1215701	2.86863	0.408772	Without_Bouain et al., 2019
4	17413402	2.86862	0.375439	Without_Ogura et al., 2019
4	17394574	2.86207	0.24386	Without_Ogura et al., 2019
4	1851876	2.85516	0.307692	Without_Ristova et al., 2018
2	5772776	2.85478	0.106952	Without_Deolu-Ajayi et al., 2019
4	9936149	2.85343	0.0268336	Without_Ristova et al., 2018
4	14934205	2.85163	0.192982	Without_Ogura et al., 2019
4	12362913	2.84274	0.249117	Without_Lachowiec, et al., 2015
4	17557618	2.83793	0.314035	Without_Ogura et al., 2019
4	1216097	2.83288	0.270125	Without_Ristova et al., 2018
4	6383525	2.83261	0.0232558	Without_Ristova et al., 2018
4	16838737	2.82855	0.239714	Without_Ristova et al., 2018
4	10460553	2.82743	0.225403	Without_Ristova et al., 2018
4	17427603	2.82435	0.416816	Without_Ristova et al., 2018
4	16838737	2.81811	0.242049	Without_Lachowiec, et al., 2015
4	7712808	2.81551	0.0636042	Without_Lachowiec, et al., 2015
4	12912108	2.81174	0.129825	Without_Ogura et al., 2019
4	12265737	2.80961	0.352632	Without_Ogura et al., 2019
4	87255	2.80894	0.382826	Without_Ristova et al., 2018
4	17527683	2.8075	0.19788	Without_Lachowiec, et al., 2015
4	6475704	2.80404	0.21288	Without_Ristova et al., 2018
4	220713	2.79709	0.0578947	Without_Ogura et al., 2019
4	10240013	2.78654	0.171378	Without_Lachowiec, et al., 2015
4	18176157	2.77436	0.102473	Without_Lachowiec, et al., 2015
4	16710328	2.77188	0.436396	Without_Lachowiec, et al., 2015

## Sheet: Score for 29678615 SNP
SNP	Score
29678615	5940712	Without_Bouain et al., 2018
29678615	5898491	Without_Julkowska et al., 2017
29678615	5668707	Without_Justamante et al., 2019
29678615	4999125	Without_Lachowiec, et al., 2015
29678615	4993369	Without_Bouain et al., 2019
29678615	4863771	Without_Ristova et al., 2018
29678615	4802185	Without_Deolu-Ajayi et al., 2019
29678615	4207002	Without_Li et al., 2019
29678615	4207002	Without_Ogura et al., 2019
