# Supplementary material for: Genome-wide association studies meta-analysis uncovers NOJO and SGS3 novel genes involved in Arabidopsis thaliana primary root development and plasticity
Source: Mol Biol Rep. 2024 Jun 14;51(1):763. doi: 10.1007/s11033-024-09623-1 (PMC11178574; doi:10.1007/s11033-024-09623-1)
Supplement: Supplementary file 7 — Supplementary Material 7 [file 11033_2024_9623_MOESM7_ESM.xlsx]

## Sheet: SNPs_0.1%
Chromosome	Position	Score	Study	Freq_SNP_between studies
4	1215616	7.2318	D7	7
4	1215701	7.1174	D7	10
3	12662987	6.91168	D7	9
4	1215701	6.72273	D6	10
4	1215616	6.63319	D6	7
5	8004085	6.39468	D7	8
5	8004085	6.23362	D6	8
4	1215789	6.08457	D7	9
4	18054594	6.06509	D3	8
1	5426133	6.05841	F8	7
4	1215616	6.0263	D5	7
4	1215701	5.99797	D5	10
4	1215789	5.79243	D6	9
5	7947758	5.77388	D6	6
4	18054594	5.77191	E5	8
1	5426133	5.75243	F7	7
3	8573982	5.69338	F13	5
1	24810980	5.6281	D3	8
5	19205314	5.62728	F3	2
3	8573982	5.62	F10	5
2	18016370	5.55481	C10	2
1	25145105	5.55212	D3	7
4	1215701	5.54291	D4	10
1	24816710	5.52941	D7	7
4	1215616	5.48851	D4	7
3	12662987	5.48776	D6	9
4	18054672	5.46575	E5	8
3	12662987	5.44961	D5	9
4	18055606	5.44193	E5	8
4	18054093	5.44193	E5	9
1	25145105	5.40701	E5	7
4	5758023	5.38914	I9	4
4	18054594	5.38576	D4	8
1	24829307	5.37548	D1	3
2	5014513	5.36481	I8	2
1	24817865	5.35509	D7	6
1	24815983	5.33587	D7	6
5	7947758	5.31657	D7	6
1	24810980	5.30776	D2	8
5	1039264	5.30084	F13	4
1	24816668	5.29117	D7	6
1	24811500	5.2793	D2	5
2	6215482	5.25899	D4	8
1	5426133	5.24692	F10	7
5	9215410	5.23947	F6	5
1	24817680	5.21897	D7	6
1	24890835	5.21698	D6	7
3	17119254	5.20728	D5	6
5	7947758	5.1776	D5	6
1	5426133	5.16078	F6	7
4	1216097	5.15811	D5	8
1	24811500	5.13514	D3	5
2	16752552	5.12938	I9	2
3	7766991	5.11803	F3	2
4	5758023	5.09734	I8	4
5	21013761	5.08853	F4	2
3	8573982	5.07827	F8	5
4	18055257	5.069	E5	8
4	1216097	5.05241	D7	8
1	19156286	5.05134	D3	7
3	8288370	5.04465	D4	8
1	24810980	5.03598	E5	8
2	6215482	5.0346	D6	8
2	5014115	5.02887	I8	2
4	18054672	5.02395	D3	8
1	24817637	5.01211	D7	5
1	24815111	5.01211	D7	5
5	17163494	4.99372	I8	4
1	19156286	4.98502	E5	7
1	24815414	4.95899	D7	4
1	12506588	4.95669	F6	4
1	2713357	4.95341	F5	5
1	24816987	4.92706	D7	5
4	18055606	4.92466	D3	8
4	18054093	4.92466	D3	9
5	20158505	4.92339	F4	3
1	19156286	4.92163	D4	7
1	24817865	4.90682	D6	6
4	464926	4.88854	D6	3
3	8288370	4.88694	D5	8
3	15107838	4.88642	I6	2
1	24817393	4.87479	D7	4
1	24816668	4.87477	D6	6
4	18054594	4.86807	D7	8
5	8004085	4.85556	D4	8
1	18697942	4.85278	D3	9
3	6448934	4.84721	F4	3
4	1216097	4.84647	D6	8
1	24810980	4.84422	E4	8
1	28043397	4.84007	I8	2
4	12395354	4.8389	F8	6
4	1215789	4.83778	D5	9
1	24811583	4.82206	D2	5
1	24811500	4.81859	E4	5
2	6215482	4.81489	D7	8
1	26874751	4.81248	D2	5
4	2816544	4.81144	I6	2
5	1115854	4.80861	I9	4
5	13861258	4.80478	F4	4
1	24816024	4.79995	D7	5
1	24816710	4.78983	D6	7
5	19643755	4.78101	D1	2
1	25145105	4.77869	D4	7
1	12512593	4.7782	F6	5
5	20158505	4.75869	F5	3
3	6448934	4.75676	F3	3
4	1216097	4.75012	D4	8
3	8288370	4.74906	D6	8
1	26028325	4.74533	F5	7
5	9215410	4.74147	F5	5
1	24819736	4.73581	D7	4
5	26489384	4.73092	F4	3
1	24817680	4.72643	D6	6
1	26874147	4.72147	E4	5
4	1215789	4.72044	D4	9
3	8573982	4.71648	F7	5
5	7375930	4.71261	F4	3
5	1039264	4.70816	F10	4
5	23938337	4.70544	F8	6
3	15555406	4.69542	I7	3
1	24811583	4.68876	D3	5
1	4349094	4.67868	F8	6
1	19156286	4.67329	D2	7
4	8415521	4.67311	F4	3
2	13240701	4.66122	I9	3
1	24812984	4.6567	D7	3
1	24815983	4.65033	D5	6
3	12662987	4.6465	D2	9
2	6231507	4.64531	D6	6
2	5015090	4.64424	I8	2
1	26874751	4.64197	E4	5
5	9625340	4.64115	I9	4
1	24890387	4.64023	D6	6
2	6231507	4.6304	D4	6
1	24815983	4.62589	D6	6
1	25145105	4.62496	D5	7
5	17163494	4.62181	I9	4
1	24890835	4.62126	D4	7
1	18697942	4.62003	E5	9
4	1214810	4.61208	D1	8
4	1215701	4.60755	D3	10
2	13172290	4.60742	F6	6
1	24813272	4.60545	D7	3
5	9215410	4.60451	F7	5
3	17289093	4.60212	I9	2
1	24812914	4.59922	D7	5
1	24811500	4.59828	E5	5
2	12813797	4.594	I6	4
5	7840030	4.59311	F13	3
1	24815922	4.58398	D7	2
1	24810980	4.58332	D4	8
3	17119254	4.57524	D6	6
5	23938337	4.57256	F7	6
1	12508067	4.56967	F6	4
3	7050252	4.56269	F6	4
5	18697961	4.5593	F4	7
4	18054672	4.55735	D4	8
5	8004085	4.55669	E5	8
5	18697961	4.55346	F6	7
1	22070696	4.55165	I8	2
2	6215482	4.54643	D5	8
5	3215725	4.5443	F4	2
5	3212744	4.5443	F4	2
5	8004085	4.54376	D5	8
2	13513818	4.53969	F3	2
1	24967447	4.5384	I6	2
2	6231507	4.53724	D7	6
5	7840416	4.53612	F10	3
2	5042816	4.53072	D4	2
2	16752552	4.52974	I8	2
1	12512593	4.52885	F7	5
3	10483816	4.52515	D4	4
5	7947758	4.52439	D3	6
2	6215482	4.52246	E5	8
1	11833924	4.52165	D4	6
1	24816987	4.52038	D6	5
1	24817637	4.51678	D6	5
1	24815111	4.51678	D6	5
3	5834812	4.51397	D4	8
4	18055257	4.51372	D3	8
2	1582399	4.51317	F8	9
4	18054594	4.51237	D6	8
1	12512178	4.51105	F6	5
4	6430363	4.5101	I8	3
4	12395354	4.50733	F10	6
1	19156286	4.50583	E4	7
1	4349094	4.50435	F7	6
3	15107838	4.50092	I7	2
3	12662987	4.50062	D3	9
5	20978376	4.49715	D4	4
5	3559602	4.49713	D6	8
2	1582399	4.4967	F10	9
3	8505830	4.49361	I7	2
3	17120834	4.48791	D5	3
1	24815414	4.48731	D6	4
5	8004085	4.48729	D3	8
4	7212111	4.48397	D1	3
1	6570351	4.48185	F13	3
5	15011652	4.48065	I9	2
5	1919957	4.47949	I6	2
4	18055606	4.47885	D4	8
4	18054093	4.47885	D4	9
5	7840416	4.47581	F13	3
3	2365667	4.47577	E5	4
4	1216097	4.47409	E5	8
1	11410886	4.47141	I6	2
5	17288506	4.4709	I9	3
5	3558202	4.4674	D6	6
1	5037912	4.46643	D2	7
1	26874147	4.45776	D2	5
2	12813797	4.45748	I9	4
4	11876619	4.45309	I7	2
5	6668497	4.44641	I8	3
4	18054594	4.44443	D2	8
5	18768725	4.44143	D5	7
5	15012755	4.43989	I9	3
1	26028325	4.4384	F7	7
3	7119216	4.4383	E5	3
5	15299594	4.43413	E4	5
2	12813797	4.42945	I7	4
2	12806314	4.4291	I8	4
2	6215482	4.42782	D3	8
2	13172290	4.42318	F5	6
4	1214810	4.42295	D7	8
1	25145105	4.4198	D6	7
5	1039264	4.417	F8	4
3	19802143	4.41339	F4	2
4	18055606	4.41294	E4	8
4	18054093	4.41294	E4	9
1	12506588	4.40953	F5	4
1	16956751	4.4087	D3	2
4	6430363	4.39554	I9	3
2	8589296	4.39108	F3	3
5	10513685	4.38864	F10	3
1	24810980	4.38448	D5	8
5	18697961	4.38245	F5	7
1	25145105	4.38221	D2	7
1	24811583	4.38081	E4	5
1	24890835	4.37948	D5	7
3	21590187	4.37924	D7	3
1	5037983	4.37447	D2	6
2	1582399	4.37368	F13	9
4	1216097	4.37224	D3	8
4	8415521	4.36924	F3	3
3	8288370	4.36898	D3	8
4	9555080	4.36813	I9	2
3	5961332	4.36704	F8	5
4	1215701	4.36581	D2	10
4	11794570	4.36392	I6	3
2	16769779	4.36218	G5	9
1	12512593	4.3615	F8	5
2	1582399	4.35735	F7	9
2	18016370	4.35432	B8	2
3	4119167	4.35371	I9	2
5	13131530	4.35165	I7	2
1	29403431	4.35094	F13	3
4	6587822	4.34953	E4	5
5	18350129	4.349	I7	2
4	6587822	4.34351	D2	5
1	24816024	4.33907	D6	5
4	12395354	4.33841	F13	6
2	4888343	4.33455	D6	8
1	18697942	4.3299	D4	9
4	1215701	4.32753	E5	10
5	1115854	4.32706	I6	4
1	5426133	4.32073	F5	7
5	8015957	4.3199	F5	5
1	25145183	4.31943	D5	8
1	24819736	4.31898	D6	4
4	16905296	4.31594	D7	3
3	17120834	4.31199	D6	3
1	24812914	4.30875	D6	5
2	12813797	4.30815	I8	4
4	464926	4.30514	D7	3
1	4349094	4.3045	F6	6
4	11876619	4.29803	I6	2
3	16977232	4.29256	D2	6
5	18728689	4.29247	F3	3
4	18054594	4.29142	E4	8
1	26874751	4.28966	D1	5
1	24811500	4.28311	D4	5
1	29681087	4.28245	E4	5
2	1607733	4.27153	D6	8
3	6826869	4.27008	D4	3
1	18697942	4.2679	D5	9
1	9598469	4.26305	F3	2
1	24810980	4.26277	D7	8
5	18350129	4.26062	I6	2
1	5037912	4.25882	D4	7
2	1425820	4.25834	F7	7
4	7163285	4.25808	D7	4
1	25145105	4.25623	E4	7
1	24816710	4.25291	D4	7
1	12506588	4.25181	F7	4
1	18012305	4.24636	D5	4
5	20978376	4.24548	D3	4
4	18054594	4.24388	D5	8
3	12662987	4.23844	D1	9
3	4498489	4.2384	F6	4
4	6587822	4.23534	E5	5
4	8772882	4.23264	F6	4
3	13000693	4.23218	I6	2
4	12995479	4.22725	F3	2
2	12817177	4.22536	I9	4
3	16977232	4.22462	E4	6
2	6231507	4.22223	D5	6
1	26028325	4.22176	F13	7
1	5426133	4.2214	F13	7
3	1780596	4.22017	F5	4
3	12662987	4.21962	E4	9
5	13861258	4.21894	F5	4
5	1350261	4.21481	D1	3
2	952477	4.21396	I8	2
3	5961332	4.21078	F10	5
1	24813272	4.20893	D6	3
2	1102574	4.20887	F3	2
5	17523572	4.20789	D5	8
5	15489291	4.20228	D5	3
1	29681087	4.20076	C10	5
5	13873141	4.19784	I6	2
2	1425820	4.19669	F5	7
5	18799342	4.19236	A7	2
4	18054357	4.19102	E5	5
4	12628995	4.18774	F10	5
3	9300766	4.18727	I8	2
1	11917183	4.18652	D1	3
2	12806314	4.18635	I9	4
2	1425820	4.18406	F10	7
1	24811583	4.18038	E5	5
3	4917373	4.17938	D2	3
3	4388771	4.17845	D3	3
3	2365667	4.17778	D3	4
5	7640469	4.17627	F4	3
4	18055257	4.17314	D4	8
1	18012305	4.17258	D7	4
5	7061417	4.17209	D3	3
1	10498956	4.17174	E5	5
1	5037912	4.16925	D3	7
2	9276705	4.16924	I8	2
3	3961756	4.16894	F4	3
5	8015957	4.1678	F4	5
1	26028325	4.16513	F8	7
4	6587822	4.16162	D3	5
1	2713357	4.16081	F7	5
5	18697961	4.16076	F8	7
1	7151291	4.15847	F3	2
1	25663748	4.15706	E5	5
2	7630463	4.15694	I9	2
1	24817393	4.15647	D6	4
1	12512593	4.15135	F5	5
4	7150342	4.1497	E5	4
3	6826869	4.14882	D5	3
5	1039264	4.14761	F7	4
5	1115854	4.14419	I7	4
4	8417346	4.14358	F3	2
2	5014513	4.14357	I9	2
4	16756299	4.14313	E4	3
1	18012305	4.14231	D6	4
3	5961332	4.14138	F7	5
1	25137451	4.14089	D3	4
4	12628995	4.1393	F8	5
1	25137451	4.1367	E5	4
1	22577712	4.1355	D7	2
1	29681087	4.13392	D2	5
2	18432295	4.13186	F13	2
3	8224114	4.12709	I6	2
4	18055257	4.12688	E4	8
4	9575937	4.12296	I9	4
4	6723809	4.12236	D2	2
1	25183247	4.12064	D3	6
5	8950338	4.11952	D7	2
5	18697961	4.11939	F7	7
1	24814485	4.11735	D7	2
4	9554888	4.11667	I9	2
1	5037983	4.1144	D4	6
1	25150719	4.114	D5	5
5	17523572	4.11204	D2	8
1	12508067	4.11185	F7	4
5	14633663	4.11096	I9	3
5	15299594	4.11036	D2	5
3	8288370	4.10717	D7	8
4	6723809	4.10617	E4	2
4	5436864	4.10569	D6	4
4	12629230	4.10512	F8	4
3	19405853	4.10357	D4	4
5	9215410	4.1011	F8	5
3	4388771	4.09699	E5	3
1	12048306	4.09332	F13	3
5	278491	4.09327	D1	4
1	5037912	4.08878	E4	7
5	25956134	4.08621	F5	4
1	5037983	4.08583	D3	6
1	5037912	4.08555	D5	7
1	24370213	4.08544	I9	2
5	23938337	4.08469	F10	6
2	12817177	4.08059	I7	4
3	17120448	4.08021	D6	3
4	12395145	4.07793	F13	4
3	10178745	4.07784	F6	4
5	7840030	4.077	F10	3
3	6467306	4.07564	D1	2
5	1019590	4.07477	F13	2
2	13172290	4.07441	F7	6
1	25272819	4.0729	E5	3
3	1193727	4.07164	I8	2
1	24816710	4.07156	D5	7
5	19205314	4.07072	F4	2
5	20990915	4.06891	D7	3
1	24817680	4.06512	D4	6
4	6587822	4.06364	D1	5
3	15096699	4.06173	D4	6
4	9645821	4.05974	D7	2
4	1215701	4.05959	E4	10
4	18054672	4.05825	E4	8
5	25956134	4.05126	F6	4
1	18697942	4.05028	D7	9
1	27053227	4.04958	I7	3
4	18055606	4.04904	D2	8
4	18054093	4.04904	D2	9
5	15911076	4.0489	I7	2
5	7947758	4.0473	D4	6
5	8015957	4.04659	F6	5
2	5773681	4.04563	F13	4
5	3558202	4.04489	D7	6
4	4826475	4.04383	F7	5
3	6994828	4.04094	D3	3
4	288631	4.04014	F6	3
1	24814485	4.03872	D6	2
4	18054672	4.03675	D7	8
1	11833924	4.0363	D6	6
3	3968986	4.03606	F4	2
1	24816668	4.03575	D4	6
5	18165824	4.03562	I9	2
5	13873064	4.03515	I6	2
3	3971370	4.0291	F4	3
3	5961332	4.0283	F13	5
1	24817865	4.02543	D4	6
3	8505830	4.02448	I6	2
4	10122427	4.0213	I9	3
5	18768725	4.02076	D6	7
5	18223536	4.01988	D7	2
1	25272819	4.01194	D4	3
4	1214810	4.01151	D5	8
4	524446	4.01132	D7	2
5	21013761	4.00509	F5	2
4	7008925	4.00479	D4	3
3	8288370	4.00462	D2	8
2	12817177	4.00363	I6	4
5	9625340	4.0033	I6	4
1	25143688	3.99698	D5	4
2	16294758	3.99652	I9	2
5	17461751	3.99639	F13	2
3	7119216	3.99633	D3	3
1	5037983	3.99583	E4	6
1	3067771	3.99528	F8	5
5	18768725	3.99509	D4	7
4	9554672	3.99231	I9	2
5	3559602	3.99023	D7	8
4	5421174	3.98559	D1	2
5	17288506	3.98484	I7	3
4	11561583	3.98401	I6	2
4	1280285	3.98263	D7	2
4	13997657	3.98015	E5	4
4	12629230	3.97999	F10	4
1	24817680	3.97996	D5	6
5	17523572	3.97895	D3	8
4	2806382	3.9786	I6	2
2	1425820	3.97792	F8	7
2	18968930	3.97574	I7	2
5	26514954	3.97547	D2	7
4	4826475	3.97468	F6	5
2	1582399	3.97222	F6	9
1	10498956	3.97191	D3	5
1	25663748	3.9717	D3	5
1	2713357	3.97024	F4	5
5	24955502	3.96839	F5	3
2	13240701	3.96757	I8	3
2	13172290	3.96697	F8	6
2	443959	3.96613	F3	2
5	18984865	3.96513	F7	4
4	12630430	3.96093	F8	5
2	5017816	3.95958	I8	2
4	7241085	3.95834	D2	2
3	1780596	3.95832	F6	4
1	24218642	3.95787	D4	5
2	4483393	3.95603	I6	2
4	9575937	3.95559	I8	4
5	15823559	3.95425	F6	4
1	24817865	3.95336	D5	6
1	11833924	3.95271	D5	6
4	13997357	3.9514	E5	4
4	13997357	3.94934	E4	4
2	4801403	3.94776	D4	4
1	25150719	3.94687	D3	5
3	3953530	3.94621	F4	3
4	8772882	3.9462	F7	4
2	13172290	3.94029	F4	6
1	11833924	3.939	D3	6
5	15425171	3.93658	F8	3
5	24218609	3.93609	D7	2
3	19802143	3.93599	F5	2
5	17023250	3.93389	I9	2
1	5037983	3.93319	D5	6
5	15489291	3.92968	D7	3
5	6786958	3.92964	I9	2
5	7890474	3.92908	F13	3
4	7008925	3.92826	D7	3
3	12850114	3.927	I6	2
3	3958518	3.92607	F4	3
1	12512178	3.92564	F5	5
4	7212111	3.92457	D2	3
5	23938337	3.92421	F6	6
1	8073413	3.9225	F10	3
1	26825143	3.9221	D1	3
5	17523572	3.92039	D4	8
4	5304408	3.92021	F6	4
1	7062007	3.91834	F13	2
4	16756299	3.91802	D1	3
4	12630430	3.91685	F10	5
5	20990915	3.91659	D6	3
4	11813550	3.91537	I8	3
3	6810867	3.91416	F6	2
3	17119254	3.91414	D7	6
2	1425820	3.91359	F6	7
3	15940322	3.9114	D1	3
1	25150719	3.90991	D4	5
5	9297800	3.90958	D1	3
3	19405853	3.90908	D3	4
5	1993679	3.90823	I8	2
3	5834812	3.90354	D6	8
4	17660488	3.90349	D7	3
2	8446617	3.90122	I8	2
1	29681087	3.89856	E5	5
5	21016762	3.89838	F4	2
5	1115854	3.89116	I8	4
5	7480806	3.89106	D3	2
3	15096699	3.89	D2	6
3	23090976	3.88953	D2	2
3	3972994	3.8876	F4	3
3	3972503	3.8876	F4	3
3	3971699	3.8876	F4	3
3	3968479	3.8876	F4	3
3	3968191	3.8876	F4	3
5	20664328	3.88565	D1	3
5	20664304	3.88565	D1	3
1	11100780	3.88213	I7	2
3	20542748	3.87961	D6	6
3	20541821	3.87961	D6	6
3	15124034	3.87913	I6	2
4	11813550	3.87737	I9	3
2	952477	3.87727	I9	2
2	1859413	3.87681	D3	5
4	7271118	3.8767	D7	5
2	1585931	3.87659	F8	5
4	9555080	3.8763	I8	2
1	16956751	3.87525	E5	2
1	24218642	3.87427	D7	5
4	11794570	3.87243	I7	3
4	13997357	3.87183	D2	4
2	2280198	3.87062	F5	5
4	7163285	3.87044	D6	4
1	12512178	3.87019	F7	5
1	11833924	3.86984	D7	6
4	7280818	3.8693	D2	4
5	10129279	3.86773	D3	5
4	10610917	3.86754	I9	2
1	4349094	3.86563	F10	6
1	24816668	3.86557	D5	6
2	2280198	3.86477	F6	5
1	25126963	3.86239	F7	4
5	7947758	3.86155	E5	6
5	7375930	3.85926	F5	3
3	1780596	3.85902	F7	4
4	7280098	3.85841	E4	4
4	16946112	3.85764	D4	5
3	19405777	3.85409	E4	5
4	1215789	3.85369	D3	9
3	1193727	3.85358	I9	2
1	4349094	3.8523	F5	6
2	12817177	3.85129	I8	4
5	18705402	3.85049	F8	5
5	18300510	3.84803	D5	2
1	26874147	3.84787	E5	5
5	18370713	3.847	I9	2
1	26874751	3.84667	D3	5
1	18697942	3.84272	D6	9
4	12395354	3.84193	F7	6
2	1859413	3.84126	E5	5
4	16934852	3.83968	I7	3
3	17120448	3.83948	D5	3
4	18054357	3.8391	D3	5
4	1215789	3.83897	D2	9
4	1215120	3.83756	D7	4
4	7280818	3.83755	E4	4
1	22599208	3.83712	I7	4
5	18801580	3.83697	F5	3
5	18701554	3.83688	F8	5
5	18300510	3.83658	D4	2
3	6994828	3.83462	D1	3
1	24816024	3.8342	D4	5
1	12048306	3.83185	F10	3
4	4874548	3.8318	F13	5
3	23090976	3.83157	E4	2
4	12628995	3.83092	F7	5
1	18333492	3.82934	I6	2
2	5539651	3.82903	I9	2
1	26028325	3.82864	F10	7
5	8015957	3.82837	F8	5
3	17119254	3.82795	D4	6
4	7220427	3.82763	E4	5
5	10130930	3.827	D3	5
1	22493768	3.82549	D1	2
1	24812984	3.82527	D6	3
3	1177157	3.82476	I9	3
5	23934421	3.82106	F8	4
2	11131184	3.81696	D7	3
5	7840219	3.81609	F10	2
1	5037912	3.81599	E5	7
2	8855743	3.81546	F4	3
3	6000982	3.81514	F5	4
4	7241085	3.81441	E4	2
2	16295131	3.81421	I9	2
5	3203406	3.81415	I6	2
1	2233052	3.81265	F6	2
2	4020708	3.81215	F5	2
3	8288370	3.8115	E5	8
1	2737267	3.8087	F5	3
4	12641985	3.80856	F6	4
4	12641453	3.80856	F6	4
2	9760256	3.80733	I8	2
3	4498489	3.80714	F8	4
1	11410886	3.80685	I7	2
5	14633663	3.805	I8	3
3	18136635	3.80229	D1	2
4	12629230	3.80221	F7	4
3	5397305	3.80144	I9	2
1	9871568	3.80114	I7	2
4	13997657	3.80071	D3	4
3	12363173	3.80066	D3	4
5	13431216	3.80063	I8	2
5	22684283	3.7967	F10	2
3	15628277	3.79611	F4	6
4	12395145	3.79506	F8	4
4	5152840	3.79452	F13	2
4	3602895	3.79363	I8	2
2	5036353	3.79304	F7	5
3	12363173	3.79122	E5	4
4	12395145	3.78953	F10	4
1	3067771	3.78805	F7	5
5	18605270	3.78796	D1	3
5	26514954	3.78688	D3	7
5	15299594	3.78476	D1	5
1	5426705	3.78403	F8	4
1	25145183	3.78347	D3	8
1	16821490	3.78322	I8	3
1	24815922	3.78318	D6	2
4	5627692	3.78282	F10	2
5	9297800	3.78215	E4	3
1	22599208	3.78135	I9	4
5	23933808	3.78132	F8	5
5	25956134	3.78056	F7	4
2	12791939	3.78041	I7	3
2	4739667	3.77773	F3	2
4	18054672	3.77306	D6	8
1	24815320	3.77296	D7	2
2	6550883	3.77257	D1	3
5	20100119	3.77218	F10	2
5	20100081	3.77218	F10	2
4	18054672	3.77196	D2	8
1	29804862	3.77164	D1	3
1	30150993	3.77138	E4	2
4	7220427	3.77075	D2	5
1	3067771	3.77031	F10	5
4	11813550	3.76902	I6	3
2	9781186	3.76555	I8	2
1	24816024	3.76437	D5	5
4	18055257	3.76297	D2	8
3	19405343	3.76239	E5	5
1	25131915	3.76148	D5	2
1	6981426	3.75948	D1	2
5	7890474	3.75917	F10	3
5	15823559	3.75784	F8	4
3	6447739	3.75701	F4	2
5	2029884	3.75615	D2	3
2	5244526	3.75614	D1	2
4	11420230	3.75518	I8	2
4	12641985	3.75478	F8	4
4	12641453	3.75478	F8	4
5	18099177	3.75476	F8	3
1	24816710	3.75447	D2	7
5	10129279	3.75434	D4	5
1	25150719	3.75336	E5	5
4	12630430	3.75309	F7	5
5	17523572	3.75243	E4	8
3	15096699	3.75227	D3	6
4	10122427	3.75126	I8	3
2	1583160	3.75072	F8	5
3	8631507	3.74727	I9	4
4	1059760	3.74709	I6	2
4	12623659	3.74659	F10	2
3	1781800	3.74622	F7	6
3	6019556	3.74505	D7	2
2	1941942	3.7446	F6	5
1	9346901	3.74294	E5	4
5	8639815	3.74225	D7	3
2	7423736	3.74136	F8	3
3	12662987	3.74071	E5	9
3	7337569	3.7402	F10	3
1	19037969	3.73927	F5	2
1	6570351	3.73914	F10	3
5	20664328	3.73896	E4	3
5	20664304	3.73896	E4	3
5	18701554	3.73875	F7	5
3	1781800	3.73839	F5	6
4	5434750	3.73825	D6	2
4	5434675	3.73825	D6	2
4	5434236	3.73825	D6	2
5	18181067	3.73798	D4	3
3	19405777	3.73787	D2	5
5	18728689	3.73778	F4	3
3	12662987	3.73778	D4	9
4	5627692	3.73682	F13	2
1	24300814	3.73666	I8	2
3	1198186	3.73519	I8	2
2	4579338	3.73505	I6	2
1	7884720	3.7349	D6	3
1	2873801	3.73471	E4	2
4	7109194	3.73161	E5	5
3	19357130	3.73079	D3	4
1	24819736	3.73031	D4	4
5	23914609	3.72961	F8	4
2	11126922	3.7296	D7	2
1	10498956	3.72935	D4	5
5	15425171	3.7287	F10	3
1	5037983	3.72807	E5	6
4	13997657	3.72762	E4	4
3	9062816	3.72647	E4	2
2	7423736	3.72615	F10	3
4	4826475	3.72615	F13	5
4	13997357	3.72572	D3	4
1	23770217	3.72527	F13	2
5	6862210	3.72525	D5	2
5	13861258	3.72468	F6	4
4	11437252	3.72363	F7	6
3	7766991	3.72256	F4	2
2	4537437	3.72224	I6	2
5	18705402	3.72051	F7	5
1	16867551	3.7202	E5	2
5	17523572	3.72016	D7	8
1	24815983	3.71934	D4	6
2	16259804	3.71926	F4	5
1	26874147	3.71836	D1	5
3	19403184	3.71746	D2	2
1	9346901	3.71745	D5	4
4	5576342	3.71698	E5	2
5	17031540	3.71692	I9	2
4	10618381	3.7169	I7	2
5	26514954	3.71654	E4	7
2	4888343	3.71634	D5	8
5	18984865	3.71623	F8	4
1	12977193	3.71569	I7	2
2	13814369	3.71562	D4	4
2	5176312	3.71507	E4	2
4	4826475	3.71446	F8	5
1	17447109	3.71434	F4	2
3	7050252	3.71424	F5	4
5	20687138	3.71419	E4	2
5	13801309	3.71386	E5	4
3	15606262	3.71198	C10	2
1	24890387	3.71181	D4	6
5	26489384	3.71172	F5	3
3	16977232	3.71102	D3	6
1	24890835	3.7106	D7	7
4	8625352	3.70862	D6	3
5	7918998	3.70727	I7	2
5	18222889	3.70669	D7	2
3	19403184	3.70635	E4	2
1	18697942	3.70621	D2	9
4	11197226	3.70591	D4	4
1	24817637	3.70519	D4	5
1	24815111	3.70519	D4	5
4	16755683	3.70472	E4	2
3	6448934	3.70466	F5	3
1	7260395	3.7036	F4	2
3	19494423	3.70316	F7	4
4	6394804	3.70266	D6	2
1	25126963	3.70218	F8	4
3	20544926	3.7019	D6	6
2	5176312	3.70161	D2	2
5	8015957	3.70145	F7	5
4	2816544	3.70078	I7	2
1	25145183	3.70034	D6	8
5	17288506	3.70016	I6	3
4	1273683	3.69957	D7	3
5	17128175	3.6995	F10	3
4	1215616	3.69909	D3	7
5	24955502	3.69831	F7	3
4	307381	3.69802	F7	4
5	8777356	3.69732	F10	3
1	25143688	3.69721	D4	4
5	18099177	3.69715	F7	3
1	27534884	3.69598	E5	2
2	1680294	3.69586	D6	5
5	13873064	3.69453	I8	2
4	329392	3.69428	E4	2
1	26825143	3.69413	D2	3
4	1632830	3.6938	I6	2
2	1680294	3.69176	D5	5
1	25145183	3.69159	E5	8
2	17160599	3.69146	F7	5
4	1214810	3.68923	E4	8
2	1583160	3.68907	F7	5
5	13801309	3.68878	D3	4
5	18698277	3.68776	F4	3
4	14039736	3.68721	F8	4
5	7839979	3.68683	F13	2
1	24815414	3.68679	D4	4
1	26028325	3.68665	F4	7
3	8631507	3.6859	I8	4
5	7800554	3.68553	F10	2
1	26825107	3.68506	D1	3
4	5758023	3.68506	I6	4
3	18374158	3.68419	F4	4
3	4917373	3.68394	E4	3
1	25183247	3.68386	E5	6
3	8573982	3.68142	F6	5
2	16295131	3.68117	I8	2
3	19405777	3.68046	E5	5
1	24816987	3.68034	D4	5
3	1490996	3.67933	I6	2
4	1216097	3.67846	E4	8
1	25287988	3.67727	E5	2
2	6231507	3.67689	D3	6
3	6467306	3.67574	F3	2
2	1583160	3.67559	F10	5
1	30150993	3.67553	D2	2
3	4498489	3.67343	F7	4
3	6826869	3.67303	D3	3
3	22702127	3.673	F13	2
4	744100	3.67223	F7	3
5	7840219	3.67092	F13	2
5	5367185	3.67084	I6	2
5	8658805	3.67074	D7	2
3	19298132	3.66954	F4	2
2	13513818	3.66901	F4	2
2	4549555	3.66869	I6	2
3	6151845	3.66847	D2	4
1	11859295	3.66814	I6	2
5	24218609	3.66713	D6	2
1	11833924	3.66603	E5	6
1	2873801	3.66562	D2	2
5	17163494	3.66556	I7	4
3	15735443	3.66525	F10	4
3	20548393	3.66505	D7	5
1	12506588	3.66466	F8	4
3	6019556	3.66327	D6	2
1	2713357	3.66234	F6	5
5	23914609	3.66035	F7	4
2	16752864	3.66017	I9	3
1	17447109	3.65952	F3	2
5	15489291	3.65937	D6	3
1	12508067	3.65893	F5	4
4	13997657	3.65806	D2	4
3	13152759	3.65704	F13	3
5	8777356	3.65696	F13	3
4	7109194	3.65676	D3	5
2	1585931	3.65654	F7	5
5	13801309	3.65468	D2	4
1	24218642	3.65456	D5	5
4	12979320	3.65303	E4	6
5	3324890	3.65291	F6	3
3	11145164	3.65289	E4	3
4	4874548	3.6527	F7	5
3	11585060	3.65228	F4	2
4	12893229	3.65178	F8	5
2	16769779	3.65166	D5	9
3	23090611	3.65057	D2	2
1	25145183	3.64985	D4	8
5	18704961	3.64958	D7	2
5	25224866	3.64914	I7	2
1	7151291	3.64864	F4	2
4	11812062	3.64839	I8	3
3	15005673	3.64813	F3	2
5	18325321	3.64744	D5	5
2	14284647	3.64741	I9	3
1	12508067	3.64709	F8	4
4	288631	3.64691	F7	3
5	18325321	3.64682	D7	5
5	26514954	3.64618	D4	7
4	1215120	3.64538	D5	4
3	16977232	3.64528	E5	6
5	7376108	3.64527	F4	2
5	18501528	3.64525	F5	2
5	20982885	3.64502	D4	2
3	10605093	3.64477	F5	3
5	11045661	3.64469	F6	3
4	4826738	3.64466	F6	4
3	11584220	3.64381	F5	2
5	18701554	3.64321	F5	5
5	7640469	3.64253	F5	3
5	15299594	3.6413	E5	5
5	3581254	3.64112	F10	2
3	6120328	3.64072	D2	2
2	16769779	3.64012	D6	9
1	25183247	3.64006	D4	6
3	17853389	3.63993	I8	2
1	9991731	3.63949	D5	3
5	1104207	3.63864	E4	2
5	6865780	3.63848	D5	2
2	16294758	3.63846	I8	2
5	18501528	3.63727	F6	2
2	9779997	3.63725	I8	2
3	11585060	3.63611	F5	2
1	16848933	3.63606	I8	3
2	16104586	3.63605	D6	4
3	20542748	3.6356	D7	6
3	20541821	3.6356	D7	6
4	7083471	3.63446	D5	2
5	7480806	3.63232	E5	2
4	7280098	3.63223	E5	4
5	13801309	3.63134	E4	4
5	3573045	3.62982	F10	2
1	17070548	3.62926	E4	4
3	5959510	3.62912	F8	4
1	29403431	3.62895	F10	3
3	16977232	3.62873	C10	6
5	26511806	3.62871	E5	4
3	5834812	3.62866	D5	8
1	5430776	3.62777	F7	4
4	1763101	3.62773	I6	2
4	18054672	3.6267	D5	8
4	4874548	3.62385	F8	5
3	9062816	3.62322	D2	2
1	26874751	3.62075	E5	5
4	5576342	3.6207	D3	2
5	23933808	3.61989	F7	5
4	12904168	3.61936	F8	4
4	12901954	3.61936	F8	4
1	24812914	3.61888	D4	5
3	1069095	3.618	F4	2
4	1214810	3.61797	D6	8
4	9480387	3.61692	D1	2
3	4848969	3.6167	D2	2
5	8950338	3.61627	D6	2
4	16745748	3.6162	E4	3
1	26825143	3.61609	E4	3
1	16829990	3.61566	F13	2
3	9326774	3.61551	I9	3
1	11175820	3.61489	D1	2
5	23938337	3.61458	F5	6
5	2205070	3.61368	D7	2
3	6994828	3.61316	E5	3
4	1215789	3.613	E5	9
3	21325959	3.61291	D7	2
4	2824279	3.61254	F7	3
5	6942408	3.6125	F6	2
3	15628277	3.61229	F5	6
2	12483427	3.61215	D7	4
3	6000982	3.61214	F7	4
2	1607733	3.61207	D7	8
2	9760256	3.61198	I9	2
5	18601659	3.61134	F4	2
4	12395354	3.60978	F6	6
5	2029884	3.60765	E4	3
1	24819736	3.60746	D5	4
1	3516582	3.60676	D4	2
5	20088336	3.60617	E4	4
4	17090444	3.60531	I6	2
2	1583160	3.60497	F13	5
5	3215725	3.60402	F5	2
5	3212744	3.60402	F5	2
3	3633887	3.6037	I6	2
1	12472333	3.60317	E5	2
2	1425820	3.60309	F4	7
4	12054021	3.60299	F13	2
2	7636240	3.60283	F5	5
4	13452700	3.60256	I6	3
4	6394804	3.60236	I6	2
1	2737267	3.60131	F4	3
4	12893229	3.59969	F6	5
1	24218642	3.59968	D3	5
1	22771909	3.5989	I9	2
1	3067771	3.59882	F6	5
2	6722950	3.59843	F10	2
4	5608064	3.59836	D7	2
5	1104207	3.59795	D2	2
3	1781800	3.59739	F8	6
5	21571435	3.59708	D7	2
5	2029884	3.59643	D1	3
2	7425818	3.59597	E4	5
3	21618068	3.5945	E5	2
2	7630463	3.59434	I8	2
4	848090	3.59376	F8	3
3	8288370	3.59313	E4	8
1	17070548	3.59306	E5	4
4	4825356	3.59303	F6	4
4	4825270	3.59303	F6	4
3	20548393	3.5928	D6	5
2	17160599	3.59253	F6	5
2	9448469	3.59135	F13	4
5	17523572	3.59059	E5	8
5	16573386	3.59016	F3	2
5	23935274	3.58996	F8	3
5	1994151	3.58958	I8	2
4	7150342	3.58932	E4	4
1	13420361	3.58899	D5	2
4	4826738	3.58832	F7	4
4	7212111	3.58809	E4	3
3	3958518	3.58649	F6	3
2	7411085	3.58495	I6	3
3	19405343	3.58456	D3	5
4	1280285	3.58454	D6	2
1	29681087	3.58419	D3	5
5	18701554	3.58405	F10	5
4	196786	3.58253	F10	3
2	13094087	3.58244	E5	5
4	16905296	3.58058	D6	3
4	9554888	3.58037	I8	2
5	3203406	3.57976	I7	2
3	15176829	3.57924	I6	2
1	24816668	3.57891	D2	6
1	2713357	3.57876	F8	5
5	21597823	3.57803	F10	2
4	307381	3.57716	F5	4
4	7280818	3.57475	D3	4
3	6221823	3.57436	D1	2
1	25287988	3.5742	D4	2
5	6786958	3.57329	I8	2
5	26489384	3.57305	F3	3
3	7790753	3.57277	F4	2
3	19405343	3.57193	E4	5
5	3829194	3.5717	I7	2
4	18067904	3.57138	F3	2
1	9991731	3.5713	D7	3
5	15425171	3.57084	F7	3
5	24955462	3.57055	F5	2
1	16569116	3.57052	F13	2
1	8375629	3.57035	I8	2
1	24810980	3.57011	D6	8
5	20424541	3.56902	F4	2
1	19156286	3.56867	D1	7
3	1490996	3.56834	I7	2
3	1713245	3.56799	F7	4
3	9326774	3.56784	I8	3
4	2824279	3.5669	F6	3
1	25143688	3.56682	D3	4
3	11081714	3.56632	I8	2
3	10178745	3.56605	F5	4
1	4348611	3.56601	F10	2
5	308976	3.565	D1	3
1	12512593	3.56476	F10	5
3	19405696	3.56466	E4	5
3	14995168	3.56465	D4	9
4	1215789	3.56403	E4	9
4	10741367	3.56372	D3	3
5	18389641	3.56326	F6	3
1	6087206	3.56301	A7	2
1	6083872	3.56301	A7	2
4	11135901	3.56246	D2	2
2	12839089	3.56199	I6	3
1	18697942	3.56195	E4	9
1	25126963	3.56181	F6	4
4	18294733	3.56153	F13	3
3	21590187	3.56064	D5	3
4	848090	3.55917	F7	3
4	8382022	3.55842	D5	2
3	7119216	3.55833	D4	3
5	10513685	3.5581	F8	3
4	744100	3.55711	F6	3
4	9575937	3.55578	I7	4
5	18099177	3.55568	F10	3
2	9728965	3.55566	I7	2
4	9990948	3.55565	I8	2
3	7790753	3.55534	F5	2
3	6000266	3.55465	F7	3
5	6788950	3.55408	I8	3
4	4825356	3.55403	F7	4
4	4825270	3.55403	F7	4
5	17724559	3.5533	E5	2
5	9625340	3.55124	I8	4
3	17120834	3.55108	D7	3
2	1607319	3.55108	D4	5
1	9346901	3.55011	D3	4
1	2233052	3.54941	F7	2
5	23166128	3.54841	F7	2
4	2370711	3.54834	F5	4
1	25663748	3.54733	D4	5
4	12904168	3.54655	F6	4
4	12901954	3.54655	F6	4
5	15823559	3.54644	F7	4
4	12921136	3.5455	F5	5
2	11210320	3.54548	F6	3
5	2200984	3.54542	D7	2
4	7109194	3.54496	D4	5
1	17600900	3.54489	F13	2
1	18203440	3.54476	F3	2
1	29804862	3.54382	E4	3
4	11135901	3.54365	E4	2
5	20977244	3.54328	D4	2
5	21890193	3.54262	D6	5
5	3558202	3.54195	D2	6
5	15823559	3.54165	F13	4
4	7109194	3.54145	E4	5
2	7466110	3.54112	E4	3
4	7280098	3.54099	D2	4
3	11145164	3.53996	D2	3
5	18545729	3.53982	D1	3
2	4535212	3.53919	I6	2
4	16946112	3.5391	E4	5
3	4111133	3.53886	F8	4
3	14995168	3.53857	D5	9
4	16946112	3.53855	D2	5
4	4874548	3.53845	F10	5
1	9991731	3.53804	D6	3
1	26874147	3.53762	D3	5
5	25956134	3.53673	F4	4
1	25663748	3.53654	D5	5
5	7839952	3.53635	F13	2
4	7008925	3.5363	D6	3
5	1033029	3.53591	F7	3
3	5959510	3.53561	F10	4
1	13420361	3.53509	D4	2
5	26514954	3.53494	E5	7
1	24829307	3.53421	E4	3
4	12985316	3.5341	F4	2
5	22249568	3.53362	F10	3
1	24815983	3.53361	D3	6
2	12806314	3.53328	I6	4
5	7640469	3.53219	F6	3
3	11145164	3.53194	D1	3
5	23938337	3.53164	C10	6
5	17023250	3.53134	I8	2
4	1216097	3.53021	D2	8
5	18801580	3.52856	F6	3
5	20687138	3.52843	D2	2
4	11793722	3.52806	I6	4
5	18744498	3.52797	C10	2
1	12512178	3.52614	F8	5
5	439748	3.52559	I9	2
1	18203440	3.52513	F4	2
1	25150719	3.52422	D6	5
4	16934852	3.52365	I6	3
2	14284647	3.52294	I8	3
5	23934421	3.52285	F10	4
2	5014115	3.52262	I9	2
1	12539072	3.5226	D7	2
3	19405343	3.52231	D4	5
4	7109194	3.51974	D2	5
1	17070548	3.51968	D2	4
5	18705402	3.51951	F10	5
5	18389641	3.51881	F7	3
5	26511806	3.51855	E4	4
5	1019590	3.51832	F10	2
5	8004085	3.51764	D2	8
3	5834812	3.51716	D7	8
5	15011652	3.51703	I7	2
3	16077368	3.51547	F10	3
3	17120448	3.51524	D7	3
5	8004085	3.51502	E4	8
3	9675479	3.51468	D6	2
5	20978376	3.51414	E5	4
5	6788965	3.51375	I7	3
1	24829307	3.51318	D2	3
2	11190508	3.51293	G5	2
4	7003448	3.51208	D4	4
5	272241	3.5114	D1	2
4	10618381	3.5111	I6	2
5	7918998	3.51033	I6	2
5	7061417	3.50919	E5	3
4	196786	3.50918	F8	3
1	7884720	3.50892	D7	3
5	7839979	3.50883	F10	2
1	26028325	3.50767	F6	7
4	6984263	3.50751	F5	2
1	24817637	3.50747	D5	5
1	24815111	3.50747	D5	5
4	18055606	3.50736	D1	8
4	18054093	3.50736	D1	9
5	18701923	3.50711	F8	3
3	5959510	3.507	F13	4
5	10323426	3.50676	E4	2
5	18701923	3.50671	F7	3
1	25131915	3.50664	D4	2
1	5430776	3.5064	F6	4
5	18705402	3.50638	F5	5
1	27053227	3.50619	I6	3
4	7004036	3.50537	D7	3
4	7280818	3.50509	E5	4
2	15518067	3.50484	F13	4
1	24817393	3.50483	D4	4
1	9788081	3.5038	F6	4
2	8446617	3.50356	I9	2
4	16752604	3.50322	D1	3
1	3280609	3.50293	D4	2
1	27304549	3.50279	I7	2
4	14039736	3.50258	F13	4
1	24813272	3.50214	D4	3
2	11194999	3.50118	F3	3
5	10513685	3.50033	F13	3
3	3633887	3.50027	I7	2
2	16752864	3.50013	I8	3
5	18325321	3.49983	D4	5
4	4826605	3.4996	F7	5
2	7425818	3.49928	D2	5
5	23933808	3.49909	F5	5
2	2280198	3.49908	F7	5
4	7150342	3.49872	D3	4
2	12822961	3.4981	I7	2
3	5961332	3.49735	F6	5
3	21590187	3.49712	D6	3
3	3961756	3.49708	F6	3
5	18605270	3.49648	F5	3
1	4014435	3.49645	F13	5
1	24890387	3.49599	E4	6
5	278491	3.49533	D2	4
5	20088336	3.49329	D2	4
4	5304408	3.49318	F8	4
3	6000982	3.4928	F6	4
4	12979320	3.49232	D1	6
4	18098573	3.49222	D2	2
5	23934421	3.49188	F13	4
2	12806314	3.49185	I7	4
5	13861258	3.49144	F7	4
4	565903	3.49029	F3	2
4	4826605	3.49026	F13	5
4	11420230	3.49008	I9	2
2	4507461	3.48913	I6	2
4	9352958	3.48818	F5	4
4	12898700	3.48806	F6	5
2	16102092	3.48796	D6	3
5	17031540	3.48781	I8	2
2	17160392	3.48713	F5	4
2	17142582	3.48699	I7	3
1	27012837	3.48544	I6	2
4	1215616	3.48504	E5	7
2	15786194	3.48486	D4	4
1	24811583	3.48465	D4	5
1	25183247	3.48315	D5	6
2	12791939	3.48283	I6	3
5	23933808	3.48267	F10	5
1	7884720	3.48235	D5	3
4	1214810	3.48188	D4	8
1	24890387	3.48069	D5	6
4	305603	3.47978	E4	2
1	24816987	3.47919	D5	5
5	20172416	3.47906	F5	3
4	12921136	3.47856	F6	5
3	19405853	3.47841	E5	4
4	12901611	3.47791	F8	4
5	20424541	3.47757	F5	2
4	4826605	3.47702	F6	5
4	18054357	3.47655	D4	5
4	18096559	3.47642	E5	2
1	4348611	3.47494	F13	2
5	23935274	3.47488	F7	3
3	19405343	3.47466	D2	5
4	307381	3.47421	F8	4
3	15735443	3.47275	F8	4
1	25183247	3.47239	D7	6
1	29804862	3.4719	D2	3
1	12048306	3.47095	F8	3
1	11917183	3.47062	D2	3
1	9115259	3.47028	I8	2
4	18294733	3.4701	F10	3
2	4507461	3.46931	I7	2
1	25272819	3.46897	D3	3
4	943394	3.46887	D7	3
2	1664483	3.46857	F3	3
2	7466110	3.46851	D2	3
1	24815983	3.46824	D2	6
1	28043397	3.46755	I9	2
5	18181067	3.4675	D5	3
1	13022779	3.46719	F6	4
1	5430846	3.4667	F7	3
4	1215701	3.46667	D1	10
3	1177157	3.46657	I8	3
4	1570126	3.46576	F6	2
1	9496940	3.46539	F10	2
3	1713245	3.46439	F8	4
5	21439534	3.46437	D6	3
4	18055606	3.46426	D7	8
4	18054093	3.46426	D7	9
4	7220427	3.46308	E5	5
5	18790443	3.46206	F7	3
4	5421174	3.46176	E5	2
5	10283350	3.46169	D4	2
5	16573386	3.46144	F4	2
1	26638905	3.46114	F4	2
1	26638860	3.46114	F4	2
4	7057672	3.46069	I9	2
1	24822480	3.46061	D2	3
2	8855743	3.46017	F3	3
4	5453060	3.46015	D6	2
1	23828992	3.45948	F10	2
5	7241647	3.45641	D4	4
5	20172416	3.45582	F6	3
2	1859413	3.45528	D4	5
1	18969419	3.45431	E5	2
4	12641985	3.45406	F7	4
4	12641453	3.45406	F7	4
3	15096699	3.45368	E4	6
5	10130930	3.45346	D2	5
1	3078905	3.45342	F10	3
1	3077862	3.45342	F10	3
1	3077507	3.45342	F10	3
5	8777356	3.45297	F8	3
1	27854159	3.45278	I8	2
1	5473133	3.45229	F8	3
1	19156286	3.45217	D5	7
5	6003533	3.45178	D4	3
4	11241427	3.45143	F13	2
3	20542748	3.45123	E5	6
3	20541821	3.45123	E5	6
3	19405696	3.45043	D2	5
3	13142517	3.45031	D1	3
4	8772882	3.4503	F8	4
3	20926350	3.44995	D5	3
4	2370711	3.44993	E5	4
5	8013192	3.44987	F6	2
2	4888343	3.44966	E5	8
1	22599121	3.44902	I9	3
1	3516582	3.44875	D5	2
3	14995168	3.44854	F3	9
4	8491603	3.44849	F7	2
1	22493768	3.44835	D5	2
4	4826605	3.44779	F8	5
4	406845	3.44762	D4	2
2	17160599	3.44707	F5	5
2	1674457	3.44705	D4	5
5	8915378	3.4468	F4	2
4	9554672	3.44674	I8	2
1	6065060	3.44613	I9	2
5	18157774	3.44553	I9	2
5	18549904	3.44514	D1	2
4	18038971	3.44513	D1	2
2	469763	3.44511	F13	3
4	13010646	3.4433	E4	3
5	18697961	3.44326	F10	7
4	288631	3.4429	F5	3
4	12906961	3.44244	F8	4
4	12897738	3.44244	F8	4
1	16838608	3.44164	F13	2
2	10490153	3.44071	D7	2
5	6786924	3.43961	I9	2
4	943394	3.43952	D6	3
1	5037912	3.43859	D6	7
4	12898700	3.43823	F8	5
3	6151845	3.4381	D7	4
4	1214810	3.43753	D2	8
4	12908151	3.43704	F8	3
4	11437252	3.43653	F6	6
5	20158505	3.43633	F6	3
3	19405777	3.43593	D3	5
3	19405777	3.43579	D4	5
3	13000693	3.43507	I7	2
4	8415521	3.43389	F5	3
5	23914609	3.43383	F10	4
4	16756299	3.43293	D2	3
3	5012770	3.43285	E5	5
4	524446	3.43246	D6	2
3	6447739	3.43157	F3	2
1	24817865	3.43093	D2	6
5	18222889	3.43068	D5	2
3	1798012	3.43023	F5	2
3	21472035	3.42957	D6	6
4	11812062	3.42956	I6	3
3	22702127	3.42953	F10	2
5	15731484	3.42952	E5	4
5	23933808	3.4282	F6	5
5	308976	3.42795	E4	3
4	1215120	3.42793	D4	4
1	24218642	3.42732	E5	5
3	20544926	3.42714	D7	6
1	9346901	3.42663	D6	4
3	3112075	3.42644	D6	2
4	8625352	3.42641	D7	3
2	5015090	3.42583	I9	2
3	4498489	3.42493	F10	4
4	1053425	3.42491	I6	2
4	18055257	3.42437	D6	8
1	24815414	3.42393	D5	4
4	848090	3.4231	F6	3
3	5636089	3.42268	E4	2
1	17827431	3.42236	F10	2
3	3961756	3.41948	F5	3
3	15628277	3.41941	F3	6
5	8013192	3.41925	F5	2
4	12921136	3.41916	F8	5
5	18701554	3.41915	F6	5
4	11197226	3.41885	E5	4
5	23936038	3.41856	F5	3
2	9288269	3.41826	I6	2
2	9449150	3.41797	F4	4
1	21763356	3.41785	F8	2
1	216233	3.4175	D3	2
1	16829990	3.41744	F10	2
5	1919957	3.41733	I7	2
1	27563720	3.417	I9	2
3	5012770	3.41634	D3	5
2	6784184	3.4144	F13	2
3	19357130	3.4143	D4	4
5	20979211	3.41394	D4	2
1	25143688	3.41329	E5	4
3	4285064	3.41316	I6	2
1	24817393	3.41313	D5	4
1	5031667	3.41269	E4	2
3	6120328	3.41069	E4	2
4	12908102	3.40986	F8	3
5	1033029	3.40975	F8	3
3	3958518	3.40884	F5	3
4	5304408	3.40873	F5	4
3	3967255	3.40865	F4	2
5	23935274	3.4079	F10	3
5	21439534	3.4077	D7	3
4	16946112	3.40759	E5	5
5	18383405	3.40754	F6	3
5	6948477	3.40739	D2	2
4	13254792	3.40653	D4	2
4	16752604	3.40612	E4	3
1	24890835	3.40592	D3	7
1	3078905	3.40579	F8	3
1	3077862	3.40579	F8	3
1	3077507	3.40579	F8	3
1	26825107	3.40562	D2	3
3	8355776	3.40486	D6	2
1	11930336	3.40479	D1	2
3	17289093	3.40472	I8	2
1	9788081	3.40433	F5	4
5	7375930	3.40362	F6	3
4	2806660	3.4033	I6	2
4	16745748	3.40288	D1	3
3	8344970	3.40217	D7	4
5	23936038	3.40165	F8	3
4	1936613	3.40018	D7	2
3	5959510	3.40009	F7	4
3	11812474	3.40008	D5	2
5	18153399	3.39979	D4	3
4	13998144	3.39911	D1	5
4	12623659	3.39898	F8	2
4	8417229	3.39892	F5	2
1	18969419	3.3988	E4	2
2	9384520	3.3985	F3	2
2	952354	3.39816	I7	2
4	1215120	3.3981	D6	4
3	5834812	3.39794	E5	8
3	6784410	3.39783	F10	3
3	17120244	3.39755	D4	2
1	1411143	3.39739	F6	2
4	8625352	3.39601	D5	3
3	15735443	3.39598	F13	4
3	19324827	3.39537	E4	3
4	5758023	3.39483	I7	4
4	6430363	3.39479	I7	3
1	24890387	3.39454	E5	6
2	6722950	3.39399	F13	2
5	18701923	3.3936	F5	3
4	12979320	3.39307	F4	6
1	9768710	3.39301	E5	2
4	16745748	3.39271	D2	3
1	22070696	3.3926	I9	2
5	7890474	3.39225	F8	3
1	29497912	3.39151	I7	2
4	13014400	3.39145	F10	2
1	6242066	3.39138	D2	2
4	1060797	3.39076	D7	2
1	24816710	3.38915	D3	7
4	10741367	3.38899	D4	3
5	18160853	3.38838	D5	3
5	18790443	3.38836	F8	3
3	1780596	3.38747	F8	4
3	19494423	3.38677	F8	4
3	8631507	3.38605	I6	4
5	20172416	3.3857	F7	3
3	8899861	3.38559	E5	4
5	7061417	3.38537	D2	3
5	18698277	3.38511	F5	3
3	19494423	3.38497	F6	4
4	4874548	3.38454	F6	5
1	2752439	3.3838	F4	2
1	24817637	3.38346	D2	5
1	24815111	3.38346	D2	5
4	11197226	3.38267	D3	4
1	24812914	3.38255	D5	5
4	7057749	3.38121	I9	2
2	5036353	3.38048	F8	5
1	5430776	3.37985	F8	4
2	13094087	3.37897	D3	5
1	18697942	3.37855	D1	9
4	7004036	3.37812	D4	3
4	11812062	3.37802	I9	3
3	19405696	3.37774	E5	5
4	12893984	3.37773	F8	3
1	5430846	3.37728	F6	3
5	24321301	3.37707	I9	2
5	17388121	3.37601	F6	2
3	7345339	3.37568	E4	2
1	29670223	3.37445	F7	4
5	24321301	3.37392	I8	2
1	24815320	3.37378	D6	2
2	12839089	3.37358	I9	3
1	24890835	3.37233	D2	7
4	11794570	3.37232	I9	3
4	12893229	3.37216	F7	5
4	3315256	3.37203	I6	2
5	6788965	3.372	I9	3
4	2255731	3.37149	I8	2
4	307381	3.3713	F6	4
4	5453060	3.37083	D7	2
1	3280609	3.37061	D5	2
2	15518067	3.37057	F10	4
5	23166128	3.37054	F6	2
5	19398561	3.37038	F6	2
1	8073413	3.36909	F8	3
2	1607733	3.36844	D5	8
1	22577712	3.36835	D5	2
4	12981638	3.36723	D1	2
3	5012770	3.3672	D4	5
5	9215410	3.36681	F4	5
4	12908102	3.36662	F6	3
3	15809899	3.36641	I6	2
5	18799342	3.36625	F5	2
2	1018236	3.36518	F3	2
3	6493149	3.36472	I7	3
4	16946112	3.36451	D3	5
2	305984	3.36447	E4	4
5	3559602	3.36442	D5	8
4	9352958	3.36437	F6	4
1	27534884	3.36384	D3	2
5	15012755	3.36375	I7	3
1	1077730	3.36368	F7	3
1	23770217	3.36364	F10	2
3	5539169	3.36326	F8	3
2	17160392	3.36325	F6	4
2	4567167	3.36283	I6	2
2	9288269	3.36282	I8	2
3	20403197	3.36255	I9	4
3	15606262	3.36254	G5	2
5	18383405	3.3624	F5	3
5	18698277	3.36223	F6	3
3	13152759	3.36197	F10	3
1	26638905	3.36149	F5	2
1	26638860	3.36149	F5	2
4	12901611	3.36144	F6	4
1	24812984	3.3607	D5	3
5	22684283	3.36061	F8	2
3	19405470	3.36035	E4	5
1	9345354	3.36024	E5	2
2	18892585	3.35877	I6	2
5	17683692	3.35872	F6	3
4	18054357	3.35851	E4	5
4	6013430	3.35838	D2	4
5	18181067	3.35753	D6	3
1	216233	3.35716	E5	2
5	6003533	3.35688	D3	3
5	439328	3.35656	I9	2
2	444030	3.3561	F3	2
5	20694842	3.35558	E4	5
5	17683692	3.35547	F7	3
5	23936038	3.35475	F7	3
4	16390668	3.35468	D7	2
1	6570351	3.35463	F8	3
2	11761527	3.35403	F5	2
3	5539169	3.354	F10	3
2	1941942	3.35377	F7	5
5	7375488	3.35293	E5	3
2	5221489	3.35291	D3	2
2	1583160	3.35254	F6	5
5	6785398	3.35246	I9	2
4	7220427	3.35237	D1	5
1	25183247	3.35223	D6	6
1	24370213	3.3518	I8	2
5	1041208	3.35166	F8	3
5	18801580	3.35132	F4	3
3	20542748	3.3511	D3	6
3	20541821	3.3511	D3	6
5	18605270	3.35071	F6	3
4	13254792	3.35029	D5	2
5	18545729	3.34978	E4	3
2	7408426	3.34935	D3	5
5	24955502	3.34906	F6	3
4	1763101	3.34859	I7	2
4	5436864	3.34857	D4	4
5	6786924	3.34798	I8	2
4	7003448	3.3477	D3	4
5	1033029	3.34741	F10	3
2	4535212	3.34737	I7	2
2	2264102	3.34666	F6	4
4	9105946	3.34634	I9	2
2	1004338	3.34633	F13	2
1	24817865	3.34585	D3	6
2	1382050	3.34568	F10	4
4	7003448	3.3452	D7	4
5	18302309	3.3451	D4	2
5	20982885	3.34409	D3	2
2	16104586	3.34397	D7	4
4	9750992	3.34394	F4	2
4	1215616	3.34209	D2	7
4	7177653	3.34171	E5	5
2	1578382	3.3412	F7	5
2	12483427	3.34105	D6	4
3	5636089	3.34086	D2	2
4	7652129	3.34073	F5	2
4	10613944	3.34021	I9	3
4	11241427	3.34013	F10	2
4	18096559	3.34013	D3	2
5	18728689	3.33965	F5	3
2	17160599	3.33935	F8	5
1	12539072	3.33889	D6	2
4	7083471	3.33862	D6	2
2	4587786	3.33723	I6	3
4	9352958	3.33642	F7	4
3	5397305	3.33628	I8	2
5	3822581	3.33624	I7	2
4	12893229	3.33611	F5	5
4	1665602	3.33609	I6	4
3	6869984	3.33578	D3	2
5	6668497	3.33564	I6	3
1	3970124	3.33563	F8	2
3	19405470	3.33474	E5	5
4	18098573	3.33468	D3	2
1	24812914	3.33454	D2	5
1	26825107	3.33376	E4	3
2	13094087	3.33343	D4	5
3	15932189	3.33342	D6	3
1	24822480	3.33233	E4	3
3	8224114	3.33227	I7	2
1	8073413	3.33199	F13	3
4	5152840	3.33138	F10	2
2	1382050	3.33137	F8	4
3	3936913	3.33133	D4	3
3	8479165	3.33131	D7	2
3	7337569	3.331	F8	3
2	123533	3.33092	F7	4
4	10613944	3.33071	I6	3
2	18968930	3.32986	I6	2
4	7220427	3.32978	D3	5
5	18389641	3.32941	F5	3
3	3129923	3.32938	D6	2
1	17830393	3.32938	I8	2
1	2713268	3.32903	D3	3
2	12839089	3.32889	I8	3
4	8716132	3.32824	D4	3
5	6788950	3.32807	I9	3
5	18704961	3.32709	D6	2
5	18612037	3.32697	F8	2
1	24822480	3.32656	E5	3
5	20088336	3.32656	E5	4
3	8899861	3.3262	D5	4
5	18601659	3.32588	F5	2
4	2824279	3.3253	F5	3
4	12908151	3.32495	F6	3
1	7260395	3.32412	F3	2
1	25663748	3.32409	D7	5
4	9645821	3.32403	D6	2
1	516438	3.324	I8	2
5	18790443	3.32352	F6	3
3	4111133	3.32339	F7	4
4	12904168	3.32334	F7	4
4	12901954	3.32334	F7	4
3	6000266	3.32257	F8	3
1	6242066	3.32193	E4	2
5	20694842	3.32186	D2	5
5	6788965	3.32149	I8	3
4	8417346	3.32137	F4	2
1	16585841	3.32079	F10	2
1	13022779	3.32038	F5	4
3	7050252	3.32014	F7	4
5	7284114	3.32013	D4	2
1	25126359	3.31977	F7	2
5	1041208	3.31975	F13	3
1	4014435	3.31942	F8	5
5	24955462	3.31825	F7	2
2	4888343	3.31779	D3	8
3	6832881	3.3172	D4	2
2	7645547	3.31655	I9	2
4	12898700	3.31647	F5	5
1	16867551	3.31645	D3	2
3	19494423	3.31633	F5	4
3	18987067	3.316	F8	3
4	2368344	3.31566	D2	2
4	6013430	3.31545	E4	4
4	7177653	3.31493	D3	5
1	22599121	3.3149	I8	3
1	30049784	3.31452	F7	3
3	19324827	3.31439	D2	3
5	17388121	3.31414	F5	2
5	3732447	3.31359	F10	2
1	24816710	3.31152	E4	7
4	5436864	3.31151	D7	4
1	23828992	3.3105	F8	2
1	11862877	3.31038	I7	2
5	20664328	3.31025	D2	3
5	20664304	3.31025	D2	3
3	6493149	3.30995	I9	3
5	18768725	3.30942	D7	7
4	744100	3.30898	F8	3
1	24890835	3.30889	E4	7
3	6088980	3.30758	E4	4
4	9352958	3.30738	F4	4
3	19405470	3.30731	D2	5
3	6088980	3.30722	D4	4
3	21149263	3.30703	D2	3
2	2280198	3.30649	F8	5
2	7425818	3.30645	E5	5
2	1295630	3.30639	F8	3
3	10605093	3.30637	F6	3
5	17724559	3.30625	E4	2
4	7271118	3.30615	I8	5
4	12893984	3.30608	F6	3
4	12906961	3.30596	F6	4
4	12897738	3.30596	F6	4
3	11302709	3.30586	F6	3
5	9625340	3.30534	I7	4
1	11862877	3.30526	I6	2
2	1992382	3.30496	F7	4
5	18157774	3.30442	I8	2
4	12629230	3.30395	F6	4
3	20403197	3.30393	I8	4
1	25508637	3.30366	D1	2
4	6267119	3.30345	F13	2
4	11561583	3.30345	I7	2
1	5426705	3.30331	F7	4
3	16013285	3.30328	D1	2
5	6668497	3.30323	I9	3
4	4825356	3.30296	F13	4
4	4825270	3.30296	F13	4
4	3602895	3.30249	I9	2
1	16848933	3.30248	F13	3
4	11360691	3.30158	F10	2
5	7376108	3.30157	F5	2
5	10130930	3.30152	D4	5
2	1970986	3.30102	F4	2
2	13814369	3.3008	E5	4
2	1607319	3.30074	D5	5
4	4826738	3.30061	F13	4
3	6832881	3.30019	D5	2
1	24816668	3.30001	D3	6
4	1214810	3.29923	E5	8
4	5304408	3.29919	F7	4
5	7412261	3.29912	D5	2
2	2021535	3.29863	F6	2
3	9300766	3.2985	I9	2
5	15731484	3.29832	E4	4
2	305984	3.29813	D2	4
1	2713835	3.29744	F5	2
3	15932189	3.29741	D3	3
5	18612037	3.297	F7	2
5	18549904	3.2961	G5	2
5	20673398	3.29584	E4	2
1	2752439	3.29573	F5	2
5	17128175	3.29544	F13	3
3	1781800	3.29476	F6	6
3	6278376	3.29373	F7	2
3	11795966	3.29358	D6	2
4	2368344	3.29348	D1	2
5	6005365	3.29346	D3	3
5	11045661	3.29309	F7	3
3	10483816	3.29289	E5	4
5	26516093	3.29261	E4	3
5	6788950	3.29213	I7	3
1	2713268	3.2914	D7	3
2	12822961	3.2913	I9	2
2	16769779	3.29114	F8	9
5	26514954	3.29082	C10	7
3	1460246	3.29074	A7	2
5	5367185	3.29073	I7	2
4	196786	3.2907	F7	3
3	1033000	3.28991	F10	4
1	27455230	3.28954	I9	2
4	7163285	3.2889	D5	4
3	19278285	3.28853	F5	2
5	24329576	3.28801	D6	2
1	10498956	3.2876	E4	5
5	3324890	3.28746	F5	3
4	435658	3.28742	D7	2
1	12472333	3.28666	D3	2
1	24817680	3.28598	D3	6
1	7191061	3.28575	F3	2
4	11180556	3.28396	D4	3
5	6785398	3.28387	I8	2
1	11917183	3.2836	E4	3
5	3559602	3.28346	F10	8
3	15404798	3.28313	I6	2
5	18157745	3.28288	I9	2
2	5675174	3.28268	F6	2
5	21890193	3.28262	D4	5
4	16325418	3.28156	D1	4
2	1680294	3.28148	D3	5
4	13452700	3.28131	I7	3
2	5773681	3.28121	D5	4
5	1350261	3.28105	D2	3
1	25145183	3.28099	G5	8
4	14039736	3.28064	F10	4
5	18160853	3.28047	D7	3
3	6493149	3.28002	I8	3
2	18472530	3.27976	E4	3
4	7177653	3.27878	D2	5
2	9276705	3.27848	I9	2
3	6644817	3.27761	I9	2
4	11793722	3.27757	I7	4
5	10323426	3.27741	D2	2
3	8289823	3.2774	D6	3
3	19296474	3.27722	D2	2
5	6948477	3.27718	E4	2
5	15449336	3.27658	E5	4
4	13010646	3.27628	E5	3
5	18984865	3.27624	F6	4
5	9297800	3.27614	D2	3
4	7003448	3.27611	D6	4
4	12904168	3.27603	F5	4
4	12901954	3.27603	F5	4
3	15932189	3.27564	D2	3
2	6708645	3.27542	F4	2
4	7280098	3.27526	D3	4
5	25975808	3.27449	F5	2
5	18984865	3.27412	F10	4
4	10924887	3.27407	F7	4
5	439748	3.27389	I8	2
3	8344970	3.27346	E5	4
1	16838608	3.27338	F10	2
5	22250585	3.27322	F7	2
3	3936913	3.27225	D7	3
3	4388771	3.2721	D4	3
4	7271118	3.27171	D4	5
4	13819667	3.27101	F5	2
2	11194999	3.27093	F4	3
3	9315035	3.2707	I6	3
2	1607733	3.27053	F8	8
5	7839952	3.2705	F10	2
3	6000982	3.26982	F8	4
4	4826738	3.26958	F8	4
3	22893384	3.26839	F4	2
5	5370948	3.26746	D2	2
5	308976	3.26661	D2	3
4	7004036	3.26553	D6	3
1	8375629	3.26472	I9	2
3	20542748	3.26394	D5	6
3	20541821	3.26394	D5	6
5	14633663	3.26387	I7	3
5	17163494	3.26337	I6	4
1	29319057	3.26306	F10	2
1	24816987	3.26303	D2	5
5	19398561	3.26299	F7	2
2	1592832	3.26293	F8	5
2	5221489	3.26275	E5	2
5	23934421	3.26185	F7	4
2	11210320	3.26165	F5	3
2	8256700	3.26142	F10	2
5	21597823	3.26092	F8	2
2	12786875	3.26085	I7	2
5	17461751	3.25995	F10	2
5	7241647	3.25994	B8	4
1	19037969	3.25953	F4	2
4	18096112	3.2595	G5	4
1	5427333	3.25916	F8	2
1	24816024	3.25862	D3	5
4	2806382	3.2584	I7	2
5	13873141	3.25839	I8	2
1	17070548	3.25795	D3	4
2	12828047	3.2576	I8	2
4	18096112	3.25731	E5	4
5	3573045	3.25703	F8	2
1	5031667	3.25697	D2	2
5	15299128	3.25662	E5	4
3	21472035	3.2563	D3	6
2	12483427	3.25618	D5	4
3	3972994	3.25441	F6	3
3	3972503	3.25441	F6	3
3	3971699	3.25441	F6	3
3	3968479	3.25441	F6	3
3	3968191	3.25441	F6	3
5	24277710	3.25408	F8	2
2	5036353	3.25407	F10	5
5	6003533	3.25394	E5	3
5	3324890	3.25392	F7	3
3	19357130	3.25318	E5	4
1	22599208	3.25271	I8	4
4	4825356	3.25234	F8	4
4	4825270	3.25234	F8	4
1	25508637	3.25181	E4	2
4	7000940	3.2511	D7	3
4	18030257	3.251	E5	2
1	6981426	3.25096	E4	2
2	17142582	3.25043	I6	3
4	8491603	3.25007	F6	2
5	18165824	3.24942	I8	2
4	7177653	3.24936	E4	5
2	1592832	3.24903	F10	5
5	6942408	3.2485	F7	2
4	8501077	3.24846	F6	2
4	1655702	3.24796	I6	2
4	8625334	3.24773	D6	2
2	5036353	3.24771	F5	5
2	4739667	3.24769	F5	2
5	3829194	3.24751	I9	2
3	6810867	3.24677	F5	2
2	8855743	3.24639	F5	3
5	18220343	3.24607	D7	2
1	8078126	3.246	F10	2
3	5373847	3.24598	I9	2
1	11930336	3.24598	D2	2
1	27563720	3.24589	I8	2
3	5834812	3.24543	D3	8
3	21149263	3.24475	D3	3
3	5902604	3.2447	F7	3
5	17683692	3.24439	F5	3
3	7028097	3.24422	E5	2
2	5831320	3.24387	F13	2
5	10129279	3.24362	D2	5
2	4888343	3.24313	D4	8
3	12850114	3.24163	I7	2
3	6820565	3.24153	D5	2
4	7271118	3.24137	D5	5
1	16585841	3.24132	F8	2
4	13998144	3.24095	E5	5
5	6862210	3.2404	D4	2
1	5473133	3.24012	F10	3
4	1215789	3.23978	D1	9
3	20548393	3.23931	D5	5
3	20548393	3.23903	E5	5
5	17128175	3.23903	F8	3
4	8501077	3.23901	F7	2
3	22684399	3.23896	D3	4
4	1665602	3.23893	I9	4
5	7241647	3.23891	E5	4
1	4349094	3.2386	F13	6
2	12828047	3.23845	I9	2
4	8772882	3.23821	F5	4
3	18108065	3.23807	G5	3
5	3558202	3.23794	D5	6
2	4478978	3.23723	I8	2
3	8899861	3.23712	D4	4
4	5608064	3.23712	D4	2
5	20978376	3.23658	D5	4
5	7375488	3.23637	E4	3
5	7412261	3.2361	D7	2
4	18055606	3.23572	D6	8
4	18054093	3.23572	D6	9
4	7057672	3.23561	I8	2
1	5434457	3.23407	F7	2
5	18708002	3.23359	D5	2
4	4863124	3.23358	F7	3
3	4119167	3.23336	I8	2
4	7083152	3.23297	D5	2
2	7487495	3.23281	D2	2
3	11047983	3.23226	D5	2
3	20544926	3.23161	E5	6
5	22249568	3.23143	F8	3
4	18055257	3.23069	D1	8
2	1382050	3.23064	F7	4
5	1993679	3.23061	I9	2
3	15096699	3.23045	D7	6
2	1607733	3.23007	F10	8
3	15164717	3.23005	I6	2
1	25137451	3.22973	D2	4
4	12985316	3.22949	F5	2
4	12628995	3.22918	F13	5
5	20100119	3.22897	F7	2
5	20100081	3.22897	F7	2
5	15731484	3.22883	D4	4
4	5576178	3.22869	E5	2
4	13257542	3.22842	D7	3
1	4969729	3.22819	I7	2
4	18055257	3.22764	D7	8
5	20694842	3.22762	D1	5
1	5426705	3.22744	F10	4
1	30353922	3.22736	I8	2
5	18545729	3.22668	D2	3
3	7345339	3.22653	D2	2
5	4639474	3.22622	C10	2
2	5539651	3.22616	I7	2
5	24329576	3.22547	D7	2
5	21016762	3.22515	F5	2
3	10483816	3.22482	D5	4
2	1578382	3.22459	F5	5
5	25431728	3.22449	I9	2
1	26638956	3.2244	F4	2
3	6644817	3.22418	I8	2
2	305984	3.22385	D3	4
3	6151845	3.22373	E4	4
4	12979320	3.22373	F3	6
5	6005365	3.22269	E5	3
5	3559602	3.22242	D2	8
4	8716132	3.22202	D6	3
2	4579338	3.22193	I7	2
1	17827431	3.22167	F8	2
3	18136635	3.22148	D2	2
5	18370713	3.22121	I8	2
1	25126359	3.22101	F8	2
2	5017816	3.22045	I9	2
5	25975808	3.22014	F6	2
5	3822581	3.22009	I9	2
2	13172290	3.21995	F10	6
3	21472035	3.21977	D5	6
2	9955021	3.21968	F6	4
5	10129279	3.21965	E5	5
5	18302309	3.21961	D5	2
1	5426763	3.21924	F8	3
4	16905296	3.21907	D5	3
[truncated: 1,076 more rows]

## Sheet:  SNPs_shared
SNP	Chromosome	-log(P)	Study and DAGs
1215701	4	7.1174	D7
		6.7227	D6
		5.9979	D5
		5.5429	D4
		4.6075	D3
		4.3658	D2
		4.3275	E5
		4.0595	E4
		3.4666	D1
		2.9254	C10
1215616	4	7.2318	D7
		6.63319	D6
		6.0263	D5
		5.48851	D4
		3.69909	D3
		3.48504	E5
		3.34209	D2
12662987	3	6.9116	D7
		5.4877	D6
		5.4496	D5
		4.6464	D2
		4.5006	D3
		4.23844	D1
		4.2196
		3.74071	E4
		3.7377	D4
8004085		6.39468	D7
		6.23362	D6
		4.85556	D4
		4.55669	E5
		4.48729	D3
		3.51764	D2
		3.51502	E4
1215789	4	6.08457	D7
		5.79243	D6
		4.83778	D5
		4.72044	D4
		3.85369	D3
		3.83897	D2
		3.613	E5
		3.56403	E4
		3.23978	D1
18054594	4	6.06509	D3
		5.77191	E5
		5.38576	D4
		4.86807	D7
		4.51237	D6
		4.44443	D2
		4.29142	E4
		4.24388	D5
5426133	1	6.05841	F8
		5.75243	F7
		5.24692	F10
		5.16078	F6
		4.32073	F5
		4.2214	F13
		3.03223	F4
7947758	5	5.77388	D6
		5.31657	D7
		5.1776	D5
		4.52439	D3
		4.0473	D4
		3.86155	E5
8573982	3	5.69338	F13
		5.62	F10
		5.07827	F8
		4.71648	F7
		3.68142	F6
24810980	1	5.6281	D3
		5.30776	D2
		5.03598	E5
		4.84422	E4
		4.58332	D4
		4.38448	D5
		4.26277	D7
		3.57011	D6
19205314	5	5.62728	F3
		4.07072	F4
18016370	2	5.55481	C10
		4.35432	B8
25145105	1	5.55212	D3
		5.40701	E5
		4.77869	D4
		4.62496	D5
		4.4198	D6
		4.38221	D2
		4.25623	E4
18054672	4	5.46575	E5
		5.02395	D3
		4.55735	D4
		4.05825	E4
		4.03675	D7
		3.77306	D6
		3.77196	D2
		3.6267	D5
18055606	4	5.44193	E5
		4.92466	D3
		4.47885	D4
		4.41294	E4
		4.04904	D2
		3.50736	D1
		3.46426	D7
		3.23572	D6
5758023	4	5.38914	I9
		5.09734	I8
		3.68506	I6
		3.39483	I7
21013761	5	5.08853	F4
		4.00509	F5
5014115	2	5.02887	I8
		3.52262	I9
16769779	2	4.36218	G5
		3.65166	D5
		3.64012	D6
		3.29114	F8
		3.10956	D7
		2.89727	D4
		2.86966	F7
		2.77664	F10
		2.56047	E5
3559602	5	4.49713	D6
		3.99023	D7
		3.36442	D5
		3.28346	F10
		3.22242	D2
		3.15185	F7
		3.13392	D4
		3.09237	C10
