# Supplementary material for: Genome-wide association studies meta-analysis uncovers NOJO and SGS3 novel genes involved in Arabidopsis thaliana primary root development and plasticity
Source: Mol Biol Rep. 2024 Jun 14;51(1):763. doi: 10.1007/s11033-024-09623-1 (PMC11178574; doi:10.1007/s11033-024-09623-1)
Supplement: Supplementary file 8 — Supplementary Material 8 [file 11033_2024_9623_MOESM8_ESM.xlsx]

## Sheet: 15%_longer_PR
ID	Accession	15%_longer_PR	Study
6900	BIL-5	5.38932	A7
5719	BUR-0	7.19062	A7
6911	CVI-0	5.38822	A7
6916	EST-1	5.79246	A7
6918	FAB-4	6.03843	A7
6920	GOT-22	5.58756	A7
8424	KAS-2	6.51741	A7
6928	KNOX-18	5.84216	A7
6043	LOV-1	5.35318	A7
7522	MR-0	6.2275	A7
7523	PNA-17	5.46948	A7
6963	SORBO	5.39651	A7
7516	VAR2-1	6.08084	A7
7517	VAR2-6	7.77309	A7
6898	AN-1	5.17461	B8
8256	BA1-2	4.7861	B8
8265	BLH-1	4.88424	B8
7031	BSCH-0	5.06159	B8
5719	BUR-0	5.3149	B8
23	CAM-16	4.85208	B8
6727	CIBC-2	5.13833	B8
7078	CO-2	4.82416	B8
6909	COL-0	5.5706	B8
7460	DA(1)-12	5.17249	B8
7100	DB-0	5.99824	B8
7102	DO-0	5.34335	B8
5987	DRAIV6-16	4.83391	B8
6005	DRAIV6-35	4.98362	B8
7128	EST-0	5.65171	B8
7141	GA-2	5.21569	B8
7145	GE-1	4.91709	B8
7147	GIE-0	4.92841	B8
6921	GOT-7	4.7801	B8
8314	KA-0	5.83129	B8
7188	KELSTERBACH-2	4.94896	B8
8420	KELSTERBACH-4	5.29859	B8
7186	KN-0	5.46596	B8
6928	KNOX-18	5.03247	B8
7201	KR-0	4.93199	B8
7224	LI-3	5.32485	B8
7231	LI-7	4.8496	B8
8242	LILLO-1	5.00438	B8
8325	LIP-0	4.98205	B8
6936	LZ-0	4.84554	B8
2057	MAP-42	5.39243	B8
6937	MRK-0	5.38473	B8
7263	NZ1	4.96717	B8
8351	OST-0	4.77001	B8
7496	PHW-26	4.75824	B8
8244	PHW-34	5.46732	B8
7300	PLA-0	4.91889	B8
6958	RA-0	5.19855	B8
8374	RSCH-4	5.56745	B8
8378	SAP-0	5.02804	B8
6967	SQ-8	4.85416	B8
7349	TA-0	5.09901	B8
6968	TAMM-2	4.9738	B8
6243	TOTTARP-2	4.79472	B8
374	TOU-H-13	5.58635	B8
5160	UKSE06-351	5.23067	B8
5245	UKSE06-482	5.31271	B8
7382	UTRECHT	5.04348	B8
6979	WEI-0	4.84261	B8
7397	WS	4.91853	B8
6448	ZDRI2-24	5.70829	B8
7418	ZU-1	4.78948	B8
9179	AYU-DAG-3	3.98038	C10
8258	BA4-1	3.8078	C10
8271	BU-0	4.37446	C10
5719	BUR-0	3.69288	C10
7062	CA-0	3.86945	C10
6909	COL-0	4.10536	C10
6913	EDEN-2	3.71735	C10
7126	ES-0	3.80025	C10
7143	GEL-1	3.64454	C10
7166	HEY-1	3.77247	C10
8310	HS-0	3.80209	C10
1719	KBS-MAC-16	3.6812	C10
6931	KZ-9	4.02036	C10
7210	LA-1	3.59234	C10
6932	LER-1	3.67246	C10
7224	LI-3	3.74937	C10
8430	LISSE	3.61506	C10
2011	MNE-PIN-31	4.19825	C10
7262	NW-4	3.71812	C10
7282	OR-0	3.99213	C10
7331	SH-0	4.29465	C10
7337	SI-0	3.76898	C10
6968	TAMM-2	3.88902	C10
7353	THA-1	4.0761	C10
7351	TY-0	4.39268	C10
5739	UKID34	3.63339	C10
6978	WA-1	3.72015	C10
7408	WT-3	3.81335	C10
6988	ALC-0	0.339406	D1
8258	BA4-1	0.354336	D1
8259	BA5-1	0.369122	D1
8270	BS-1	0.382767	D1
7004	BS-2	0.454105	D1
6909	COL-0	0.393792	D1
7094	DA-0	0.340742	D1
7098	DI-1	0.411449	D1
7102	DO-0	0.401277	D1
8290	EN-1	0.378534	D1
6919	GA-0	0.356776	D1
8310	HS-0	0.408199	D1
9104	LAG1-6	0.436663	D1
6942	ND-1	0.363028	D1
6945	NOK-3	0.340189	D1
8348	NW-0	0.338725	D1
7282	OR-0	0.463057	D1
2187	PENT-1	0.377894	D1
7299	PI-2	0.395293	D1
7524	RMX-A02	0.470768	D1
7525	RMX-A180	0.367515	D1
8374	RSCH-4	0.362899	D1
6967	SQ-8	0.375851	D1
6968	TAMM-2	0.390195	D1
6969	TAMM-27	0.457904	D1
9165	TRUK-5	0.379956	D1
7372	TSCHA-1	0.372318	D1
6975	UOD-1	0.345642	D1
6976	UOD-7	0.34263	D1
7382	UTRECHT	0.536673	D1
7404	WC-1	0.337396	D1
100000	WIL-1	0.339746	D1
6982	WT-5	0.357378	D1
6984	ZDR-1	0.352767	D1
8259	BA5-1	0.674376	D2
8270	BS-1	0.682911	D2
7004	BS-2	0.781541	D2
8271	BU-0	0.766423	D2
7102	DO-0	0.727309	D2
8285	DRAIII-1	0.690531	D2
6016	EDS-1	0.671032	D2
8290	EN-1	0.694446	D2
6916	EST-1	0.692185	D2
8310	HS-0	0.744486	D2
8313	JM-0	0.681256	D2
9104	LAG1-6	0.681182	D2
6938	MS-0	0.68815	D2
7275	NO-0	0.70581	D2
6945	NOK-3	0.71672	D2
7268	NP-0	0.717312	D2
8348	NW-0	0.679928	D2
7282	OR-0	0.902197	D2
7287	OVE-0	0.753708	D2
7299	PI-2	0.696235	D2
7524	RMX-A02	0.90035	D2
7525	RMX-A180	0.753946	D2
8374	RSCH-4	0.804334	D2
6967	SQ-8	0.758102	D2
6968	TAMM-2	0.801301	D2
6969	TAMM-27	0.840537	D2
9165	TRUK-5	0.690851	D2
7372	TSCHA-1	0.731537	D2
6975	UOD-1	0.736695	D2
7382	UTRECHT	0.92267	D2
7404	WC-1	0.677656	D2
100000	WIL-1	0.732169	D2
6982	WT-5	0.759807	D2
6984	ZDR-1	0.738037	D2
8259	BA5-1	0.992212	D3
6904	BR-0	1.04679	D3
8270	BS-1	0.996838	D3
7004	BS-2	1.0895	D3
7081	CO	1.02346	D3
6909	COL-0	1.08597	D3
8285	DRAIII-1	1.05967	D3
6016	EDS-1	1.05469	D3
6916	EST-1	1.02362	D3
6922	GU-0	1.02169	D3
7210	LA-1	1.05833	D3
7242	LO-2	0.982591	D3
6936	LZ-0	0.982179	D3
7275	NO-0	1.03959	D3
6945	NOK-3	1.1137	D3
7268	NP-0	1.11007	D3
6958	RA-0	0.987391	D3
8374	RSCH-4	1.00972	D3
6967	SQ-8	1.00403	D3
6968	TAMM-2	1.12715	D3
6969	TAMM-27	1.10791	D3
9165	TRUK-5	1.07002	D3
7372	TSCHA-1	1.05853	D3
6972	TSU-1	0.99597	D3
6975	UOD-1	1.01233	D3
6984	ZDR-1	1.10096	D3
6904	BR-0	1.45182	D4
7004	BS-2	1.37388	D4
8271	BU-0	1.68204	D4
6909	COL-0	1.51341	D4
8284	DRAII-1	1.32553	D4
8285	DRAIII-1	1.34606	D4
6016	EDS-1	1.38962	D4
6916	EST-1	1.35208	D4
8310	HS-0	1.31771	D4
6040	KNI-1	1.35376	D4
7210	LA-1	1.42843	D4
6936	LZ-0	1.30834	D4
7275	NO-0	1.36921	D4
6945	NOK-3	1.50939	D4
7268	NP-0	1.42786	D4
7280	OLD-1	1.3089	D4
7282	OR-0	1.5254	D4
7287	OVE-0	1.45857	D4
8243	PHW-2	1.35843	D4
6958	RA-0	1.39615	D4
7524	RMX-A02	1.70136	D4
7525	RMX-A180	1.61604	D4
6967	SQ-8	1.3695	D4
6968	TAMM-2	1.42483	D4
6969	TAMM-27	1.31844	D4
7353	THA-1	1.37086	D4
9165	TRUK-5	1.48232	D4
7372	TSCHA-1	1.34696	D4
6972	TSU-1	1.34207	D4
7351	TY-0	1.34824	D4
7382	UTRECHT	1.56898	D4
100000	WIL-1	1.49962	D4
6982	WT-5	1.53382	D4
6984	ZDR-1	1.46126	D4
6904	BR-0	1.8419	D5
7004	BS-2	1.8031	D5
8271	BU-0	1.9464	D5
7081	CO	1.89238	D5
6909	COL-0	1.74815	D5
8284	DRAII-1	1.69836	D5
8285	DRAIII-1	1.83046	D5
6016	EDS-1	1.77882	D5
7143	GEL-1	1.71548	D5
8310	HS-0	1.89364	D5
7210	LA-1	2.13863	D5
7224	LI-3	1.68985	D5
7275	NO-0	1.71879	D5
6945	NOK-3	1.89095	D5
7268	NP-0	1.68964	D5
7282	OR-0	2.03907	D5
7287	OVE-0	1.83419	D5
8243	PHW-2	1.75254	D5
6958	RA-0	1.80739	D5
8365	RAK-2	1.70329	D5
8366	RD-0	1.7199	D5
7524	RMX-A02	2.16582	D5
7525	RMX-A180	1.91027	D5
8374	RSCH-4	1.8886	D5
6967	SQ-8	1.79892	D5
6968	TAMM-2	1.8688	D5
7353	THA-1	1.72928	D5
9165	TRUK-5	1.89613	D5
6972	TSU-1	1.70745	D5
7351	TY-0	1.88917	D5
7382	UTRECHT	1.97701	D5
100000	WIL-1	1.85716	D5
6982	WT-5	1.96391	D5
6984	ZDR-1	1.86052	D5
6904	BR-0	2.18251	D6
8271	BU-0	2.41569	D6
7081	CO	2.16648	D6
6909	COL-0	2.35208	D6
7098	DI-1	2.44745	D6
8285	DRAIII-1	2.24322	D6
6016	EDS-1	2.29258	D6
7143	GEL-1	2.12906	D6
7172	HL-3	2.08165	D6
8310	HS-0	2.52142	D6
7192	KIL-0	2.16907	D6
6930	KZ-1	2.09019	D6
7210	LA-1	2.25498	D6
6945	NOK-3	2.32726	D6
7280	OLD-1	2.14994	D6
7282	OR-0	2.4042	D6
8243	PHW-2	2.29387	D6
6958	RA-0	2.08504	D6
8365	RAK-2	2.15507	D6
8366	RD-0	2.1166	D6
7524	RMX-A02	2.75975	D6
7525	RMX-A180	2.41281	D6
8374	RSCH-4	2.37092	D6
6967	SQ-8	2.28527	D6
8387	ST-0	2.08488	D6
6968	TAMM-2	2.30327	D6
7353	THA-1	2.09614	D6
9165	TRUK-5	2.27455	D6
6972	TSU-1	2.16743	D6
7351	TY-0	2.42116	D6
7382	UTRECHT	2.36943	D6
100000	WIL-1	2.26783	D6
6982	WT-5	2.39096	D6
6984	ZDR-1	2.29321	D6
8271	BU-0	2.96315	D7
7081	CO	2.6589	D7
6909	COL-0	2.4866	D7
8285	DRAIII-1	2.6547	D7
6016	EDS-1	2.68365	D7
7143	GEL-1	2.49555	D7
7172	HL-3	2.6846	D7
8310	HS-0	2.84568	D7
7192	KIL-0	2.48983	D7
6930	KZ-1	2.44943	D7
6931	KZ-9	2.49506	D7
7210	LA-1	2.65633	D7
7275	NO-0	2.53045	D7
6945	NOK-3	2.74077	D7
7280	OLD-1	2.51218	D7
7282	OR-0	2.64454	D7
8243	PHW-2	2.76739	D7
8365	RAK-2	2.57997	D7
7524	RMX-A02	3.29075	D7
7525	RMX-A180	2.90145	D7
8374	RSCH-4	2.79966	D7
7330	SAPPORO-0	2.45432	D7
7331	SH-0	2.70341	D7
6962	SHAHDARA	2.51204	D7
6967	SQ-8	2.76678	D7
8387	ST-0	2.53183	D7
6968	TAMM-2	2.64254	D7
7353	THA-1	2.53966	D7
9165	TRUK-5	2.68422	D7
7351	TY-0	2.88419	D7
7382	UTRECHT	2.70335	D7
100000	WIL-1	2.67403	D7
6982	WT-5	2.75262	D7
6984	ZDR-1	2.59103	D7
8258	BA4-1	1.01328	E4
8259	BA5-1	1.0435	E4
8270	BS-1	1.06568	E4
7004	BS-2	1.23565	E4
8271	BU-0	1.03043	E4
6909	COL-0	1.02861	E4
7102	DO-0	1.12859	E4
8285	DRAIII-1	1.01888	E4
8290	EN-1	1.07298	E4
6919	GA-0	1.00159	E4
8310	HS-0	1.15268	E4
8313	JM-0	1.00269	E4
9104	LAG1-6	1.11785	E4
6942	ND-1	1.01836	E4
7275	NO-0	1.0143	E4
6945	NOK-3	1.05691	E4
7268	NP-0	1.03397	E4
8348	NW-0	1.01865	E4
7282	OR-0	1.36525	E4
7287	OVE-0	1.08597	E4
7299	PI-2	1.09153	E4
7524	RMX-A02	1.37112	E4
7525	RMX-A180	1.12146	E4
8374	RSCH-4	1.16723	E4
6967	SQ-8	1.13395	E4
6968	TAMM-2	1.1915	E4
6969	TAMM-27	1.29844	E4
9165	TRUK-5	1.07081	E4
7372	TSCHA-1	1.10386	E4
6975	UOD-1	1.08234	E4
7382	UTRECHT	1.45934	E4
7404	WC-1	1.01505	E4
6982	WT-5	1.11718	E4
6984	ZDR-1	1.0908	E4
8259	BA5-1	2.03571	E5
8270	BS-1	2.06252	E5
7004	BS-2	2.32515	E5
8271	BU-0	2.28571	E5
7081	CO	2.00215	E5
6909	COL-0	2.16207	E5
7102	DO-0	2.10039	E5
8285	DRAIII-1	2.07855	E5
6016	EDS-1	1.99405	E5
8290	EN-1	1.97365	E5
6916	EST-1	1.99923	E5
8310	HS-0	2.08155	E5
7210	LA-1	1.99353	E5
9104	LAG1-6	2.06434	E5
6942	ND-1	1.98697	E5
7275	NO-0	2.05389	E5
6945	NOK-3	2.17061	E5
7268	NP-0	2.14404	E5
8348	NW-0	1.97332	E5
7282	OR-0	2.57188	E5
7287	OVE-0	2.26769	E5
7299	PI-2	1.96505	E5
7524	RMX-A02	2.67323	E5
7525	RMX-A180	2.25588	E5
8374	RSCH-4	2.17695	E5
6967	SQ-8	2.13799	E5
6968	TAMM-2	2.31865	E5
6969	TAMM-27	2.40635	E5
9165	TRUK-5	2.14082	E5
7372	TSCHA-1	2.16239	E5
6975	UOD-1	2.09467	E5
7382	UTRECHT	2.73782	E5
6982	WT-5	2.2662	E5
6984	ZDR-1	2.19176	E5
8690	328PNA051	2.50226	F10
946	CON-6	2.65021	F10
7145	GE-1	2.48269	F10
8310	HS-0	2.58191	F10
8312	IS-0	2.53767	F10
7176	IS-1	2.45195	F10
8424	KAS-2	2.44289	F10
1719	KBS-MAC-16	2.57708	F10
1722	KBS-MAC-23	2.50348	F10
6930	KZ-1	2.6361	F10
7210	LA-1	2.58614	F10
6932	LER-1	2.59249	F10
7224	LI-3	2.57979	F10
6936	LZ-0	2.55108	F10
1938	MNF-CHE-41	2.473	F10
7446	N4	2.63704	F10
7275	NO-0	2.45957	F10
7268	NP-0	2.42606	F10
7280	OLD-1	2.58567	F10
7282	OR-0	2.64591	F10
7287	OVE-0	2.44599	F10
2201	PENT-22	2.62474	F10
2204	PENT-30	2.46782	F10
8243	PHW-2	2.41373	F10
7508	PHW-37	2.39364	F10
7300	PLA-0	2.40084	F10
6958	RA-0	2.48677	F10
7457	RLD-2	2.43241	F10
7524	RMX-A02	2.44414	F10
7328	SF-2	2.62365	F10
7331	SH-0	2.98776	F10
6967	SQ-8	2.72153	F10
6969	TAMM-27	2.79891	F10
364	TOU-D-5	2.69926	F10
7372	TSCHA-1	2.51212	F10
7373	TSU-0	2.62717	F10
8395	TU-0	2.41035	F10
7351	TY-0	2.6064	F10
5816	UKID112	2.65739	F10
5739	UKID34	2.58506	F10
5444	UKNW06-170	2.50264	F10
7408	WT-3	2.40753	F10
6983	YO-0	2.42932	F10
6984	ZDR-1	2.51366	F10
8690	328PNA051	3.76244	F13
946	CON-6	3.66699	F13
5820	EDI-2	3.88371	F13
7145	GE-1	3.69369	F13
8310	HS-0	3.63114	F13
8312	IS-0	3.71136	F13
7176	IS-1	3.68872	F13
1719	KBS-MAC-16	3.57999	F13
1720	KBS-MAC-17	3.6682	F13
1722	KBS-MAC-23	3.67964	F13
6930	KZ-1	4.16179	F13
7210	LA-1	3.60426	F13
6932	LER-1	3.76661	F13
7224	LI-3	3.71348	F13
6936	LZ-0	3.71179	F13
7246	MA-2	3.60558	F13
1938	MNF-CHE-41	3.76632	F13
7446	N4	3.64623	F13
7280	OLD-1	3.92575	F13
7282	OR-0	3.64602	F13
2201	PENT-22	4.0658	F13
2204	PENT-30	3.59343	F13
8243	PHW-2	3.6476	F13
7300	PLA-0	3.80459	F13
6958	RA-0	3.62325	F13
8365	RAK-2	3.62609	F13
7344	SG-1	3.59134	F13
7331	SH-0	4.31053	F13
6962	SHAHDARA	3.60057	F13
6969	TAMM-27	3.98001	F13
7353	THA-1	3.7516	F13
363	TOU-D-1	3.58516	F13
364	TOU-D-5	3.62636	F13
387	TOU-L-10	3.611	F13
7373	TSU-0	3.95576	F13
6972	TSU-1	3.70001	F13
8395	TU-0	3.71771	F13
7351	TY-0	4.08309	F13
5816	UKID112	3.77228	F13
5739	UKID34	3.70594	F13
5788	UKID83	3.65048	F13
5444	UKNW06-170	3.86899	F13
7408	WT-3	3.91499	F13
6984	ZDR-1	3.76865	F13
6009	EDEN-1	0.23235	F3
8310	HS-0	0.245322	F3
8311	IN-0	0.220133	F3
8312	IS-0	0.276437	F3
7176	IS-1	0.221192	F3
8313	JM-0	0.238337	F3
1722	KBS-MAC-23	0.243598	F3
6926	KIN-0	0.249767	F3
6930	KZ-1	0.228812	F3
6931	KZ-9	0.270933	F3
8329	LM-2	0.257745	F3
6046	LOV-5	0.301912	F3
6936	LZ-0	0.241024	F3
206	MIB-62	0.2246	F3
212	MIB-69	0.262768	F3
6938	MS-0	0.253844	F3
7275	NO-0	0.286239	F3
6945	NOK-3	0.236579	F3
7282	OR-0	0.318965	F3
7287	OVE-0	0.270372	F3
263	PAR-9	0.300751	F3
2151	PAW-4	0.267274	F3
7299	PI-2	0.299711	F3
6958	RA-0	0.256618	F3
268	ROM-2	0.24211	F3
8378	SAP-0	0.219075	F3
8245	SEATTLE-0	0.222169	F3
7328	SF-2	0.353711	F3
7344	SG-1	0.315484	F3
7331	SH-0	0.309866	F3
7337	SI-0	0.235525	F3
6967	SQ-8	0.24675	F3
6968	TAMM-2	0.254305	F3
6969	TAMM-27	0.295018	F3
322	TOU-A1-45	0.232316	F3
364	TOU-D-5	0.258426	F3
7372	TSCHA-1	0.230362	F3
7373	TSU-0	0.270355	F3
8395	TU-0	0.241877	F3
7382	UTRECHT	0.330971	F3
7404	WC-1	0.230232	F3
2320	WILCOX-4	0.254249	F3
6980	WS-0	0.233535	F3
6984	ZDR-1	0.290358	F3
6005	DRAIV6-35	0.514171	F4
8310	HS-0	0.578273	F4
8311	IN-0	0.560282	F4
8312	IS-0	0.590127	F4
7176	IS-1	0.523452	F4
8313	JM-0	0.521758	F4
1722	KBS-MAC-23	0.589055	F4
6926	KIN-0	0.514985	F4
6931	KZ-9	0.608965	F4
7242	LO-2	0.50979	F4
6046	LOV-5	0.649087	F4
6936	LZ-0	0.557961	F4
212	MIB-69	0.608442	F4
6938	MS-0	0.528521	F4
7275	NO-0	0.632995	F4
7268	NP-0	0.507906	F4
8348	NW-0	0.532288	F4
7282	OR-0	0.66793	F4
7287	OVE-0	0.648009	F4
263	PAR-9	0.546809	F4
2204	PENT-30	0.51432	F4
7299	PI-2	0.569571	F4
7457	RLD-2	0.543555	F4
268	ROM-2	0.545798	F4
8374	RSCH-4	0.507054	F4
7328	SF-2	0.635496	F4
7344	SG-1	0.63006	F4
7331	SH-0	0.619496	F4
7337	SI-0	0.527155	F4
6967	SQ-8	0.570668	F4
6968	TAMM-2	0.618812	F4
6969	TAMM-27	0.69975	F4
364	TOU-D-5	0.608782	F4
7372	TSCHA-1	0.515164	F4
7373	TSU-0	0.613024	F4
8395	TU-0	0.537663	F4
7351	TY-0	0.510145	F4
5816	UKID112	0.551405	F4
6976	UOD-7	0.514969	F4
7382	UTRECHT	0.636122	F4
7404	WC-1	0.560778	F4
2320	WILCOX-4	0.556109	F4
6980	WS-0	0.553344	F4
6984	ZDR-1	0.657281	F4
8690	328PNA051	0.83526	F5
6005	DRAIV6-35	0.826264	F5
7145	GE-1	0.82935	F5
8310	HS-0	0.96012	F5
8311	IN-0	0.907203	F5
8312	IS-0	0.82169	F5
7176	IS-1	0.827617	F5
8313	JM-0	0.818515	F5
1719	KBS-MAC-16	0.899616	F5
1722	KBS-MAC-23	0.908954	F5
6930	KZ-1	0.841163	F5
6931	KZ-9	0.820843	F5
6932	LER-1	0.823807	F5
7242	LO-2	0.834777	F5
6046	LOV-5	0.970861	F5
6936	LZ-0	0.875829	F5
205	MIB-61	0.844016	F5
212	MIB-69	0.854342	F5
7275	NO-0	0.944891	F5
8348	NW-0	0.837571	F5
7282	OR-0	0.966483	F5
7287	OVE-0	0.911741	F5
6958	RA-0	0.910446	F5
7457	RLD-2	0.840484	F5
268	ROM-2	0.842537	F5
7328	SF-2	0.95896	F5
7344	SG-1	0.898756	F5
7331	SH-0	0.942059	F5
6962	SHAHDARA	0.830047	F5
6967	SQ-8	0.900368	F5
6968	TAMM-2	0.833583	F5
6969	TAMM-27	1.01148	F5
364	TOU-D-5	0.946861	F5
7372	TSCHA-1	0.813037	F5
7373	TSU-0	0.946887	F5
8395	TU-0	0.834652	F5
5816	UKID112	0.913955	F5
6976	UOD-7	0.837528	F5
7382	UTRECHT	0.886071	F5
7384	VEN-1	0.869026	F5
2320	WILCOX-4	0.897008	F5
6980	WS-0	0.859198	F5
6983	YO-0	0.872525	F5
6984	ZDR-1	0.937496	F5
8690	328PNA051	1.13484	F6
946	CON-6	1.1167	F6
6005	DRAIV6-35	1.11851	F6
7145	GE-1	1.10725	F6
8310	HS-0	1.29984	F6
8311	IN-0	1.27317	F6
8312	IS-0	1.15295	F6
7176	IS-1	1.1339	F6
8424	KAS-2	1.17293	F6
1719	KBS-MAC-16	1.22033	F6
1722	KBS-MAC-23	1.18794	F6
6930	KZ-1	1.21814	F6
7210	LA-1	1.12332	F6
6932	LER-1	1.20692	F6
7224	LI-3	1.15549	F6
7242	LO-2	1.12855	F6
6046	LOV-5	1.21136	F6
6936	LZ-0	1.26372	F6
7275	NO-0	1.22817	F6
7268	NP-0	1.15032	F6
7280	OLD-1	1.12652	F6
7282	OR-0	1.29118	F6
7287	OVE-0	1.2698	F6
2201	PENT-22	1.11717	F6
8243	PHW-2	1.14291	F6
6958	RA-0	1.26915	F6
7457	RLD-2	1.11447	F6
268	ROM-2	1.11487	F6
7328	SF-2	1.23999	F6
7344	SG-1	1.156	F6
7331	SH-0	1.30717	F6
6962	SHAHDARA	1.10995	F6
6967	SQ-8	1.14234	F6
6969	TAMM-27	1.31201	F6
364	TOU-D-5	1.27814	F6
7372	TSCHA-1	1.1418	F6
7373	TSU-0	1.30437	F6
5816	UKID112	1.2686	F6
5739	UKID34	1.14294	F6
7382	UTRECHT	1.13895	F6
7384	VEN-1	1.1543	F6
2320	WILCOX-4	1.162	F6
6983	YO-0	1.21415	F6
6984	ZDR-1	1.27938	F6
8690	328PNA051	1.43843	F7
946	CON-6	1.4744	F7
7145	GE-1	1.42079	F7
8310	HS-0	1.60337	F7
8311	IN-0	1.49564	F7
8312	IS-0	1.45669	F7
7176	IS-1	1.43256	F7
8424	KAS-2	1.48808	F7
1719	KBS-MAC-16	1.56967	F7
1722	KBS-MAC-23	1.49459	F7
6930	KZ-1	1.61544	F7
7210	LA-1	1.43108	F7
6932	LER-1	1.52845	F7
7224	LI-3	1.50812	F7
6046	LOV-5	1.4525	F7
6936	LZ-0	1.58656	F7
7275	NO-0	1.51351	F7
7268	NP-0	1.49008	F7
7280	OLD-1	1.45698	F7
7282	OR-0	1.56741	F7
7287	OVE-0	1.56321	F7
2201	PENT-22	1.48043	F7
2204	PENT-30	1.40949	F7
8243	PHW-2	1.45357	F7
6958	RA-0	1.57635	F7
7457	RLD-2	1.40326	F7
7524	RMX-A02	1.43007	F7
7328	SF-2	1.48492	F7
7344	SG-1	1.40755	F7
7331	SH-0	1.67971	F7
6962	SHAHDARA	1.4062	F7
6967	SQ-8	1.48129	F7
6969	TAMM-27	1.61941	F7
364	TOU-D-5	1.60017	F7
7372	TSCHA-1	1.43899	F7
7373	TSU-0	1.6026	F7
7351	TY-0	1.42668	F7
5816	UKID112	1.57545	F7
5739	UKID34	1.47659	F7
4802	UKSW06-202	1.40585	F7
6976	UOD-7	1.39983	F7
2320	WILCOX-4	1.42501	F7
6983	YO-0	1.48706	F7
6984	ZDR-1	1.56965	F7
8690	328PNA051	1.81698	F8
946	CON-6	1.85719	F8
7145	GE-1	1.75923	F8
8310	HS-0	1.95855	F8
8311	IN-0	1.75302	F8
8312	IS-0	1.81779	F8
7176	IS-1	1.76742	F8
8424	KAS-2	1.80409	F8
1719	KBS-MAC-16	1.9295	F8
1722	KBS-MAC-23	1.78851	F8
6930	KZ-1	2.0102	F8
7210	LA-1	1.79917	F8
6932	LER-1	1.87748	F8
7224	LI-3	1.88045	F8
6936	LZ-0	1.94397	F8
1850	MNF-POT-8	1.738	F8
7275	NO-0	1.83947	F8
7268	NP-0	1.77473	F8
7280	OLD-1	1.84753	F8
7282	OR-0	1.91361	F8
7287	OVE-0	1.93862	F8
2201	PENT-22	1.82371	F8
2204	PENT-30	1.76081	F8
8243	PHW-2	1.79256	F8
6958	RA-0	1.89859	F8
7457	RLD-2	1.73032	F8
7524	RMX-A02	1.78136	F8
7328	SF-2	1.83711	F8
7344	SG-1	1.72662	F8
7331	SH-0	2.08206	F8
6962	SHAHDARA	1.77657	F8
6967	SQ-8	2.02599	F8
6969	TAMM-27	1.98653	F8
364	TOU-D-5	1.954	F8
7372	TSCHA-1	1.84023	F8
7373	TSU-0	1.94159	F8
8395	TU-0	1.75702	F8
7351	TY-0	1.81273	F8
5816	UKID112	1.97129	F8
5739	UKID34	1.87535	F8
5444	UKNW06-170	1.76544	F8
2320	WILCOX-4	1.72686	F8
6983	YO-0	1.80758	F8
6984	ZDR-1	1.88314	F8
6990	AMEL-1	1.89046	G5
6898	AN-1	1.86478	G5
7004	BS-2	1.81026	G5
8271	BU-0	2.18035	G5
5719	BUR-0	2.02339	G5
7062	CA-0	1.86637	G5
7081	CO	2.24055	G5
6911	CVI-0	1.80613	G5
7147	GIE-0	1.764	G5
8310	HS-0	1.92744	G5
8236	HSM	1.7967	G5
8312	IS-0	1.90021	G5
7178	JM-1	1.79985	G5
7192	KIL-0	1.87026	G5
6930	KZ-1	1.81203	G5
7210	LA-1	1.84183	G5
7224	LI-3	2.11627	G5
6937	MRK-0	1.79575	G5
9939	AITBA-2	1.80087	H6
9944	DON-0	1.42667	H6
6915	EI-2	1.37643	H6
9995	HKT2.4	1.43157	H6
9960	KIDR-1	1.8996	H6
6930	KZ-1	1.68021	H6
9987	LECHO-1	1.68018	H6
9973	MITTERBERG-1-181	1.60065	H6
6944	NFA-8	1.43502	H6
6956	PU2-7	1.38081	H6
10008	SIJ-1	1.43107	H6
6967	SQ-8	1.47056	H6
9956	STEPN-1	1.4447	H6
6969	TAMM-27	1.98363	H6
9969	VALSI-1	1.43837	H6
9116	VASH-1	1.57986	H6
9978	VEZZANO-2.2	1.39983	H6
9127	YEG-1	1.71794	H6
7000	AA-0	0.62	I6
6989	ALST-1	0.57	I6
6990	AMEL-1	0.6	I6
6992	ANG-0	0.56	I6
6998	ARBY-1	0.62	I6
7014	BA-1	0.69	I6
7002	BAA-1	0.71	I6
7011	BE-1	0.67	I6
7008	BENK-1	0.66	I6
7035	BLH-2	0.64	I6
7026	BOOT-1	0.62	I6
7080	CO-4	0.61	I6
7092	COM-1	0.65	I6
6744	CSHL-5	0.63	I6
7094	DA-0	0.58	I6
7123	EP-0	0.68	I6
7126	ES-0	0.75	I6
7139	FI-1	0.8	I6
7135	FR-4	0.69	I6
7141	GA-2	0.59	I6
7147	GIE-0	0.61	I6
7151	GO-0	0.6	I6
7158	GR-5	0.58	I6
7150	GU-1	0.62	I6
7163	HA-0	0.63	I6
7164	HAU-0	0.64	I6
8306	HOV4-1	0.55	I6
7181	JE-0	0.6	I6
7424	JL-3	0.61	I6
7178	JM-1	0.61	I6
7199	KL-5	0.59	I6
6810	KNO-11	0.57	I6
7201	KR-0	0.6	I6
104	LDV-14	0.56	I6
116	LDV-25	0.61	I6
126	LDV-34	0.58	I6
149	LDV-58	0.59	I6
8241	LIARUM	0.63	I6
641	LI-OF-095	0.6	I6
8325	LIP-0	0.56	I6
7260	NW-2	0.58	I6
7263	NZ1	0.62	I6
7277	OB-1	0.55	I6
7320	ROU-0	0.57	I6
7515	RRS-10	0.61	I6
7372	TSCHA-1	0.56	I6
7373	TSU-0	0.62	I6
7000	AA-0	1.35	I7
6990	AMEL-1	1.3	I7
6998	ARBY-1	1.37	I7
7014	BA-1	1.5	I7
7002	BAA-1	1.55	I7
7011	BE-1	1.5	I7
7008	BENK-1	1.56	I7
7035	BLH-2	1.53	I7
7026	BOOT-1	1.44	I7
7080	CO-4	1.39	I7
7092	COM-1	1.49	I7
6744	CSHL-5	1.41	I7
7094	DA-0	1.37	I7
7110	EDE-1	1.37	I7
7123	EP-0	1.67	I7
7126	ES-0	1.82	I7
7139	FI-1	1.89	I7
7135	FR-4	1.56	I7
7141	GA-2	1.36	I7
7147	GIE-0	1.32	I7
7151	GO-0	1.36	I7
7158	GR-5	1.34	I7
7150	GU-1	1.47	I7
7163	HA-0	1.49	I7
7164	HAU-0	1.45	I7
8304	HI-0	1.32	I7
8235	HOD	1.42	I7
8306	HOV4-1	1.49	I7
7181	JE-0	1.43	I7
7424	JL-3	1.51	I7
7178	JM-1	1.47	I7
7199	KL-5	1.43	I7
6810	KNO-11	1.43	I7
7201	KR-0	1.46	I7
116	LDV-25	1.45	I7
126	LDV-34	1.41	I7
149	LDV-58	1.36	I7
8241	LIARUM	1.37	I7
641	LI-OF-095	1.34	I7
7260	NW-2	1.34	I7
7263	NZ1	1.33	I7
7320	ROU-0	1.39	I7
7515	RRS-10	1.41	I7
7472	S96	1.3	I7
7372	TSCHA-1	1.33	I7
7373	TSU-0	1.41	I7
7408	WT-3	1.29	I7
7000	AA-0	2.14	I8
6990	AMEL-1	2.1	I8
7014	BA-1	2.22	I8
7002	BAA-1	2.47	I8
7011	BE-1	2.11	I8
7008	BENK-1	2.32	I8
7035	BLH-2	2.55	I8
7026	BOOT-1	2.11	I8
7092	COM-1	2.16	I8
81	CUR-3	2.11	I8
7123	EP-0	2.24	I8
7126	ES-0	2.55	I8
7139	FI-1	2.73	I8
7135	FR-4	2.14	I8
7147	GIE-0	2.1	I8
7150	GU-1	2.12	I8
7163	HA-0	2.09	I8
8306	HOV4-1	2.21	I8
7424	JL-3	2.1	I8
7178	JM-1	2.18	I8
7201	KR-0	2.54	I8
7206	KRO-0	2.45	I8
7205	KROT-2	2.52	I8
104	LDV-14	2.21	I8
116	LDV-25	2.34	I8
126	LDV-34	2.25	I8
149	LDV-58	2.23	I8
7224	LI-3	2.52	I8
7227	LI-5:2	2.66	I8
7229	LI-6	2.71	I8
7231	LI-7	2.54	I8
8241	LIARUM	2.44	I8
641	LI-OF-095	2.25	I8
8325	LIP-0	2.27	I8
8329	LM-2	2.16	I8
7252	MC-0	2.54	I8
7255	MH-0	2.39	I8
178	MIB-28	2.17	I8
1925	MNF-CHE-2	2.29	I8
1867	MNF-POT-68	2.17	I8
6944	NFA-8	2.22	I8
7507	PHW-36	2.12	I8
7320	ROU-0	2.12	I8
7515	RRS-10	2.24	I8
7372	TSCHA-1	2.11	I8
5565	UKNW06-386	2.19	I8
7418	ZU-1	2.13	I8
7000	AA-0	3.19	I9
6990	AMEL-1	3.16	I9
7014	BA-1	3.22	I9
7002	BAA-1	3.38	I9
7011	BE-1	3.08	I9
7008	BENK-1	3.39	I9
7035	BLH-2	3.7	I9
7026	BOOT-1	3.14	I9
7080	CO-4	3.12	I9
7092	COM-1	3.19	I9
6744	CSHL-5	3.17	I9
7123	EP-0	3.17	I9
7126	ES-0	3.6	I9
7139	FI-1	3.79	I9
7135	FR-4	3.18	I9
6919	GA-0	3.07	I9
7147	GIE-0	3.09	I9
7150	GU-1	3.1	I9
7163	HA-0	3.08	I9
8235	HOD	3.15	I9
8306	HOV4-1	3.23	I9
7424	JL-3	3.16	I9
7178	JM-1	3.3	I9
7201	KR-0	3.59	I9
7206	KRO-0	3.45	I9
7205	KROT-2	3.54	I9
104	LDV-14	3.11	I9
116	LDV-25	3.28	I9
126	LDV-34	3.17	I9
149	LDV-58	3.12	I9
7224	LI-3	3.47	I9
7227	LI-5:2	3.59	I9
7229	LI-6	3.57	I9
7231	LI-7	3.43	I9
8241	LIARUM	3.28	I9
641	LI-OF-095	3.07	I9
8325	LIP-0	3.09	I9
8329	LM-2	3.13	I9
7252	MC-0	3.41	I9
7255	MH-0	3.24	I9
1925	MNF-CHE-2	3.16	I9
6944	NFA-8	3.11	I9
7515	RRS-10	3.33	I9
7472	S96	3.08	I9
7372	TSCHA-1	3.13	I9
7373	TSU-0	3.19	I9
5565	UKNW06-386	3.12	I9

## Sheet: 15%_longer_PR_freq
Accessions_15%_longer	Freq	Study and DAG
HS-0	18	C10, D1, D2, D4-D7, E4, E5, F3-F13, G5
SQ-8	18	B8, D1-D7, E4, E5, F3, F10, H6
OR-0	17	C10, D1-D7, E4, E5, F3-F13
TSCHA-1	17	D1-D4, E4, E5, F3, F10, I6-I9
ZDR-1	17	D1-D7,E4, E5, F3-F13
TAMM-27	15	D1-D4, E4, E5, F3-F10, H6
NO-0	14	D2-D7, E4, E5, F3-F13
TAMM-2	14	B8, C10,D1-D7, E4-E5, F3-F5
LA-1	13	C10, D3-D7, E5, F6-F13, G5
UTRECHT	13	B8, D1-D7, E4, E5, F3-F6
OVE-0	12	D2-D5, E4, E5,F3-F10
RA-0	12	B8, D3-D6, F3-F10
KZ-1	11	D6, D7, F3, F5-F13, G5, H6
LI-3	11	B8, C10, D5, F6-F13, G5, I8, I9
LZ-0	11	B8, D3, D4, F3-F13
NP-0	11	D2-D5, E4, E5, F4, F6-10
RMX-A02	11	D1-D7, E4,E5, F7-F10
TSU-0	11	F3-F13, I6, I7, I9
COL-0	10	B8, C10, D1-D7, E4, E5.
RSCH-4	10	B8, D1-D7, E4, E5, F4

## Sheet: 15%_longer_PR_freq_data
ID	Accession	PR_length	Study and DAG
8310	HS-0	3.80209	C10
		0.408199	D1
		0.744486	D2
		1.31771	D4
		1.89364	D5
		2.52142	D6
		2.84568	D7
		1.15268	E4
		2.08155	E5
		0.245322	F3
		0.578273	F4
		0.96012	F5
		1.29984	F6
		1.60337	F7
		1.95855	F8
		2.58191	F10
		3.63114	F13
		1.92744	G5
6967	SQ-8	4.85416	B8
		0.375851	D1
		0.758102	D2
		1.00403	D3
		1.3695	D4
		1.79892	D5
		2.28527	D6
		2.76678	D7
		1.13395	E4
		2.13799	E5
		0.24675	F3
		0.570668	F4
		0.900368	F5
		1.14234	F6
		1.48129	F7
		2.02599	F8
		2.72153	F10
		1.47056	H6
7282	OR-0	3.99213	C10
		0.463057	D1
		0.902197	D2
		1.5254	D4
		2.03907	D5
		2.4042	D6
		2.64454	D7
		1.36525	E4
		2.57188	E5
		0.318965	F3
		0.66793	F4
		0.966483	F5
		1.29118	F6
		1.56741	F7
		1.91361	F8
		2.64591	F10
		3.64602	F13
7372	TSCHA-1	0.372318	D1
		0.731537	D2
		1.05853	D3
		1.34696	D4
		1.10386	E4
		2.16239	E5
		0.230362	F3
		0.515164	F4
		0.813037	F5
		1.1418	F6
		1.43899	F7
		1.84023	F8
		2.51212	F10
		0.56	I6
		1.33	I7
		2.11	I8
		3.13	19
6984	ZDR-1	0.352767	D1
		0.738037	D2
		1.10096	D3
		1.46126	D4
		1.86052	D5
		2.29321	D6
		2.59103	D7
		1.0908	E4
		2.19176	E5
		0.290358	F3
		0.657281	F4
		0.937496	F5
		1.27938	F6
		1.56965	F7
		1.88314	F8
		2.51366	F10
		3.76865	F13
6969	TAMM-27	0.457904	D1
		0.840537	D2
		1.10791	D3
		1.31844	D4
		1.29844	E4
		2.40635	E5
		0.295018	F3
		0.69975	F4
		1.01148	F5
		1.31201	F6
		1.61941	F7
		1.98653	F8
		2.79891	F10
		3.98001	F13
		1.98363	H6
7275	NO-0	0.70581	D2
		1.03959	D3
		1.36921	D4
		1.71879	D5
		2.53045	D7
		1.0143	E4
		2.05389	E5
		0.286239	F3
		0.632995	F4
		0.944891	F5
		1.22817	F6
		1.51351	F7
		1.83947	F8
		2.45957	F10
6968	TAMM-2	4.9738	B8
		3.88902	C10
		0.390195	D1
		0.801301	D2
		1.12715	D3
		1.42483	D4
		1.8688	D5
		2.30327	D6
		2.64254	D7
		1.1915	E4
		2.31865	E5
		0.254305	F3
		0.618812	F4
		0.833583	F5
7210	LA-1	3.59234	C10
		1.05833	D3
		1.42843	D4
		2.13863	D5
		2.25498	D6
		2.65633	D7
		1.99353	E5
		1.12332	F6
		1.43108	F7
		1.79917	F8
		2.58614	F10
		3.60426	F13
		1.84183	G5
7382	UTRECHT	5.04348	B8
		0.536673	D1
		0.92267	D2
		1.56898	D4
		1.97701	D5
		2.36943	D6
		2.70335	D7
		1.45934	E4
		2.73782	E5
		0.330971	F3
		0.636122	F4
		0.886071	F5
		1.13895	F6
7287	OVE-0	0.753708	D2
		1.45857	D4
		1.83419	D5
		1.08597	E4
		2.26769	E5
		0.270372	F3
		0.648009	F4
		0.911741	F5
		1.2698	F6
		1.56321	F7
		1.93862	F8
		2.44599	F10
6958	RA-0	5.19855	B8
		0.987391	D3
		1.39615	D4
		1.80739	D5
		2.08504	D6
		0.256618	F3
		0.910446	F5
		1.26915	F6
		1.57635	F7
		1.89859	F8
		2.48677	F10
		3.62325	F13
6930	KZ-1	2.09019	D6
		2.44943	D7
		0.228812	F3
		0.841163	F5
		1.21814	F6
		1.61544	F7
		2.0102	F8
		2.6361	F10
		4.16179	F13
		1.81203	G5
		1.68021	H6
7224	LI-3	5.32485	B8
		3.74937	C10
		1.68985	D5
		1.15549	F6
		1.50812	F7
		1.88045	F8
		2.57979	F10
		3.71348	F13
		2.11627	G5
		2.52	I8
		3.47	19
6936	LZ-0	0.982179	D3
		1.30834	D4
		0.241024	F3
		0.557961	F4
		0.875829	F5
		1.26372	F6
		1.58656	F7
		1.94397	F8
		2.55108	F10
		3.71179	F13
7268	NP-0	0.717312	D2
		1.11007	D3
		1.42786	D4
		1.68964	D5
		1.03397	E4
		2.14404	E5
		0.507906	F4
		1.15032	F6
		1.49008	F7
		1.77473	F8
		2.42606	F10
7524	RMX-A02	0.470768	D1
		0.90035	D2
		1.70136	D4
		2.16582	D5
		2.75975	D6
		3.29075	D7
		1.37112	E4
		2.67323	E5
		1.43007	F7
		1.78136	F8
		2.44414	F10
7373	TSU-0	0.270355	F3
		0.613024	F4
		0.946887	F5
		1.30437	F6
		1.6026	F7
		1.94159	F8
		2.62717	F10
		3.95576	F13
		0.62	I6
		1.41	I7
		3.19	19
6909	COL-0	5.5706	B8
		4.10536	C10
		0.393792	D1
		1.08597	D3
		1.51341	D4
		1.74815	D5
		2.35208	D6
		2.4866	D7
		1.02861	E4
		2.16207	E5
8374	RSCH-4	5.56745	B8
		0.362899	D1
		0.804334	D2
		1.00972	D3
		1.8886	D5
		2.37092	D6
		2.79966	D7
		1.16723	E4
		2.17695	E5
		0.507054	F4

## Sheet: 15%_shorter_PR
ID	Accession	15%_shorter_PR	Study
6906	C24	2.87816	A7
8214	GY-0	3.24512	A7
6924	HR-5	3.41225	A7
6933	LL-0	1.95098	A7
7521	LP2-6	3.26738	A7
6939	MT-0	3.47427	A7
6940	MZ-0	3.22603	A7
6943	NFA-10	2.85778	A7
8213	PRO-0	3.41673	A7
6960	REN-11	3.03655	A7
7525	RMX-A180	3.05932	A7
6966	SQ-1	2.50546	A7
6970	TS-1	3.13477	A7
6982	WT-5	3.40339	A7
8692	328PNA054	2.99969	B8
6897	AG-0	2.40795	B8
2	ALL1-3	2.7973	B8
7014	BA-1	2.61014	B8
6899	BAY-0	3.11856	B8
6709	BG-2	3.11255	B8
7026	BOOT-1	3.00395	B8
6904	BR-0	2.50465	B8
6906	C24	1.71736	B8
7063	CAN-0	3.04268	B8
6913	EDEN-2	2.95845	B8
8234	GUL1-2	2.61792	B8
8214	GY-0	3.0262	B8
7164	HAU-0	2.27842	B8
7169	HH-0	2.69053	B8
7424	JL-3	3.16757	B8
7199	KL-5	2.7933	B8
8239	KOLN	2.8063	B8
8323	LC-0	2.29467	B8
149	LDV-58	3.1485	B8
7229	LI-6	2.91842	B8
6933	LL-0	2.85806	B8
6046	LOV-5	3.1703	B8
1967	MNF-JAC-32	2.93837	B8
6847	NFC-20	3.05864	B8
7275	NO-0	2.6306	B8
7291	PA-2	2.95766	B8
7479	PHW-10	3.11522	B8
7492	PHW-22	3.08682	B8
7502	PHW-31	2.97854	B8
8365	RAK-2	3.14208	B8
7320	ROU-0	2.49315	B8
7331	SH-0	2.02823	B8
6100	T1110	3.16364	B8
6112	T540	3.13869	B8
6119	T620	2.57142	B8
6188	TDR-1	2.23547	B8
6203	TDR-18	2.10071	B8
7354	TING-1	3.02083	B8
282	TOU-A1-116	3.00516	B8
378	TOU-I-17	3.01885	B8
6970	TS-1	2.95803	B8
7378	UK-1	1.30431	B8
5805	UKID101	1.85394	B8
5565	UKNW06-386	2.69185	B8
5606	UKNW06-436	2.98616	B8
5628	UKNW06-460	3.02622	B8
392	VOU-2	3.17441	B8
6978	WA-1	2.90425	B8
7390	WAG-3	3.16015	B8
7477	WAR	2.98451	B8
6985	ZDR-6	3.18578	B8
6897	AG-0	2.41591	C10
6988	ALC-0	2.49925	C10
7026	BOOT-1	2.55036	C10
6906	C24	1.56744	C10
7080	CO-4	2.39913	C10
8284	DRAII-1	2.13625	C10
8215	FEI-0	2.06188	C10
936	FOR-5	2.43579	C10
5746	IGT-1	2.251	C10
9104	LAG1-6	2.55418	C10
9077	LERIK1-6	2.38671	C10
1874	MNF-POT-80	2.40617	C10
252	MOG-55	2.52169	C10
6943	NFA-10	2.21425	C10
7291	PA-2	2.49707	C10
2171	PAW-26	2.38751	C10
7299	PI-2	2.43449	C10
7523	PNA-17	2.50935	C10
6960	REN-11	2.55634	C10
7320	ROU-0	2.46261	C10
7378	UK-1	1.20384	C10
5805	UKID101	2.25553	C10
5728	UKID21	2.13595	C10
5744	UKID39	2.53509	C10
5628	UKNW06-460	2.5199	C10
5175	UKSE06-373	1.86766	C10
9308	ULLAPOOL-3	2.45454	C10
6985	ZDR-6	2.402	C10
7014	BA-1	0.131157	D1
7026	BOOT-1	0.184485	D1
5729	COC-1	0.177718	D1
7092	COM-1	0.128284	D1
5731	CRL-1	0.169617	D1
9302	EDINBURGH-5	0.175534	D1
461	EM-183	0.162381	D1
5742	FRD-1	0.17417	D1
8297	GE-0	0.112571	D1
8214	GY-0	0.180794	D1
7166	HEY-1	0.171797	D1
5745	HIL-1	0.147228	D1
5752	LAN-1	0.125174	D1
149	LDV-58	0.140587	D1
6932	LER-1	0.173961	D1
7522	MR-0	0.178947	D1
6943	NFA-10	0.136438	D1
7291	PA-2	0.167637	D1
262	PAR-8	0.148978	D1
2171	PAW-26	0.174876	D1
7307	PN-0	0.17876	D1
7309	PO-1	0.172048	D1
6951	PU2-23	0.179488	D1
6960	REN-11	0.123155	D1
7320	ROU-0	0.151382	D1
8245	SEATTLE-0	0.155951	D1
6962	SHAHDARA	0.174963	D1
6966	SQ-1	0.137457	D1
2290	STE-3	0.104259	D1
7352	TE-0	0.173984	D1
6971	TS-5	0.119199	D1
7477	WAR	0.113174	D1
6979	WEI-0	0.146578	D1
6985	ZDR-6	0.165372	D1
6994	ANN-1	0.3446	D2
7014	BA-1	0.263675	D2
5723	CHR-1	0.301644	D2
7075	CIT-0	0.286076	D2
5729	COC-1	0.343104	D2
7092	COM-1	0.234004	D2
5731	CRL-1	0.334219	D2
461	EM-183	0.329337	D2
936	FOR-5	0.384252	D2
7164	HAU-0	0.300285	D2
5745	HIL-1	0.269014	D2
6924	HR-5	0.343352	D2
6928	KNOX-18	0.343406	D2
5752	LAN-1	0.273278	D2
8323	LC-0	0.323678	D2
149	LDV-58	0.344895	D2
7521	LP2-6	0.328652	D2
1829	MDN-1	0.383091	D2
7522	MR-0	0.327054	D2
6943	NFA-10	0.275795	D2
262	PAR-8	0.344781	D2
2171	PAW-26	0.365713	D2
7307	PN-0	0.383124	D2
6960	REN-11	0.242864	D2
8369	REV-1	0.304217	D2
7320	ROU-0	0.348911	D2
6961	SE-0	0.367774	D2
8245	SEATTLE-0	0.369472	D2
6966	SQ-1	0.264033	D2
2290	STE-3	0.249089	D2
6971	TS-5	0.315038	D2
9308	ULLAPOOL-3	0.351835	D2
7477	WAR	0.320605	D2
6979	WEI-0	0.342826	D2
6994	ANN-1	0.468063	D3
7014	BA-1	0.381931	D3
8265	BLH-1	0.322885	D3
7071	CHAT-1	0.550597	D3
5723	CHR-1	0.202196	D3
7075	CIT-0	0.358224	D3
5729	COC-1	0.315019	D3
7092	COM-1	0.41128	D3
5731	CRL-1	0.444109	D3
936	FOR-5	0.516984	D3
7164	HAU-0	0.512598	D3
5745	HIL-1	0.483526	D3
6924	HR-5	0.516599	D3
6928	KNOX-18	0.553458	D3
5752	LAN-1	0.461077	D3
8329	LM-2	0.563987	D3
1874	MNF-POT-80	0.574838	D3
7522	MR-0	0.569243	D3
6943	NFA-10	0.509808	D3
6960	REN-11	0.47151	D3
6966	SQ-1	0.414133	D3
2290	STE-3	0.444273	D3
6971	TS-5	0.576139	D3
7378	UK-1	0.527139	D3
6979	WEI-0	0.564073	D3
6985	ZDR-6	0.576818	D3
6988	ALC-0	0.750377	D4
6994	ANN-1	0.680492	D4
7014	BA-1	0.438615	D4
8256	BA1-2	0.721611	D4
8265	BLH-1	0.625388	D4
6906	C24	0.78453	D4
7071	CHAT-1	0.741142	D4
5723	CHR-1	0.537266	D4
7075	CIT-0	0.669835	D4
5729	COC-1	0.509516	D4
7092	COM-1	0.707391	D4
5731	CRL-1	0.644425	D4
461	EM-183	0.70424	D4
936	FOR-5	0.716823	D4
7164	HAU-0	0.756517	D4
5745	HIL-1	0.71471	D4
6924	HR-5	0.657162	D4
6928	KNOX-18	0.732126	D4
5752	LAN-1	0.788706	D4
1874	MNF-POT-80	0.804305	D4
236	MOG-11	0.790267	D4
6943	NFA-10	0.688921	D4
6944	NFA-8	0.777848	D4
7307	PN-0	0.79784	D4
7306	POG-0	0.788171	D4
6960	REN-11	0.702397	D4
7320	ROU-0	0.789255	D4
6961	SE-0	0.762746	D4
6966	SQ-1	0.605935	D4
2290	STE-3	0.683941	D4
6971	TS-5	0.815704	D4
7378	UK-1	0.678575	D4
6979	WEI-0	0.774819	D4
6985	ZDR-6	0.616364	D4
6897	AG-0	1.01441	D5
6988	ALC-0	0.899454	D5
6994	ANN-1	0.732657	D5
7014	BA-1	0.812733	D5
8265	BLH-1	0.882845	D5
6906	C24	1.04677	D5
7071	CHAT-1	0.912039	D5
5723	CHR-1	0.112108	D5
7075	CIT-0	0.780436	D5
5729	COC-1	0.705346	D5
7092	COM-1	0.883176	D5
5731	CRL-1	0.875676	D5
6008	DUK	1.04874	D5
9302	EDINBURGH-5	1.04334	D5
461	EM-183	0.938931	D5
7126	ES-0	1.02661	D5
936	FOR-5	0.956729	D5
7164	HAU-0	1.03863	D5
6924	HR-5	0.848945	D5
6928	KNOX-18	1.01612	D5
7521	LP2-6	1.00902	D5
8337	MIR-0	0.961494	D5
1874	MNF-POT-80	0.99046	D5
236	MOG-11	0.96318	D5
6943	NFA-10	0.903961	D5
6944	NFA-8	1.03231	D5
6960	REN-11	0.951758	D5
7320	ROU-0	1.00821	D5
6966	SQ-1	0.947281	D5
2290	STE-3	0.956298	D5
6971	TS-5	0.984642	D5
7378	UK-1	0.722409	D5
6979	WEI-0	0.989899	D5
6985	ZDR-6	0.991149	D5
6897	AG-0	1.20543	D6
6988	ALC-0	1.13082	D6
6992	ANG-0	1.31982	D6
6994	ANN-1	0.864382	D6
7014	BA-1	0.98607	D6
8256	BA1-2	1.26365	D6
8265	BLH-1	0.990613	D6
6906	C24	1.24814	D6
5723	CHR-1	0.77358	D6
7075	CIT-0	0.622198	D6
5729	COC-1	0.901945	D6
7092	COM-1	1.16157	D6
5731	CRL-1	1.09838	D6
6008	DUK	1.2848	D6
461	EM-183	1.23024	D6
7126	ES-0	1.16739	D6
8297	GE-0	1.26837	D6
7164	HAU-0	1.278	D6
6924	HR-5	1.20911	D6
5752	LAN-1	1.14985	D6
7521	LP2-6	1.27918	D6
8334	LU-1	1.12062	D6
8337	MIR-0	1.25093	D6
1874	MNF-POT-80	1.2807	D6
236	MOG-11	1.20193	D6
6943	NFA-10	1.20163	D6
7307	PN-0	1.26045	D6
7306	POG-0	1.03178	D6
6960	REN-11	1.26172	D6
7320	ROU-0	1.25883	D6
6966	SQ-1	1.18647	D6
2290	STE-3	1.15287	D6
7378	UK-1	0.859658	D6
6985	ZDR-6	1.2472	D6
6897	AG-0	1.37309	D7
6988	ALC-0	1.32579	D7
6992	ANG-0	1.17213	D7
6994	ANN-1	0.945675	D7
7014	BA-1	1.1499	D7
8265	BLH-1	1.44772	D7
6906	C24	1.41234	D7
7071	CHAT-1	1.35781	D7
5723	CHR-1	0.684925	D7
7075	CIT-0	0.706524	D7
5729	COC-1	1.19335	D7
7092	COM-1	1.43196	D7
5731	CRL-1	1.38475	D7
6915	EI-2	1.4955	D7
7126	ES-0	1.25165	D7
8297	GE-0	1.43491	D7
6920	GOT-22	1.42397	D7
7164	HAU-0	1.40476	D7
5745	HIL-1	1.17985	D7
7521	LP2-6	1.41854	D7
8334	LU-1	1.3183	D7
204	MIB-60	1.45187	D7
8337	MIR-0	1.46156	D7
1874	MNF-POT-80	1.48406	D7
236	MOG-11	1.4617	D7
8343	NA-1	1.46736	D7
6943	NFA-10	1.47661	D7
7519	OMO2-3	1.50481	D7
262	PAR-8	1.47651	D7
2171	PAW-26	1.48014	D7
6960	REN-11	1.357	D7
6966	SQ-1	1.36577	D7
2290	STE-3	1.46568	D7
7378	UK-1	1.04216	D7
6994	ANN-1	0.531083	E4
7014	BA-1	0.394831	E4
5729	COC-1	0.520822	E4
7092	COM-1	0.362288	E4
5731	CRL-1	0.503836	E4
9302	EDINBURGH-5	0.585006	E4
461	EM-183	0.491718	E4
936	FOR-5	0.581558	E4
8297	GE-0	0.55793	E4
7164	HAU-0	0.500016	E4
5745	HIL-1	0.416242	E4
6928	KNOX-18	0.538163	E4
5752	LAN-1	0.398452	E4
8323	LC-0	0.547143	E4
149	LDV-58	0.485482	E4
7521	LP2-6	0.547549	E4
1829	MDN-1	0.572221	E4
7522	MR-0	0.506002	E4
6943	NFA-10	0.412233	E4
7291	PA-2	0.553842	E4
262	PAR-8	0.493759	E4
2171	PAW-26	0.540589	E4
7307	PN-0	0.561884	E4
6960	REN-11	0.366019	E4
8369	REV-1	0.488794	E4
7320	ROU-0	0.500293	E4
6961	SE-0	0.560906	E4
8245	SEATTLE-0	0.525423	E4
6966	SQ-1	0.40149	E4
2290	STE-3	0.353348	E4
6971	TS-5	0.434237	E4
7477	WAR	0.433779	E4
6979	WEI-0	0.489404	E4
6985	ZDR-6	0.584275	E4
6994	ANN-1	0.999146	E5
7014	BA-1	0.776763	E5
8265	BLH-1	0.937556	E5
7071	CHAT-1	1.18664	E5
5729	COC-1	0.835841	E5
7092	COM-1	0.773569	E5
5731	CRL-1	0.947945	E5
461	EM-183	1.09433	E5
936	FOR-5	1.09854	E5
7164	HAU-0	1.01261	E5
5745	HIL-1	0.899768	E5
6924	HR-5	1.1283	E5
6928	KNOX-18	1.09162	E5
5752	LAN-1	0.859529	E5
8323	LC-0	1.16142	E5
149	LDV-58	1.13526	E5
7521	LP2-6	1.16735	E5
1874	MNF-POT-80	1.18132	E5
7522	MR-0	1.07524	E5
6943	NFA-10	0.922041	E5
262	PAR-8	1.0795	E5
2171	PAW-26	1.13733	E5
6960	REN-11	0.837528	E5
8369	REV-1	1.13494	E5
7320	ROU-0	1.09274	E5
6961	SE-0	1.15147	E5
8245	SEATTLE-0	1.17811	E5
6966	SQ-1	0.815623	E5
2290	STE-3	0.797621	E5
6971	TS-5	1.01038	E5
7378	UK-1	1.17734	E5
7477	WAR	1.03438	E5
6979	WEI-0	1.05348	E5
6985	ZDR-6	1.16109	E5
5715	BID-1	1.69202	F10
6009	EDEN-1	1.69285	F10
6924	HR-5	1.62327	F10
7424	JL-3	1.58411	F10
9077	LERIK1-6	1.44079	F10
6933	LL-0	1.68106	F10
8334	LU-1	1.06862	F10
204	MIB-60	1.68522	F10
207	MIB-63	1.69452	F10
208	MIB-64	1.59283	F10
219	MIB-80	1.60359	F10
222	MIB-83	1.6709	F10
223	MIB-84	1.50514	F10
224	MIB-86	1.60407	F10
8337	MIR-0	1.38014	F10
252	MOG-55	1.41348	F10
8343	NA-1	1.69184	F10
6942	ND-1	1.62869	F10
6943	NFA-10	1.53451	F10
6944	NFA-8	1.51068	F10
7518	OMO2-1	1.69971	F10
7519	OMO2-3	1.63137	F10
7307	PN-0	1.46505	F10
7306	POG-0	1.57209	F10
6960	REN-11	1.4608	F10
7320	ROU-0	1.23685	F10
6961	SE-0	1.52009	F10
6966	SQ-1	1.37225	F10
2290	STE-3	1.48175	F10
275	TOU-A1-109	1.63889	F10
331	TOU-A1-65	1.62145	F10
335	TOU-A1-69	1.67809	F10
341	TOU-A1-77	1.57255	F10
355	TOU-A1-93	1.51628	F10
371	TOU-G-1	1.49351	F10
378	TOU-I-17	1.6278	F10
386	TOU-K-3	1.68432	F10
388	TOU-L-17	1.54036	F10
6970	TS-1	1.5764	F10
5721	UKID14	1.56516	F10
9308	ULLAPOOL-3	1.44262	F10
390	VOU-1	1.4155	F10
6979	WEI-0	1.60965	F10
6985	ZDR-6	1.60856	F10
6009	EDEN-1	2.46486	F13
6924	HR-5	2.18779	F13
7424	JL-3	2.29023	F13
9077	LERIK1-6	2.13594	F13
8334	LU-1	1.324	F13
207	MIB-63	2.45849	F13
208	MIB-64	2.31971	F13
219	MIB-80	2.09732	F13
223	MIB-84	2.30866	F13
224	MIB-86	2.28083	F13
8337	MIR-0	2.00672	F13
236	MOG-11	2.46733	F13
252	MOG-55	2.07196	F13
6942	ND-1	2.24769	F13
6943	NFA-10	2.35331	F13
6944	NFA-8	2.21061	F13
7519	OMO2-3	2.44767	F13
7296	PETERGOF	2.44668	F13
7307	PN-0	2.22926	F13
7306	POG-0	2.41726	F13
6959	REN-1	2.49605	F13
6960	REN-11	2.23988	F13
7320	ROU-0	1.89929	F13
6961	SE-0	2.27696	F13
6966	SQ-1	2.04901	F13
2290	STE-3	2.0794	F13
273	TOU-A1-105	2.54369	F13
322	TOU-A1-45	2.50474	F13
331	TOU-A1-65	2.35618	F13
335	TOU-A1-69	2.46806	F13
339	TOU-A1-74	2.4167	F13
341	TOU-A1-77	2.31993	F13
355	TOU-A1-93	2.30135	F13
368	TOU-E-7	2.49406	F13
371	TOU-G-1	2.19822	F13
379	TOU-I-2	2.42581	F13
388	TOU-L-17	2.30423	F13
6970	TS-1	2.33085	F13
5721	UKID14	2.38461	F13
6973	ULL2-3	2.38778	F13
9308	ULLAPOOL-3	2.04519	F13
6977	VAN-0	2.49718	F13
6979	WEI-0	2.42099	F13
6985	ZDR-6	2.36507	F13
8811	11PNA4.116	0.0959146	F3
8692	328PNA054	0.120436	F3
5713	BEA-1	0.114666	F3
5717	BRA-1	0.118279	F3
5820	EDI-2	0.11321	F3
9305	EDINBURGH-8	0.0827003	F3
6924	HR-5	0.07747	F3
1724	KBS-MAC-28	0.0928825	F3
1729	KBS-MAC-41	0.114965	F3
8239	KOLN	0.10287	F3
149	LDV-58	0.0903817	F3
9077	LERIK1-6	0.0862076	F3
627	LI-OF-060	0.122191	F3
7246	MA-2	0.117376	F3
159	MAR2-3	0.115102	F3
895	MAW-7	0.118652	F3
223	MIB-84	0.120913	F3
8343	NA-1	0.10701	F3
6943	NFA-10	0.108765	F3
6944	NFA-8	0.121314	F3
7519	OMO2-3	0.108614	F3
7284	ORS-2	0.11519	F3
257	PAR-10	0.120567	F3
7523	PNA-17	0.115891	F3
7306	POG-0	0.109884	F3
8213	PRO-0	0.069306	F3
266	RAN	0.117281	F3
7524	RMX-A02	0.110318	F3
7320	ROU-0	0.0895646	F3
6961	SE-0	0.10562	F3
6966	SQ-1	0.0995267	F3
2290	STE-3	0.0513895	F3
2292	STE-6	0.072481	F3
321	TOU-A1-43	0.10864	F3
371	TOU-G-1	0.116097	F3
377	TOU-I-1	0.115183	F3
383	TOU-J-3	0.109234	F3
6971	TS-5	0.0821563	F3
5728	UKID21	0.110337	F3
5785	UKID80	0.108622	F3
5145	UKSE06-315	0.112484	F3
5202	UKSE06-414	0.110602	F3
392	VOU-2	0.122553	F3
397	VOU-8	0.112192	F3
8811	11PNA4.116	0.29713	F4
8692	328PNA054	0.274192	F4
5713	BEA-1	0.29611	F4
5717	BRA-1	0.287237	F4
9305	EDINBURGH-8	0.266912	F4
8422	FJA1-1	0.296669	F4
7164	HAU-0	0.298957	F4
6924	HR-5	0.240453	F4
5746	IGT-1	0.266873	F4
1743	KBS-MAC-75	0.269803	F4
149	LDV-58	0.300778	F4
9077	LERIK1-6	0.211675	F4
627	LI-OF-060	0.260854	F4
6933	LL-0	0.241641	F4
1829	MDN-1	0.25673	F4
224	MIB-86	0.261092	F4
8337	MIR-0	0.287235	F4
252	MOG-55	0.280992	F4
8343	NA-1	0.262027	F4
6943	NFA-10	0.207885	F4
6944	NFA-8	0.273448	F4
7284	ORS-2	0.24117	F4
8213	PRO-0	0.247302	F4
266	RAN	0.273627	F4
6960	REN-11	0.20695	F4
7320	ROU-0	0.27526	F4
6966	SQ-1	0.243827	F4
2290	STE-3	0.222051	F4
2292	STE-6	0.240798	F4
346	TOU-A1-81	0.301835	F4
355	TOU-A1-93	0.288974	F4
371	TOU-G-1	0.274472	F4
375	TOU-H-3	0.256095	F4
383	TOU-J-3	0.280294	F4
388	TOU-L-17	0.260423	F4
6971	TS-5	0.234617	F4
5721	UKID14	0.288285	F4
5145	UKSE06-315	0.287141	F4
9309	ULLAPOOL-4	0.297043	F4
6977	VAN-0	0.294833	F4
390	VOU-1	0.294429	F4
392	VOU-2	0.254475	F4
7477	WAR	0.279267	F4
6979	WEI-0	0.261265	F4
8811	11PNA4.116	0.442078	F5
5717	BRA-1	0.528069	F5
8422	FJA1-1	0.516211	F5
6924	HR-5	0.470535	F5
5746	IGT-1	0.456934	F5
149	LDV-58	0.525357	F5
9077	LERIK1-6	0.414013	F5
627	LI-OF-060	0.503344	F5
6933	LL-0	0.51495	F5
8334	LU-1	0.49428	F5
1829	MDN-1	0.461365	F5
223	MIB-84	0.478729	F5
224	MIB-86	0.533634	F5
8337	MIR-0	0.506217	F5
252	MOG-55	0.484759	F5
8343	NA-1	0.478284	F5
6943	NFA-10	0.394636	F5
6944	NFA-8	0.474221	F5
7518	OMO2-1	0.432173	F5
7284	ORS-2	0.463706	F5
7306	POG-0	0.509686	F5
8213	PRO-0	0.500592	F5
266	RAN	0.49681	F5
6960	REN-11	0.446742	F5
7317	RI-0	0.513784	F5
7320	ROU-0	0.400643	F5
6966	SQ-1	0.408181	F5
2290	STE-3	0.360631	F5
2292	STE-6	0.42499	F5
371	TOU-G-1	0.50842	F5
375	TOU-H-3	0.495797	F5
383	TOU-J-3	0.492757	F5
388	TOU-L-17	0.497509	F5
6970	TS-1	0.516685	F5
6971	TS-5	0.501811	F5
5805	UKID101	0.485488	F5
5721	UKID14	0.496457	F5
5722	UKID15	0.466292	F5
5753	UKID48	0.487511	F5
5145	UKSE06-315	0.498583	F5
9308	ULLAPOOL-3	0.497654	F5
390	VOU-1	0.516273	F5
392	VOU-2	0.497016	F5
6979	WEI-0	0.488826	F5
8811	11PNA4.116	0.687116	F6
8692	328PNA054	0.743821	F6
6	ALL1-7	0.761501	F6
5715	BID-1	0.741504	F6
6924	HR-5	0.709083	F6
5746	IGT-1	0.629686	F6
7424	JL-3	0.748242	F6
9077	LERIK1-6	0.655031	F6
627	LI-OF-060	0.713307	F6
6933	LL-0	0.657188	F6
8334	LU-1	0.630064	F6
204	MIB-60	0.733115	F6
223	MIB-84	0.680353	F6
8337	MIR-0	0.732897	F6
236	MOG-11	0.761677	F6
252	MOG-55	0.674745	F6
8343	NA-1	0.720616	F6
6943	NFA-10	0.578642	F6
6944	NFA-8	0.696196	F6
7518	OMO2-1	0.682245	F6
259	PAR-4	0.757938	F6
7306	POG-0	0.716539	F6
266	RAN	0.683275	F6
6960	REN-11	0.65006	F6
7317	RI-0	0.738597	F6
7320	ROU-0	0.610759	F6
6961	SE-0	0.681703	F6
6966	SQ-1	0.656577	F6
2290	STE-3	0.520923	F6
2292	STE-6	0.693147	F6
371	TOU-G-1	0.692131	F6
383	TOU-J-3	0.75012	F6
388	TOU-L-17	0.672565	F6
6970	TS-1	0.701052	F6
6971	TS-5	0.715559	F6
5805	UKID101	0.656709	F6
5721	UKID14	0.727794	F6
5722	UKID15	0.71122	F6
5753	UKID48	0.706456	F6
4820	UKSW06-220	0.720088	F6
9308	ULLAPOOL-3	0.729017	F6
390	VOU-1	0.708212	F6
6979	WEI-0	0.66535	F6
6985	ZDR-6	0.750896	F6
8811	11PNA4.116	0.94694	F7
5715	BID-1	0.949375	F7
6924	HR-5	0.940858	F7
5746	IGT-1	0.889259	F7
7424	JL-3	0.872913	F7
9077	LERIK1-6	0.803551	F7
6933	LL-0	0.887099	F7
8334	LU-1	0.734959	F7
204	MIB-60	0.928511	F7
219	MIB-80	0.948754	F7
223	MIB-84	0.868407	F7
224	MIB-86	0.96107	F7
8337	MIR-0	0.813766	F7
236	MOG-11	0.928556	F7
252	MOG-55	0.85349	F7
8343	NA-1	0.924824	F7
6943	NFA-10	0.817862	F7
6944	NFA-8	0.9093	F7
7518	OMO2-1	0.852788	F7
7519	OMO2-3	0.955071	F7
7307	PN-0	0.95246	F7
7306	POG-0	0.916006	F7
8213	PRO-0	0.895791	F7
266	RAN	0.961027	F7
6960	REN-11	0.839783	F7
7317	RI-0	0.974787	F7
7320	ROU-0	0.753952	F7
6961	SE-0	0.881013	F7
6966	SQ-1	0.774193	F7
2290	STE-3	0.722805	F7
2292	STE-6	0.941972	F7
355	TOU-A1-93	0.968676	F7
371	TOU-G-1	0.854665	F7
388	TOU-L-17	0.83811	F7
6970	TS-1	0.899465	F7
6971	TS-5	0.946896	F7
5805	UKID101	0.884047	F7
5721	UKID14	0.893277	F7
5722	UKID15	0.965652	F7
4820	UKSW06-220	0.934431	F7
9308	ULLAPOOL-3	0.791756	F7
390	VOU-1	0.829131	F7
6979	WEI-0	0.873333	F7
6985	ZDR-6	0.967577	F7
8811	11PNA4.116	1.20146	F8
5715	BID-1	1.18246	F8
6924	HR-5	1.20438	F8
5746	IGT-1	1.15888	F8
7424	JL-3	1.13242	F8
9077	LERIK1-6	1.02995	F8
6933	LL-0	1.15721	F8
8334	LU-1	0.913327	F8
204	MIB-60	1.15888	F8
208	MIB-64	1.18365	F8
219	MIB-80	1.13459	F8
223	MIB-84	1.08109	F8
224	MIB-86	1.17319	F8
8337	MIR-0	0.989897	F8
252	MOG-55	1.03914	F8
8343	NA-1	1.1507	F8
6943	NFA-10	1.08404	F8
6944	NFA-8	1.10214	F8
7518	OMO2-1	1.1131	F8
7519	OMO2-3	1.19392	F8
7307	PN-0	1.14757	F8
7306	POG-0	1.13345	F8
8213	PRO-0	1.19515	F8
6960	REN-11	1.0435	F8
7320	ROU-0	0.886835	F8
6961	SE-0	1.09878	F8
6966	SQ-1	0.929673	F8
2290	STE-3	0.965382	F8
2292	STE-6	1.19633	F8
275	TOU-A1-109	1.19295	F8
331	TOU-A1-65	1.19175	F8
341	TOU-A1-77	1.18384	F8
355	TOU-A1-93	1.13656	F8
371	TOU-G-1	1.0758	F8
378	TOU-I-17	1.19546	F8
388	TOU-L-17	1.05972	F8
6970	TS-1	1.12228	F8
5805	UKID101	1.14788	F8
5721	UKID14	1.12255	F8
4820	UKSW06-220	1.21266	F8
9308	ULLAPOOL-3	1.07817	F8
390	VOU-1	1.05733	F8
6979	WEI-0	1.13023	F8
6985	ZDR-6	1.18449	F8
6987	AK-1	1.10065	G5
7014	BA-1	1.12478	G5
7002	BAA-1	0.972489	G5
5723	CHR-1	0.641571	G5
6730	CIBC-5	1.21124	G5
5729	COC-1	1.0457	G5
461	EM-183	1.01804	G5
7123	EP-0	1.14146	G5
8215	FEI-0	1.18495	G5
936	FOR-5	1.06103	G5
6922	GU-0	1.17583	G5
8214	GY-0	1.24568	G5
6926	KIN-0	1.06025	G5
8323	LC-0	0.857661	G5
6933	LL-0	1.05548	G5
7438	N13	1.01938	G5
6945	NOK-3	0.943992	G5
8353	PA-1	1.10662	G5
9972	BOZEN-1.2	0.646041	H6
6906	C24	0.631296	H6
10018	DOBRA-1	0.482612	H6
9092	ISTISU-1	0.631001	H6
6926	KIN-0	0.488796	H6
9990	LAG2-2	0.679203	H6
6932	LER-1	0.611466	H6
6936	LZ-0	0.581022	H6
9965	MAMMO-2	0.605998	H6
6946	OY-0	0.685341	H6
9947	PED-0	0.355066	H6
7524	RMX-A02	0.634652	H6
7514	RRS-7	0.578724	H6
9997	RUE3-1-31	0.28173	H6
6970	TS-1	0.601526	H6
6981	WS-2	0.575315	H6
9065	XAN-1	0.543407	H6
6983	YO-0	0.677346	H6
6897	AG-0	0.37	I6
6709	BG-2	0.38	I6
8271	BU-0	0.33	I6
15	BUI	0.34	I6
5719	BUR-0	0.35	I6
6906	C24	0.34	I6
66	CAM-61	0.39	I6
8275	CEN-0	0.37	I6
6907	CIBC-17	0.39	I6
5887	DRAIV1-5	0.38	I6
5889	DRAIV1-7	0.36	I6
5987	DRAIV6-16	0.36	I6
6005	DRAIV6-35	0.39	I6
7111	EDI-0	0.37	I6
6921	GOT-7	0.37	I6
8300	GR-1	0.37	I6
6928	KNOX-18	0.39	I6
6940	MZ-0	0.29	I6
7438	N13	0.3	I6
7449	N7	0.39	I6
8343	NA-1	0.27	I6
7482	PHW-13	0.39	I6
8213	PRO-0	0.39	I6
6951	PU2-23	0.26	I6
6958	RA-0	0.24	I6
8365	RAK-2	0.23	I6
6959	REN-1	0.37	I6
7343	SP-0	0.36	I6
7346	STE-0	0.39	I6
6096	T1060	0.38	I6
6109	T510	0.39	I6
6119	T620	0.38	I6
7349	TA-0	0.37	I6
328	TOU-A1-62	0.39	I6
333	TOU-A1-67	0.37	I6
362	TOU-C-3	0.39	I6
5805	UKID101	0.28	I6
5606	UKNW06-436	0.39	I6
5202	UKSE06-414	0.37	I6
5207	UKSE06-429	0.37	I6
5232	UKSE06-466	0.36	I6
5264	UKSE06-520	0.39	I6
6973	ULL2-3	0.33	I6
7382	UTRECHT	0.35	I6
7384	VEN-1	0.34	I6
6978	WA-1	0.33	I6
7390	WAG-3	0.34	I6
6903	BOR-4	0.83	I7
6904	BR-0	0.83	I7
8271	BU-0	0.74	I7
15	BUI	0.86	I7
6906	C24	0.71	I7
8275	CEN-0	0.92	I7
5889	DRAIV1-7	0.91	I7
5987	DRAIV6-16	0.88	I7
6913	EDEN-2	0.93	I7
7111	EDI-0	0.82	I7
6916	EST-1	0.93	I7
6940	MZ-0	0.67	I7
7438	N13	0.67	I7
7449	N7	0.92	I7
8343	NA-1	0.58	I7
8246	NC-6	0.84	I7
6942	ND-1	0.88	I7
6946	OY-0	0.89	I7
258	PAR-3	0.78	I7
259	PAR-4	0.93	I7
7296	PETERGOF	0.88	I7
7482	PHW-13	0.89	I7
8213	PRO-0	0.91	I7
6951	PU2-23	0.63	I7
6958	RA-0	0.59	I7
8365	RAK-2	0.65	I7
8378	SAP-0	0.92	I7
6096	T1060	0.93	I7
6098	T1080	0.92	I7
6109	T510	0.9	I7
6119	T620	0.9	I7
7349	TA-0	0.79	I7
328	TOU-A1-62	0.91	I7
333	TOU-A1-67	0.81	I7
362	TOU-C-3	0.87	I7
366	TOU-E-11	0.82	I7
383	TOU-J-3	0.93	I7
5805	UKID101	0.57	I7
5785	UKID80	0.9	I7
5628	UKNW06-460	0.89	I7
4997	UKSE06-062	0.9	I7
4802	UKSW06-202	0.79	I7
7382	UTRECHT	0.89	I7
7384	VEN-1	0.87	I7
390	VOU-1	0.9	I7
6978	WA-1	0.79	I7
7390	WAG-3	0.83	I7
6897	AG-0	1.6	I8
6903	BOR-4	1.59	I8
6904	BR-0	1.48	I8
15	BUI	1.51	I8
6906	C24	1.15	I8
7063	CAN-0	1.49	I8
7098	DI-1	1.47	I8
6008	DUK	1.59	I8
6913	EDEN-2	1.53	I8
7111	EDI-0	1.57	I8
6916	EST-1	1.56	I8
5742	FRD-1	1.58	I8
6940	MZ-0	1.59	I8
8343	NA-1	1.29	I8
7291	PA-2	1.54	I8
7296	PETERGOF	1.34	I8
7482	PHW-13	1.44	I8
7490	PHW-20	1.53	I8
6951	PU2-23	1.33	I8
6958	RA-0	1.36	I8
6098	T1080	1.54	I8
6109	T510	1.57	I8
7349	TA-0	1.31	I8
6203	TDR-18	1.55	I8
6190	TDR-3	1.58	I8
282	TOU-A1-116	1.53	I8
328	TOU-A1-62	1.46	I8
333	TOU-A1-67	1.47	I8
362	TOU-C-3	1.45	I8
366	TOU-E-11	1.42	I8
383	TOU-J-3	1.57	I8
5805	UKID101	0.86	I8
5753	UKID48	1.44	I8
5785	UKID80	1.45	I8
5628	UKNW06-460	1.49	I8
4997	UKSE06-062	1.51	I8
5056	UKSE06-192	1.6	I8
5116	UKSE06-272	1.56	I8
4802	UKSW06-202	1.16	I8
6976	UOD-7	1.55	I8
7382	UTRECHT	1.38	I8
7384	VEN-1	1.55	I8
390	VOU-1	1.59	I8
6978	WA-1	1.47	I8
7390	WAG-3	1.53	I8
7391	WAG-4	1.55	I8
6982	WT-5	1.47	I8
6903	BOR-4	2.12	I9
6904	BR-0	2.05	I9
8271	BU-0	2.3	I9
15	BUI	2.14	I9
6906	C24	1.59	I9
7063	CAN-0	2.05	I9
6909	COL-0	2.33	I9
7098	DI-1	2.03	I9
6913	EDEN-2	2.28	I9
7111	EDI-0	2.25	I9
7128	EST-0	2.3	I9
6916	EST-1	2.33	I9
6921	GOT-7	2.32	I9
6940	MZ-0	2.21	I9
7438	N13	2.24	I9
8343	NA-1	1.77	I9
258	PAR-3	2.08	I9
259	PAR-4	2.34	I9
7296	PETERGOF	1.87	I9
7482	PHW-13	2.08	I9
6951	PU2-23	1.87	I9
6958	RA-0	1.88	I9
8365	RAK-2	2.18	I9
6098	T1080	2.31	I9
7349	TA-0	2.01	I9
282	TOU-A1-116	2.3	I9
328	TOU-A1-62	2.16	I9
333	TOU-A1-67	2.16	I9
362	TOU-C-3	2.11	I9
366	TOU-E-11	2.11	I9
383	TOU-J-3	2.32	I9
5805	UKID101	1.17	I9
5753	UKID48	2.14	I9
5785	UKID80	2.08	I9
5628	UKNW06-460	2.17	I9
4997	UKSE06-062	2.1	I9
5056	UKSE06-192	2.22	I9
5116	UKSE06-272	2.32	I9
5202	UKSE06-414	2.23	I9
5207	UKSE06-429	2.26	I9
5341	UKSE06-628	2.34	I9
4802	UKSW06-202	1.55	I9
6976	UOD-7	2.29	I9
7382	UTRECHT	2.22	I9
390	VOU-1	2.3	I9
6978	WA-1	2.24	I9
6982	WT-5	2.18	I9

## Sheet: 15%_shorter_PR_freq
Accessions_15%_shorter	Freq	Study and DAG
NFA-10	19	A7, C10, D1-D7, E4, E5, F3-F10
REN-11	18	A7, C10, D1-D7, E4, E5, F4-F13
SQ-1	18	A7, D1-D7, E4, E5, F3-F13
ROU-0	17	B8, C10, D1-D3, D5, D6, E4, E5, F3-F13
STE-3	17	D1-D7, E4,E5, F3-F13
HR-5	15	A7, D2-D6, E5, F3-F13
WEI-0	14	D1-D5, E4-E5, F4-F13
ZDR-6	14	B8, C10, D1-D6, E4, E5, F6-F13
C24	12	A7, B8, C10, D4-D7, H6, I6-I9
NA-1	12	D7-F3-F10, I6-I9
TS-5	12	D1-D5, E4-E5, F3-F7
BA-1	11	B8, D1-D7, E4, E5, G5
COC-1	10	D1-D7, E4,E5, G5
HAU-0	10	B8, D2-D7, E4, E5, F4
MIR-0	10	D5-D7, F4-F13
NFA-8	10	D4-D5, F3-F13
SE-0	10	D2-D4, E4, E5, F3-F13
UKID101	10	B8, C10, F5, F6, F7, F8, I6-I9
LL-0	9	A7, B8, F4-F10, G5
TS-1	9	A7, B8, F5-F13, H6

## Sheet: 15%_shorter_PR_freq_data
ID	Accession	PR_length	Study and DAG
6943	NFA-10	2.85778	A7
		2.21425	C10
		0.136438	D1
		0.275795	D2
		0.509808	D3
		0.688921	D4
		0.903961	D5
		1.20163	D6
		1.47661	D7
		0.412233	E4
		0.922041	E5
		0.108765	F3
		0.207885	F4
		0.394636	F5
		0.578642	F6
		0.817862	F7
		1.08404	F8
		1.53451	F10
		2.35331	F13
6960	REN-11	2.49605	F13
		0.37	I6
		3.03655	A7
		2.55634	C10
		0.123155	D1
		0.242864	D2
		0.47151	D3
		0.702397	D4
		0.951758	D5
		1.26172	D6
		1.357	D7
		0.366019	E4
		0.837528	E5
		0.20695	F4
		0.446742	F5
		0.65006	F6
		0.839783	F7
		1.0435	F8
		1.4608	F10
		2.23988	F13
6966	SQ-1	2.50546	A7
		0.137457	D1
		0.264033	D2
		0.414133	D3
		0.605935	D4
		0.947281	D5
		1.18647	D6
		1.36577	D7
		0.40149	E4
		0.815623	E5
		0.0995267	F3
		0.243827	F4
		0.408181	F5
		0.656577	F6
		0.774193	F7
		0.929673	F8
		1.37225	F10
		2.04901	F13
7320	ROU-0	2.49315	B8
		2.46261	C10
		0.151382	D1
		0.348911	D2
		0.789255	D4
		1.00821	D5
		1.25883	D6
		0.500293	E4
		1.09274	E5
		0.0895646	F3
		0.27526	F4
		0.400643	F5
		0.610759	F6
		0.753952	F7
		0.886835	F8
		1.23685	F10
		1.89929	F13
2290	STE-3	0.104259	D1
		0.249089	D2
		0.444273	D3
		0.683941	D4
		0.956298	D5
		1.15287	D6
		1.46568	D7
		0.353348	E4
		0.797621	E5
		0.0513895	F3
		0.222051	F4
		0.360631	F5
		0.520923	F6
		0.722805	F7
		0.965382	F8
		1.48175	F10
		2.0794	F13
6924	HR-5	3.41225	A7
		0.343352	D2
		0.516599	D3
		0.657162	D4
		0.848945	D5
		1.20911	D6
		1.1283	E5
		0.07747	F3
		0.240453	F4
		0.470535	F5
		0.709083	F6
		0.940858	F7
		1.20438	F8
		1.62327	F10
		2.18779	F13
6979	WEI-0	0.146578	D1
		0.342826	D2
		0.564073	D3
		0.774819	D4
		0.989899	D5
		0.489404	E4
		1.05348	E5
		0.261265	F4
		0.488826	F5
		0.66535	F6
		0.873333	F7
		1.13023	F8
		1.60965	F10
		2.42099	F13
6985	ZDR-6	3.18578	B8
		2.402	C10
		0.165372	D1
		0.576818	D3
		0.616364	D4
		0.991149	D5
		1.2472	D6
		0.584275	E4
		1.16109	E5
		0.750896	F6
		0.967577	F7
		1.18449	F8
		1.60856	F10
		2.36507	F13
6906	C24	2.87816	A7
		1.71736	B8
		1.56744	C10
		0.78453	D4
		1.04677	D5
		1.24814	D6
		1.41234	D7
		0.631296	H6
		0.34	I6
		0.71	I7
		1.15	I8
		1.59	19
8343	NA-1	1.46736	D7
		0.10701	F3
		0.262027	F4
		0.478284	F5
		0.720616	F6
		0.924824	F7
		1.1507	F8
		1.69184	F10
		0.27	I6
		0.58	I7
		1.29	I8
		1.77	19
6971	TS-5	0.119199	D1
		0.315038	D2
		0.576139	D3
		0.815704	D4
		0.984642	D5
		0.434237	E4
		1.01038	E5
		0.0821563	F3
		0.234617	F4
		0.501811	F5
		0.715559	F6
		0.946896	F7
7014	BA-1	2.61014	B8
		0.131157	D1
		0.263675	D2
		0.381931	D3
		0.438615	D4
		0.812733	D5
		0.98607	D6
		1.1499	D7
		0.394831	E4
		0.776763	E5
		1.12478	G5
5729	COC-1	0.177718	D1
		0.343104	D2
		0.315019	D3
		0.509516	D4
		0.705346	D5
		0.901945	D6
		1.19335	D7
		0.520822	E4
		0.835841	E5
		1.0457	G5
7164	HAU-0	2.27842	B8
		0.300285	D2
		0.512598	D3
		0.756517	D4
		1.03863	D5
		1.278	D6
		1.40476	D7
		0.500016	E4
		1.01261	E5
		0.298957	F4
8337	MIR-0	0.961494	D5
		1.25093	D6
		1.46156	D7
		0.287235	F4
		0.506217	F5
		0.732897	F6
		0.813766	F7
		0.989897	F8
		1.38014	F10
		2.00672	F13
6944	NFA-8	0.777848	D4
		1.03231	D5
		0.121314	F3
		0.273448	F4
		0.474221	F5
		0.696196	F6
		0.9093	F7
		1.10214	F8
		1.51068	F10
		2.21061	F13
6961	SE-0	0.367774	D2
		0.762746	D4
		0.560906	E4
		1.15147	E5
		0.10562	F3
		0.681703	F6
		0.881013	F7
		1.09878	F8
		1.52009	F10
		2.27696	F13
5805	UKID101	1.85394	B8
		2.25553	C10
		0.485488	F5
		0.656709	F6
		0.884047	F7
		1.14788	F8
		0.28	I6
		0.57	I7
		0.86	I8
		1.17	19
6933	LL-0	1.95098	A7
		2.85806	B8
		0.241641	F4
		0.51495	F5
		0.657188	F6
		0.887099	F7
		1.15721	F8
		1.68106	F10
		1.05548	G5
6970	TS-1	3.13477	A7
		2.95803	B8
		0.516685	F5
		0.701052	F6
		0.899465	F7
		1.12228	F8
		1.5764	F10
		2.33085	F13
		0.601526	H6
