# Supplementary material for: Genome-wide association studies meta-analysis uncovers NOJO and SGS3 novel genes involved in Arabidopsis thaliana primary root development and plasticity
Source: Mol Biol Rep. 2024 Jun 14;51(1):763. doi: 10.1007/s11033-024-09623-1 (PMC11178574; doi:10.1007/s11033-024-09623-1)
Supplement: Supplementary file 10 — Supplementary Material 10 [file 11033_2024_9623_MOESM10_ESM.xlsx]

## Sheet: T-DNA lines
	GEN	T-DNA LINE	Forward primer 5'-3' (WT)	Reverse primer 5'-3' (WT)	T-DNA verification
AT5G23730	EFO2	SALK_108846	ACAGATCGTATGCTCTCACAACTC	TCTCTTTTACGTAACAACGCTGTCTC	Lba+FW
AT1G31860	HISN2	SALK_047603	TCAAGGTCTTAAAGATTTGCTTTGC	GTTGACGGATGACGCTCTGCT	Lba+RV
AT5G23570	SGS3	sgs3-11	AGGATTATGAAATTGTCTGG	GATCTTTTATCAGCATCTCC	EMS mutant
AT5G23570	SGS3	SALK_039005 (sgs3-13)	AGGATTATGAAATTGTCTGG	GATCTTTTATCAGCATCTCC	LBa1-FW
AT3G23780	NRPD2A	SALK_095689	CATTGTCTCTTGGTTTTAGCTCG	TCATCAGTGGCTCGGTTTTAC	LBa1-FW
AT4G38630	MBP1/RPN10	GK-734B02	GAGTTTGACATCAATTTGCTACTTGCGTC	CTGCGGCCGCTGCAGCAGCTGCCGCAG	GABI-LB4-RV
At1g78920	AVP2	SALK_054291	TCAGGTTTGGTGTTTCGAATC	GTCTGTACGAGTTGGAGGCAAA	Lbc+FW
AT4G02740	F-box/RNI-like superfamily protein	SALK_147552	AGGGAACTTCAAATCCATTCG	CGAGAACTTGACCTTGCACTC	Lbc+RV
AT5G23580	CDPK9	SALK_090011C	TGGCGAACAAACCAAGAACC	GCACTACCAACGAGTTCCGA	Lbc+RV
AT1G15760	Sterile alpha motif (SAM) domain-containing protein	SALK_208945C	AGATTGGTGGTTTTCATGGCTC	ACCATGGGACTTGAGAAGCTA
AT1G15760	Sterile alpha motif (SAM) domain-containing protein	SALKseq_056622.2	TACCTTAACGACGAAGCCCG	CACCTGACACCACCACTCAA	LBC-RV
AT1G66510	ARR2 protein family	SALK_117746	TGGTTATCGATATGCTTTGGC	CTGTCCAGACATTCCCTTGTG	Lbc+RV

## Sheet: Primers qPCR
GENE		PRIMER 5´-3´
SGS3	FW	GAGCGAGAAGCTGCGTAGAA
	RV	GTGCATCCATCTCTTCCCTGT
AT1G15760 Sterile alpha motif (SAM) domain-containing protein	FW	CGTCTCGAGCTCTGGTGTTG
	RV	CCATTTCCATTGCTCGGCATC
PDF2	FW	TAACGTGGCCAAAATGATGC
	RV	GTTCTCCACAACCGCTTGGT
UPL7	FW	TTCAAATACTTGCAGCCAACCTT
	RV	CCCAAAGAGAGGTATCACAAGAGACT
